# Supplementary material for: Multifaceted human gut microbiome data associated with health and nutrition
Source: Front Microbiol. 2026 Feb 16;17:1722500. doi: 10.3389/fmicb.2026.1722500 (PMC12950768; doi:10.3389/fmicb.2026.1722500)
Supplement: Supplementary file 1 [file Table_1.xlsx]

## Sheet: Mgnify_DietRelatedMicrobiomes
	type	id	attributes.accession	attributes.samples-count	attributes.bioproject	attributes.is-private	attributes.secondary-accession	attributes.centre-name	attributes.public-release-date	attributes.study-abstract	attributes.study-name	attributes.data-origination	attributes.last-update	relationships.geocoordinates.links.related	relationships.biomes.links.related	relationships.biomes.data	relationships.publications.links.related	relationships.samples.links.related	relationships.analyses.links.related	relationships.downloads.links.related	links.self
27	studies	MGYS00006519	MGYS00006519	228	PRJNA545494	FALSE	SRP200043	University of Michigan		The goal of this experiment was to determine the relationship between gut microbiota and lung inflammation in genetically-identical mice exposured to various durations of acute hyperoxia. 10-week old mice (C57Bl/6) were exposed to 95% FiO2 (hyperoxia) for 0, 24, 48, or 72 hours. Bacterial communities were characterized using 16S rRNA gene sequencing.	Lung and gut microbiota are altered by hyperoxia and contribute to oxygen-induced lung injury, part IV	HARVESTED	2023-09-25T20:08:54	https://www.ebi.ac.uk/metagenomics/api/v1/studies/MGYS00006519/geocoordinates	https://www.ebi.ac.uk/metagenomics/api/v1/studies/MGYS00006519/biomes	[{'type': 'biomes', 'id': 'root:Host-associated:Human:Respiratory system:Pulmonary system:Lung', 'links': {'self': 'https://www.ebi.ac.uk/metagenomics/api/v1/biomes/root:Host-associated:Human:Respiratory%20system:Pulmonary%20system:Lung'}}]	https://www.ebi.ac.uk/metagenomics/api/v1/studies/MGYS00006519/publications	https://www.ebi.ac.uk/metagenomics/api/v1/studies/MGYS00006519/samples	https://www.ebi.ac.uk/metagenomics/api/v1/studies/MGYS00006519/analyses	https://www.ebi.ac.uk/metagenomics/api/v1/studies/MGYS00006519/downloads	https://www.ebi.ac.uk/metagenomics/api/v1/studies/MGYS00006519
39	studies	MGYS00006508	MGYS00006508	60	PRJNA507734	FALSE	SRP171599	Harbin Medical University		Investigate phylogenetic compositions in gut microbiota between lung cancer patients and healthy volunteers	Gut microbiota in lung cancer patients	HARVESTED	2023-09-25T16:24:16	https://www.ebi.ac.uk/metagenomics/api/v1/studies/MGYS00006508/geocoordinates	https://www.ebi.ac.uk/metagenomics/api/v1/studies/MGYS00006508/biomes	[{'type': 'biomes', 'id': 'root:Host-associated:Human:Respiratory system:Pulmonary system:Lung', 'links': {'self': 'https://www.ebi.ac.uk/metagenomics/api/v1/biomes/root:Host-associated:Human:Respiratory%20system:Pulmonary%20system:Lung'}}]	https://www.ebi.ac.uk/metagenomics/api/v1/studies/MGYS00006508/publications	https://www.ebi.ac.uk/metagenomics/api/v1/studies/MGYS00006508/samples	https://www.ebi.ac.uk/metagenomics/api/v1/studies/MGYS00006508/analyses	https://www.ebi.ac.uk/metagenomics/api/v1/studies/MGYS00006508/downloads	https://www.ebi.ac.uk/metagenomics/api/v1/studies/MGYS00006508
87	studies	MGYS00000633	MGYS00000633	1563	PRJNA63661	FALSE	SRP001634	Broad Institute		The microbial composition of the gut likely contributes to a wide-range of health and disease states including intestinal inflammation, atopic disease, and possibly diseases of adulthood, such as heart disease and obesity. The early establishment of the gut microflora is suspected to have a particularly profound impact protecting the gut from infectious disease and on long-term subsequent health …	Microbial composition of samples from infant gut	HARVESTED	2023-09-06T04:38:08	https://www.ebi.ac.uk/metagenomics/api/v1/studies/MGYS00000633/geocoordinates	https://www.ebi.ac.uk/metagenomics/api/v1/studies/MGYS00000633/biomes	[{'type': 'biomes', 'id': 'root:Host-associated:Human:Digestive system:Large intestine', 'links': {'self': 'https://www.ebi.ac.uk/metagenomics/api/v1/biomes/root:Host-associated:Human:Digestive%20system:Large%20intestine'}}, {'type': 'biomes', 'id': 'root:Host-associated:Human:Digestive system:Large intestine:Fecal', 'links': {'self': 'https://www.ebi.ac.uk/metagenomics/api/v1/biomes/root:Host-as…	https://www.ebi.ac.uk/metagenomics/api/v1/studies/MGYS00000633/publications	https://www.ebi.ac.uk/metagenomics/api/v1/studies/MGYS00000633/samples	https://www.ebi.ac.uk/metagenomics/api/v1/studies/MGYS00000633/analyses	https://www.ebi.ac.uk/metagenomics/api/v1/studies/MGYS00000633/downloads	https://www.ebi.ac.uk/metagenomics/api/v1/studies/MGYS00000633
110	studies	MGYS00006412	MGYS00006412	281	PRJNA740243	FALSE	SRP325323	Nanyang Technological University		Analysis of lung and gut microbiome profiles in bronchiectasis	Microbial Dysregulation of the Lung-Gut axis in high-risk bronchiectasis	HARVESTED	2023-09-03T12:49:58	https://www.ebi.ac.uk/metagenomics/api/v1/studies/MGYS00006412/geocoordinates	https://www.ebi.ac.uk/metagenomics/api/v1/studies/MGYS00006412/biomes	[{'type': 'biomes', 'id': 'root:Host-associated:Human', 'links': {'self': 'https://www.ebi.ac.uk/metagenomics/api/v1/biomes/root:Host-associated:Human'}}]	https://www.ebi.ac.uk/metagenomics/api/v1/studies/MGYS00006412/publications	https://www.ebi.ac.uk/metagenomics/api/v1/studies/MGYS00006412/samples	https://www.ebi.ac.uk/metagenomics/api/v1/studies/MGYS00006412/analyses	https://www.ebi.ac.uk/metagenomics/api/v1/studies/MGYS00006412/downloads	https://www.ebi.ac.uk/metagenomics/api/v1/studies/MGYS00006412
135	studies	MGYS00006380	MGYS00006380	79	PRJNA736821	FALSE	SRP323777	Zhejiang Chinese Medical University		Exploring the relationship between gut microbial diversity and the development of lung cancer using 16s rRNA technology	Study of gut microbial diversity in lung cancer	HARVESTED	2023-09-02T22:46:00	https://www.ebi.ac.uk/metagenomics/api/v1/studies/MGYS00006380/geocoordinates	https://www.ebi.ac.uk/metagenomics/api/v1/studies/MGYS00006380/biomes	[{'type': 'biomes', 'id': 'root:Host-associated:Human:Digestive system:Large intestine:Fecal', 'links': {'self': 'https://www.ebi.ac.uk/metagenomics/api/v1/biomes/root:Host-associated:Human:Digestive%20system:Large%20intestine:Fecal'}}]	https://www.ebi.ac.uk/metagenomics/api/v1/studies/MGYS00006380/publications	https://www.ebi.ac.uk/metagenomics/api/v1/studies/MGYS00006380/samples	https://www.ebi.ac.uk/metagenomics/api/v1/studies/MGYS00006380/analyses	https://www.ebi.ac.uk/metagenomics/api/v1/studies/MGYS00006380/downloads	https://www.ebi.ac.uk/metagenomics/api/v1/studies/MGYS00006380
153	studies	MGYS00006354	MGYS00006354	30	PRJNA668745	FALSE	SRP287767	Leibniz Institute for Natural Product Research and Infection Biology - Hans Knoll Institute		Evaluation of the associations between gut microbiota and outcomes in lung cancer patients who underwent lung resection surgery	Gut microbiome is associated with exercise tolerance of resected early-stage lung cancer patients	HARVESTED	2023-09-02T03:44:29	https://www.ebi.ac.uk/metagenomics/api/v1/studies/MGYS00006354/geocoordinates	https://www.ebi.ac.uk/metagenomics/api/v1/studies/MGYS00006354/biomes	[{'type': 'biomes', 'id': 'root:Host-associated:Human:Digestive system:Large intestine:Fecal', 'links': {'self': 'https://www.ebi.ac.uk/metagenomics/api/v1/biomes/root:Host-associated:Human:Digestive%20system:Large%20intestine:Fecal'}}]	https://www.ebi.ac.uk/metagenomics/api/v1/studies/MGYS00006354/publications	https://www.ebi.ac.uk/metagenomics/api/v1/studies/MGYS00006354/samples	https://www.ebi.ac.uk/metagenomics/api/v1/studies/MGYS00006354/analyses	https://www.ebi.ac.uk/metagenomics/api/v1/studies/MGYS00006354/downloads	https://www.ebi.ac.uk/metagenomics/api/v1/studies/MGYS00006354
154	studies	MGYS00006353	MGYS00006353	37	PRJNA669372	FALSE	SRP287511	China Medical University		Investigate alteration of gut and lung microbiota by RSV infection and streptomycin treatment.	Gut and lung microbiota in RSV-infected mice and streptomycin-treatment mice	HARVESTED	2023-09-02T03:22:37	https://www.ebi.ac.uk/metagenomics/api/v1/studies/MGYS00006353/geocoordinates	https://www.ebi.ac.uk/metagenomics/api/v1/studies/MGYS00006353/biomes	[{'type': 'biomes', 'id': 'root:Host-associated:Human:Digestive system:Large intestine:Fecal', 'links': {'self': 'https://www.ebi.ac.uk/metagenomics/api/v1/biomes/root:Host-associated:Human:Digestive%20system:Large%20intestine:Fecal'}}]	https://www.ebi.ac.uk/metagenomics/api/v1/studies/MGYS00006353/publications	https://www.ebi.ac.uk/metagenomics/api/v1/studies/MGYS00006353/samples	https://www.ebi.ac.uk/metagenomics/api/v1/studies/MGYS00006353/analyses	https://www.ebi.ac.uk/metagenomics/api/v1/studies/MGYS00006353/downloads	https://www.ebi.ac.uk/metagenomics/api/v1/studies/MGYS00006353
196	studies	MGYS00006284	MGYS00006284	56	PRJEB41028	FALSE	ERP124751	Universite Paris Diderot		Characterization of the respiratory tract bacterial microbiota is in its infancy when compared to the gut microbiota knowledge. As key methodological steps can directly affect the accuracy of the results, it is crucial to determine a robust methodology in order to limit bias.We compared two methods of sample processing using these two different pairs of primers for bacterial microbiota analyses o…	16S rRNA lung microbiota study in mechanically ventilated patient: a pilot study	SUBMITTED	2023-09-01T16:38:10	https://www.ebi.ac.uk/metagenomics/api/v1/studies/MGYS00006284/geocoordinates	https://www.ebi.ac.uk/metagenomics/api/v1/studies/MGYS00006284/biomes	[{'type': 'biomes', 'id': 'root:Host-associated:Human:Respiratory system:Pulmonary system:Lung', 'links': {'self': 'https://www.ebi.ac.uk/metagenomics/api/v1/biomes/root:Host-associated:Human:Respiratory%20system:Pulmonary%20system:Lung'}}]	https://www.ebi.ac.uk/metagenomics/api/v1/studies/MGYS00006284/publications	https://www.ebi.ac.uk/metagenomics/api/v1/studies/MGYS00006284/samples	https://www.ebi.ac.uk/metagenomics/api/v1/studies/MGYS00006284/analyses	https://www.ebi.ac.uk/metagenomics/api/v1/studies/MGYS00006284/downloads	https://www.ebi.ac.uk/metagenomics/api/v1/studies/MGYS00006284
211	studies	MGYS00006280	MGYS00006280	84	PRJEB50377	FALSE	ERP134949	Centre de Recherche Cardio-Thoracique de Bordeaux		The aim of this study is to assess the link between gut microbiota composition and subsequent occurrence of ventilator-associated pneumonia in critically ill influenza patients. Every patient admitted to intensive care unit from October 2019 to March 2020 who received at least 2 days of invasive mechanical ventilation were included (ancillary study of Microbe study, NCT04131569). Rectal swabs wer…	gut microbiota and ventilator-associated pneumonia	SUBMITTED	2023-08-14T20:33:07	https://www.ebi.ac.uk/metagenomics/api/v1/studies/MGYS00006280/geocoordinates	https://www.ebi.ac.uk/metagenomics/api/v1/studies/MGYS00006280/biomes	[{'type': 'biomes', 'id': 'root:Host-associated:Human:Digestive system:Hindgut:Rectum', 'links': {'self': 'https://www.ebi.ac.uk/metagenomics/api/v1/biomes/root:Host-associated:Human:Digestive%20system:Hindgut:Rectum'}}]	https://www.ebi.ac.uk/metagenomics/api/v1/studies/MGYS00006280/publications	https://www.ebi.ac.uk/metagenomics/api/v1/studies/MGYS00006280/samples	https://www.ebi.ac.uk/metagenomics/api/v1/studies/MGYS00006280/analyses	https://www.ebi.ac.uk/metagenomics/api/v1/studies/MGYS00006280/downloads	https://www.ebi.ac.uk/metagenomics/api/v1/studies/MGYS00006280
214	studies	MGYS00006292	MGYS00006292	70	PRJNA606061	FALSE	SRP248397	CRCHUM		The gut microbiome (GM) plays an important role in shaping systemic immune responses. Preclinical and clinical data suggest that GM influences anti-PD-1/PD-L1 or -CTLA-4 Ab-mediated anti-cancer responses. Furthermore, there is strong evidence that antibiotics (ATB) worsen clinical outcomes based on multiple retrospective and one prospective studies using immune checkpoint inhibition (ICI). Howeve…	Gut microbiome predicts efficacy and immune-related toxicities of advanced non-small cell lung cancer patients treated with anti-PD-1/PD-L1 Ab-based immunotherapy	HARVESTED	2023-08-14T19:31:30	https://www.ebi.ac.uk/metagenomics/api/v1/studies/MGYS00006292/geocoordinates	https://www.ebi.ac.uk/metagenomics/api/v1/studies/MGYS00006292/biomes	[{'type': 'biomes', 'id': 'root:Host-associated:Human:Digestive system:Large intestine:Fecal', 'links': {'self': 'https://www.ebi.ac.uk/metagenomics/api/v1/biomes/root:Host-associated:Human:Digestive%20system:Large%20intestine:Fecal'}}]	https://www.ebi.ac.uk/metagenomics/api/v1/studies/MGYS00006292/publications	https://www.ebi.ac.uk/metagenomics/api/v1/studies/MGYS00006292/samples	https://www.ebi.ac.uk/metagenomics/api/v1/studies/MGYS00006292/analyses	https://www.ebi.ac.uk/metagenomics/api/v1/studies/MGYS00006292/downloads	https://www.ebi.ac.uk/metagenomics/api/v1/studies/MGYS00006292
234	studies	MGYS00006258	MGYS00006258	204	PRJNA907500	FALSE	SRP410968	Digbi Health		This study aimed to identify changes in the gut microbiome associated with a reduction in BMI after a dietary and lifestyle intervention for weight loss.	Longitudinal changes in gut microbiome are associated with BMI: insights from a digital therapeutics-based intervention	HARVESTED	2023-07-20T23:58:22	https://www.ebi.ac.uk/metagenomics/api/v1/studies/MGYS00006258/geocoordinates	https://www.ebi.ac.uk/metagenomics/api/v1/studies/MGYS00006258/biomes	[{'type': 'biomes', 'id': 'root:Host-associated:Human:Digestive system', 'links': {'self': 'https://www.ebi.ac.uk/metagenomics/api/v1/biomes/root:Host-associated:Human:Digestive%20system'}}]	https://www.ebi.ac.uk/metagenomics/api/v1/studies/MGYS00006258/publications	https://www.ebi.ac.uk/metagenomics/api/v1/studies/MGYS00006258/samples	https://www.ebi.ac.uk/metagenomics/api/v1/studies/MGYS00006258/analyses	https://www.ebi.ac.uk/metagenomics/api/v1/studies/MGYS00006258/downloads	https://www.ebi.ac.uk/metagenomics/api/v1/studies/MGYS00006258
235	studies	MGYS00006218	MGYS00006218	156	PRJNA600080	FALSE	SRP240962	University of Alberta		Using current knowledge of dietary patterns and components and their relationships to systemic inflammation in IBD this study aimed to describe the mechanistic relationship between dietary intake and gut microbiome composition and function in patients with luminal CD in remission. The first study objective was to characterize the differences in microbiome composition and function in patients cons…	IBD and gut microbiome	HARVESTED	2023-07-20T11:31:16	https://www.ebi.ac.uk/metagenomics/api/v1/studies/MGYS00006218/geocoordinates	https://www.ebi.ac.uk/metagenomics/api/v1/studies/MGYS00006218/biomes	[{'type': 'biomes', 'id': 'root:Host-associated:Human:Digestive system', 'links': {'self': 'https://www.ebi.ac.uk/metagenomics/api/v1/biomes/root:Host-associated:Human:Digestive%20system'}}]	https://www.ebi.ac.uk/metagenomics/api/v1/studies/MGYS00006218/publications	https://www.ebi.ac.uk/metagenomics/api/v1/studies/MGYS00006218/samples	https://www.ebi.ac.uk/metagenomics/api/v1/studies/MGYS00006218/analyses	https://www.ebi.ac.uk/metagenomics/api/v1/studies/MGYS00006218/downloads	https://www.ebi.ac.uk/metagenomics/api/v1/studies/MGYS00006218
247	studies	MGYS00006122	MGYS00006122	283	PRJNA202975	FALSE	SRP023503	Shanghai Jiao Tong University		We analyzed the impact of a gut microbiota-targeted dietary intervention on the chronic inflammation underlying metabolic syndrome. Human feces from central obese volunteers after whole grains, traditional Chinese medicinal foods, and prebiotics (WTP diet) dietary intervention.	Gut microbiota after dietary intervention	HARVESTED	2023-07-18T11:23:59	https://www.ebi.ac.uk/metagenomics/api/v1/studies/MGYS00006122/geocoordinates	https://www.ebi.ac.uk/metagenomics/api/v1/studies/MGYS00006122/biomes	[{'type': 'biomes', 'id': 'root:Host-associated:Human:Digestive system:Large intestine:Fecal', 'links': {'self': 'https://www.ebi.ac.uk/metagenomics/api/v1/biomes/root:Host-associated:Human:Digestive%20system:Large%20intestine:Fecal'}}]	https://www.ebi.ac.uk/metagenomics/api/v1/studies/MGYS00006122/publications	https://www.ebi.ac.uk/metagenomics/api/v1/studies/MGYS00006122/samples	https://www.ebi.ac.uk/metagenomics/api/v1/studies/MGYS00006122/analyses	https://www.ebi.ac.uk/metagenomics/api/v1/studies/MGYS00006122/downloads	https://www.ebi.ac.uk/metagenomics/api/v1/studies/MGYS00006122
250	studies	MGYS00006242	MGYS00006242	88	PRJNA810015	FALSE	SRP361296	Laval University		This study investigates mechanisms regulating the interactions between the diet, host lipid mediators and the gut microbiome.	Dietary interventions rapidly affect gut microbiota diversity and function and the host lipid mediator response in a healthy population	HARVESTED	2023-06-23T13:23:30	https://www.ebi.ac.uk/metagenomics/api/v1/studies/MGYS00006242/geocoordinates	https://www.ebi.ac.uk/metagenomics/api/v1/studies/MGYS00006242/biomes	[{'type': 'biomes', 'id': 'root:Host-associated:Human:Digestive system', 'links': {'self': 'https://www.ebi.ac.uk/metagenomics/api/v1/biomes/root:Host-associated:Human:Digestive%20system'}}]	https://www.ebi.ac.uk/metagenomics/api/v1/studies/MGYS00006242/publications	https://www.ebi.ac.uk/metagenomics/api/v1/studies/MGYS00006242/samples	https://www.ebi.ac.uk/metagenomics/api/v1/studies/MGYS00006242/analyses	https://www.ebi.ac.uk/metagenomics/api/v1/studies/MGYS00006242/downloads	https://www.ebi.ac.uk/metagenomics/api/v1/studies/MGYS00006242
252	studies	MGYS00006217	MGYS00006217	428	PRJNA597342	FALSE	SRP299525	National Institute of Arthritis and Musculoskeletal and Skin Diseases		We sought to determine how the infant gut microbiota evolve during infancy, in particular in relation to hygiene-related environmental factors, allergic and atopic disorders, and a randomized dietary intervention. Therefore, 288 healthy, exclusively breastfed infants were enrolled in a dietary intervention study from three months of age. 70 were followed up at six and twelve months to study the e…	Gut microbiome of infants at 3, 6, and 12 months of age, with different dietary interventions. Raw sequence reads	HARVESTED	2023-06-19T11:13:16	https://www.ebi.ac.uk/metagenomics/api/v1/studies/MGYS00006217/geocoordinates	https://www.ebi.ac.uk/metagenomics/api/v1/studies/MGYS00006217/biomes	[{'type': 'biomes', 'id': 'root:Host-associated:Human:Digestive system', 'links': {'self': 'https://www.ebi.ac.uk/metagenomics/api/v1/biomes/root:Host-associated:Human:Digestive%20system'}}]	https://www.ebi.ac.uk/metagenomics/api/v1/studies/MGYS00006217/publications	https://www.ebi.ac.uk/metagenomics/api/v1/studies/MGYS00006217/samples	https://www.ebi.ac.uk/metagenomics/api/v1/studies/MGYS00006217/analyses	https://www.ebi.ac.uk/metagenomics/api/v1/studies/MGYS00006217/downloads	https://www.ebi.ac.uk/metagenomics/api/v1/studies/MGYS00006217
253	studies	MGYS00006124	MGYS00006124	103	PRJEB35853	FALSE	ERP118975	NUS		Short-term changes in dietary intake can induce changes in the gut microbiome. While various polyphenols and polyphenol-rich foods have been shown to modulate gut microflora to different extents, the acute influence of polyphenol-rich mixed spices, typically consumed, as curry meals worldwide has not been explored in a controlled setting. We, therefore, investigated the effects of a single servin…	Gut microbiome composition after spices intervention	SUBMITTED	2023-06-19T10:53:28	https://www.ebi.ac.uk/metagenomics/api/v1/studies/MGYS00006124/geocoordinates	https://www.ebi.ac.uk/metagenomics/api/v1/studies/MGYS00006124/biomes	[{'type': 'biomes', 'id': 'root:Host-associated:Human:Digestive system', 'links': {'self': 'https://www.ebi.ac.uk/metagenomics/api/v1/biomes/root:Host-associated:Human:Digestive%20system'}}]	https://www.ebi.ac.uk/metagenomics/api/v1/studies/MGYS00006124/publications	https://www.ebi.ac.uk/metagenomics/api/v1/studies/MGYS00006124/samples	https://www.ebi.ac.uk/metagenomics/api/v1/studies/MGYS00006124/analyses	https://www.ebi.ac.uk/metagenomics/api/v1/studies/MGYS00006124/downloads	https://www.ebi.ac.uk/metagenomics/api/v1/studies/MGYS00006124
256	studies	MGYS00006226	MGYS00006226	24	PRJNA774891	FALSE	SRP343296	Technical Univeristy of Munich		Aim of this project was to investgigate the effect of fiber-rich diets in the human gut microbiome. The participants were asked to visit the study center sober and received the intervention meal or placebo meal. Additionally, a capsule with food coloring was administered. The intake of the dye stains the stool green which helps to associate collected stool samples and food intake. 16S rRNA gene w…	Effects of Dietary Fiber Intervention on Gut Microbiota in Healthy People	HARVESTED	2023-06-13T13:23:51	https://www.ebi.ac.uk/metagenomics/api/v1/studies/MGYS00006226/geocoordinates	https://www.ebi.ac.uk/metagenomics/api/v1/studies/MGYS00006226/biomes	[{'type': 'biomes', 'id': 'root:Host-associated:Human:Digestive system:Large intestine:Fecal', 'links': {'self': 'https://www.ebi.ac.uk/metagenomics/api/v1/biomes/root:Host-associated:Human:Digestive%20system:Large%20intestine:Fecal'}}]	https://www.ebi.ac.uk/metagenomics/api/v1/studies/MGYS00006226/publications	https://www.ebi.ac.uk/metagenomics/api/v1/studies/MGYS00006226/samples	https://www.ebi.ac.uk/metagenomics/api/v1/studies/MGYS00006226/analyses	https://www.ebi.ac.uk/metagenomics/api/v1/studies/MGYS00006226/downloads	https://www.ebi.ac.uk/metagenomics/api/v1/studies/MGYS00006226
257	studies	MGYS00006221	MGYS00006221	46	PRJEB39062	FALSE	ERP122530	University of Cagliari		Although it is known that the gut microbiota (GM) can be modulated by diet, the impact of specific dietary interventions on its composition and diversity in obese patients remain to be ascertained. The present work aimed to evaluate the impact of a moderately hypocaloric Mediterranean diet on the GM of obese and overweight patients (OB). The GM of 23 OB patients (F/M= 20/3) was compared before an…	Impact of a moderate caloric restriction on the gut microbiota composition and diversity of Italian obese patients	SUBMITTED	2023-06-12T20:56:20	https://www.ebi.ac.uk/metagenomics/api/v1/studies/MGYS00006221/geocoordinates	https://www.ebi.ac.uk/metagenomics/api/v1/studies/MGYS00006221/biomes	[{'type': 'biomes', 'id': 'root:Host-associated:Human:Digestive system:Large intestine:Fecal', 'links': {'self': 'https://www.ebi.ac.uk/metagenomics/api/v1/biomes/root:Host-associated:Human:Digestive%20system:Large%20intestine:Fecal'}}]	https://www.ebi.ac.uk/metagenomics/api/v1/studies/MGYS00006221/publications	https://www.ebi.ac.uk/metagenomics/api/v1/studies/MGYS00006221/samples	https://www.ebi.ac.uk/metagenomics/api/v1/studies/MGYS00006221/analyses	https://www.ebi.ac.uk/metagenomics/api/v1/studies/MGYS00006221/downloads	https://www.ebi.ac.uk/metagenomics/api/v1/studies/MGYS00006221
258	studies	MGYS00006219	MGYS00006219	50	PRJEB53018	FALSE	ERP137776	UNIVERSITY OF HELSINKI		The healthy Finnish controls were previously recruited as part of a dietary intervention investigating the effects of partly replacing animal proteins with plant proteins on health; the inclusion and exclusion criteria have been described elsewhere (PMID: 34837522). The fecal samples derived from 50 Finnish controls that were age-, sex- and BMI-matched with the Pakistani controls were included in…	Healthy Finnish controls	SUBMITTED	2023-06-12T15:33:39	https://www.ebi.ac.uk/metagenomics/api/v1/studies/MGYS00006219/geocoordinates	https://www.ebi.ac.uk/metagenomics/api/v1/studies/MGYS00006219/biomes	[{'type': 'biomes', 'id': 'root:Host-associated:Human:Digestive system:Large intestine:Fecal', 'links': {'self': 'https://www.ebi.ac.uk/metagenomics/api/v1/biomes/root:Host-associated:Human:Digestive%20system:Large%20intestine:Fecal'}}]	https://www.ebi.ac.uk/metagenomics/api/v1/studies/MGYS00006219/publications	https://www.ebi.ac.uk/metagenomics/api/v1/studies/MGYS00006219/samples	https://www.ebi.ac.uk/metagenomics/api/v1/studies/MGYS00006219/analyses	https://www.ebi.ac.uk/metagenomics/api/v1/studies/MGYS00006219/downloads	https://www.ebi.ac.uk/metagenomics/api/v1/studies/MGYS00006219
259	studies	MGYS00000526	MGYS00000526	30	PRJEB10296	FALSE	ERP011526	Universita degli studi di Milano		The possibility to modulate the intestinal microbial ecosystem (IME) gains increasing interest due to its potential consequences on human health. The relative abundance of specific intestinal bacterial taxa may be potentially modulated through dietary interventions. The aim of this project is to describe the fluctuation of bacterial taxa and short chain fatty acids induced in fecal samples from 1…	Modulation of dyslipidemic children fecal microbial ecosystem by dietary intervention with hazelnuts as source of unsaturated fatty acids.	SUBMITTED	2023-06-12T15:12:15	https://www.ebi.ac.uk/metagenomics/api/v1/studies/MGYS00000526/geocoordinates	https://www.ebi.ac.uk/metagenomics/api/v1/studies/MGYS00000526/biomes	[{'type': 'biomes', 'id': 'root:Host-associated:Human:Digestive system:Large intestine:Fecal', 'links': {'self': 'https://www.ebi.ac.uk/metagenomics/api/v1/biomes/root:Host-associated:Human:Digestive%20system:Large%20intestine:Fecal'}}]	https://www.ebi.ac.uk/metagenomics/api/v1/studies/MGYS00000526/publications	https://www.ebi.ac.uk/metagenomics/api/v1/studies/MGYS00000526/samples	https://www.ebi.ac.uk/metagenomics/api/v1/studies/MGYS00000526/analyses	https://www.ebi.ac.uk/metagenomics/api/v1/studies/MGYS00000526/downloads	https://www.ebi.ac.uk/metagenomics/api/v1/studies/MGYS00000526
261	studies	MGYS00006126	MGYS00006126	181	PRJNA542910	FALSE	SRP198412	Stanford University		16s rRNA sequences from fecal samples from obese participants enrolled in the DIETFITS randomized clinical trial. Participants were randomized to either a low-carbohydrate or low-fat dietary intervention for 1 year. Fecal samples were collected prior to diet initiation and after 10 weeks of dietary intervention.	Gut microbiota plasticity is correlated with sustained weight loss on a low-carb or low-fat dietary intervention	HARVESTED	2023-03-17T12:47:34	https://www.ebi.ac.uk/metagenomics/api/v1/studies/MGYS00006126/geocoordinates	https://www.ebi.ac.uk/metagenomics/api/v1/studies/MGYS00006126/biomes	[{'type': 'biomes', 'id': 'root:Host-associated:Human:Digestive system', 'links': {'self': 'https://www.ebi.ac.uk/metagenomics/api/v1/biomes/root:Host-associated:Human:Digestive%20system'}}]	https://www.ebi.ac.uk/metagenomics/api/v1/studies/MGYS00006126/publications	https://www.ebi.ac.uk/metagenomics/api/v1/studies/MGYS00006126/samples	https://www.ebi.ac.uk/metagenomics/api/v1/studies/MGYS00006126/analyses	https://www.ebi.ac.uk/metagenomics/api/v1/studies/MGYS00006126/downloads	https://www.ebi.ac.uk/metagenomics/api/v1/studies/MGYS00006126
262	studies	MGYS00006125	MGYS00006125	93	PRJNA745281	FALSE	SRP327903	Genome and Stem Cell Center		In this study the efficacy of AI-based personalized microbiome diet in patients with IBS-Mix is investigated. 25 IBS-M patients (n=25, 19 females) according to Rome IV criteria were enrolled. Fecal samples were obtained from all patients twice (pre- and post intervention) and high-througput 16S rRNA sequencing was performed.	Gut microbiome of IBS patients with personalized dietary intervention	HARVESTED	2023-03-17T12:03:48	https://www.ebi.ac.uk/metagenomics/api/v1/studies/MGYS00006125/geocoordinates	https://www.ebi.ac.uk/metagenomics/api/v1/studies/MGYS00006125/biomes	[{'type': 'biomes', 'id': 'root:Host-associated:Human:Digestive system', 'links': {'self': 'https://www.ebi.ac.uk/metagenomics/api/v1/biomes/root:Host-associated:Human:Digestive%20system'}}]	https://www.ebi.ac.uk/metagenomics/api/v1/studies/MGYS00006125/publications	https://www.ebi.ac.uk/metagenomics/api/v1/studies/MGYS00006125/samples	https://www.ebi.ac.uk/metagenomics/api/v1/studies/MGYS00006125/analyses	https://www.ebi.ac.uk/metagenomics/api/v1/studies/MGYS00006125/downloads	https://www.ebi.ac.uk/metagenomics/api/v1/studies/MGYS00006125
266	studies	MGYS00006004	MGYS00006004	20	PRJEB50343	FALSE	ERP134914	Latvian Biomedical Research and Study Centre		The gut microbiota and their products have a critical role in human health and are involved in all physiological processes. It is well now known that altered microflora can lead to the development of various diseases, including malignancies. One of the ways in which these processes in the body are potentially influenced by the microflora is through extracellular vesicles (EVs) and the RNA content…	Research of extracellular vesicle content from gut microbiome and its‚Äô role in cancer development by applying gut on chip system	SUBMITTED	2023-03-03T19:10:06	https://www.ebi.ac.uk/metagenomics/api/v1/studies/MGYS00006004/geocoordinates	https://www.ebi.ac.uk/metagenomics/api/v1/studies/MGYS00006004/biomes	[{'type': 'biomes', 'id': 'root:Host-associated:Human:Digestive system:Hindgut', 'links': {'self': 'https://www.ebi.ac.uk/metagenomics/api/v1/biomes/root:Host-associated:Human:Digestive%20system:Hindgut'}}]	https://www.ebi.ac.uk/metagenomics/api/v1/studies/MGYS00006004/publications	https://www.ebi.ac.uk/metagenomics/api/v1/studies/MGYS00006004/samples	https://www.ebi.ac.uk/metagenomics/api/v1/studies/MGYS00006004/analyses	https://www.ebi.ac.uk/metagenomics/api/v1/studies/MGYS00006004/downloads	https://www.ebi.ac.uk/metagenomics/api/v1/studies/MGYS00006004
268	studies	MGYS00006076	MGYS00006076	100	PRJEB55607	FALSE	ERP140519	Quadram Institute Bioscience		The DIME study consists of a randomised 2x2 cross-over human intervention where healthy participants (n = 20) are subjected to a diet high in bioactive-rich food for two weeks and a diet low in bioactive-rich food. There is a four-week washout between the two interventions.	The effect of dietary bioactive on gut microbiome diversity (DIME) ‚Äì a pilot study	SUBMITTED	2022-11-17T12:07:38	https://www.ebi.ac.uk/metagenomics/api/v1/studies/MGYS00006076/geocoordinates	https://www.ebi.ac.uk/metagenomics/api/v1/studies/MGYS00006076/biomes	[{'type': 'biomes', 'id': 'root:Host-associated:Human:Digestive system:Large intestine:Fecal', 'links': {'self': 'https://www.ebi.ac.uk/metagenomics/api/v1/biomes/root:Host-associated:Human:Digestive%20system:Large%20intestine:Fecal'}}]	https://www.ebi.ac.uk/metagenomics/api/v1/studies/MGYS00006076/publications	https://www.ebi.ac.uk/metagenomics/api/v1/studies/MGYS00006076/samples	https://www.ebi.ac.uk/metagenomics/api/v1/studies/MGYS00006076/analyses	https://www.ebi.ac.uk/metagenomics/api/v1/studies/MGYS00006076/downloads	https://www.ebi.ac.uk/metagenomics/api/v1/studies/MGYS00006076
275	studies	MGYS00006024	MGYS00006024	20	PRJNA630035	FALSE	SRP291976	University of Rome "Foro Italico"		This study contributes to the characterization of the gut microbiome of healthy humans in a Mediterranean population sample.	Lifestyles and gut microbiome composition	HARVESTED	2022-06-06T13:48:52	https://www.ebi.ac.uk/metagenomics/api/v1/studies/MGYS00006024/geocoordinates	https://www.ebi.ac.uk/metagenomics/api/v1/studies/MGYS00006024/biomes	[{'type': 'biomes', 'id': 'root:Host-associated:Human:Digestive system', 'links': {'self': 'https://www.ebi.ac.uk/metagenomics/api/v1/biomes/root:Host-associated:Human:Digestive%20system'}}]	https://www.ebi.ac.uk/metagenomics/api/v1/studies/MGYS00006024/publications	https://www.ebi.ac.uk/metagenomics/api/v1/studies/MGYS00006024/samples	https://www.ebi.ac.uk/metagenomics/api/v1/studies/MGYS00006024/analyses	https://www.ebi.ac.uk/metagenomics/api/v1/studies/MGYS00006024/downloads	https://www.ebi.ac.uk/metagenomics/api/v1/studies/MGYS00006024
280	studies	MGYS00006016	MGYS00006016	106	PRJNA703303	FALSE	SRP307447	Zhejiang University		The gut 16s rDNA sequencing data of patients with COVID-19	The gut microbiome 16s rDNA sequencing data of patients with COVID-19	HARVESTED	2022-05-13T16:48:31	https://www.ebi.ac.uk/metagenomics/api/v1/studies/MGYS00006016/geocoordinates	https://www.ebi.ac.uk/metagenomics/api/v1/studies/MGYS00006016/biomes	[{'type': 'biomes', 'id': 'root:Host-associated:Human:Digestive system:Large intestine:Fecal', 'links': {'self': 'https://www.ebi.ac.uk/metagenomics/api/v1/biomes/root:Host-associated:Human:Digestive%20system:Large%20intestine:Fecal'}}]	https://www.ebi.ac.uk/metagenomics/api/v1/studies/MGYS00006016/publications	https://www.ebi.ac.uk/metagenomics/api/v1/studies/MGYS00006016/samples	https://www.ebi.ac.uk/metagenomics/api/v1/studies/MGYS00006016/analyses	https://www.ebi.ac.uk/metagenomics/api/v1/studies/MGYS00006016/downloads	https://www.ebi.ac.uk/metagenomics/api/v1/studies/MGYS00006016
282	studies	MGYS00006013	MGYS00006013	212	PRJNA747262	FALSE	SRP328679	University Hospital Essen		The gut microbiota impacts human health and contributes to regulate immune responses. Severe COVID-19 illness is characterized by a pro-inflammatory immune response. The effect of SARS-CoV-2 on altering the gut microbiome and the relevance of the gut microbiome on COVID-19 severity is unclear. This study analyses the gut microbiome associated with SARS-CoV-2 infection and COVID-19 severity.	Gut microbiome linked to SARS-CoV-2 infection and COVID-19 severity	HARVESTED	2022-04-29T19:20:38	https://www.ebi.ac.uk/metagenomics/api/v1/studies/MGYS00006013/geocoordinates	https://www.ebi.ac.uk/metagenomics/api/v1/studies/MGYS00006013/biomes	[{'type': 'biomes', 'id': 'root:Host-associated:Human:Digestive system:Large intestine:Fecal', 'links': {'self': 'https://www.ebi.ac.uk/metagenomics/api/v1/biomes/root:Host-associated:Human:Digestive%20system:Large%20intestine:Fecal'}}]	https://www.ebi.ac.uk/metagenomics/api/v1/studies/MGYS00006013/publications	https://www.ebi.ac.uk/metagenomics/api/v1/studies/MGYS00006013/samples	https://www.ebi.ac.uk/metagenomics/api/v1/studies/MGYS00006013/analyses	https://www.ebi.ac.uk/metagenomics/api/v1/studies/MGYS00006013/downloads	https://www.ebi.ac.uk/metagenomics/api/v1/studies/MGYS00006013
285	studies	MGYS00002020	MGYS00002020	38	PRJEB22391	FALSE	ERP104071	EMBL-EBI		The human gut metagenome Third Party Annotation (TPA) assembly was derived from the primary whole genome shotgun (WGS) data set PRJNA278393. This project includes samples from the following biomes : Human gut.	EMG produced TPA metagenomics assembly of the Metagenome sequencing of the Hadza hunter-gatherer gut microbiota. (human gut metagenome) data set	SUBMITTED	2022-04-14T17:06:30	https://www.ebi.ac.uk/metagenomics/api/v1/studies/MGYS00002020/geocoordinates	https://www.ebi.ac.uk/metagenomics/api/v1/studies/MGYS00002020/biomes	[{'type': 'biomes', 'id': 'root:Host-associated:Human:Digestive system', 'links': {'self': 'https://www.ebi.ac.uk/metagenomics/api/v1/biomes/root:Host-associated:Human:Digestive%20system'}}]	https://www.ebi.ac.uk/metagenomics/api/v1/studies/MGYS00002020/publications	https://www.ebi.ac.uk/metagenomics/api/v1/studies/MGYS00002020/samples	https://www.ebi.ac.uk/metagenomics/api/v1/studies/MGYS00002020/analyses	https://www.ebi.ac.uk/metagenomics/api/v1/studies/MGYS00002020/downloads	https://www.ebi.ac.uk/metagenomics/api/v1/studies/MGYS00002020
286	studies	MGYS00002012	MGYS00002012	24	PRJEB22498	FALSE	ERP104179	EMBL-EBI		The EKmeta Third Party Annotation (TPA) assembly was derived from the primary whole genome shotgun (WGS) data set PRJEB6092. This project includes samples from the following biomes : Human gut.	EMG produced TPA metagenomics assembly of the metagenome fecal microbiota, Ilumina seq reads of 12 individuals at 2 timepoints (EKmeta) data set	SUBMITTED	2022-04-14T14:21:14	https://www.ebi.ac.uk/metagenomics/api/v1/studies/MGYS00002012/geocoordinates	https://www.ebi.ac.uk/metagenomics/api/v1/studies/MGYS00002012/biomes	[{'type': 'biomes', 'id': 'root:Host-associated:Human:Digestive system', 'links': {'self': 'https://www.ebi.ac.uk/metagenomics/api/v1/biomes/root:Host-associated:Human:Digestive%20system'}}, {'type': 'biomes', 'id': 'root:Host-associated:Human:Digestive system:Large intestine:Sigmoid colon', 'links': {'self': 'https://www.ebi.ac.uk/metagenomics/api/v1/biomes/root:Host-associated:Human:Digestive%2…	https://www.ebi.ac.uk/metagenomics/api/v1/studies/MGYS00002012/publications	https://www.ebi.ac.uk/metagenomics/api/v1/studies/MGYS00002012/samples	https://www.ebi.ac.uk/metagenomics/api/v1/studies/MGYS00002012/analyses	https://www.ebi.ac.uk/metagenomics/api/v1/studies/MGYS00002012/downloads	https://www.ebi.ac.uk/metagenomics/api/v1/studies/MGYS00002012
289	studies	MGYS00006006	MGYS00006006	195	PRJEB49206	FALSE	ERP133688	Stanford University School of Medicine		The gut microbiome has been identified as a key to immune and metabolic health, especially in industrialized populations. Non-industrialized individuals harbor more diverse microbiomes and distinct bacterial lineages, but systemic under-sampling has hindered insight into the extent and functional consequences of these differences. Here, we performed ultra-deep metagenomic sequencing and laborator…	Extensive microbial novelty in the Hadza and Nepali gut microbiome reveals how lifestyle impacts composition and function	SUBMITTED	2022-04-02T10:20:49	https://www.ebi.ac.uk/metagenomics/api/v1/studies/MGYS00006006/geocoordinates	https://www.ebi.ac.uk/metagenomics/api/v1/studies/MGYS00006006/biomes	[{'type': 'biomes', 'id': 'root:Host-associated:Human:Digestive system', 'links': {'self': 'https://www.ebi.ac.uk/metagenomics/api/v1/biomes/root:Host-associated:Human:Digestive%20system'}}]	https://www.ebi.ac.uk/metagenomics/api/v1/studies/MGYS00006006/publications	https://www.ebi.ac.uk/metagenomics/api/v1/studies/MGYS00006006/samples	https://www.ebi.ac.uk/metagenomics/api/v1/studies/MGYS00006006/analyses	https://www.ebi.ac.uk/metagenomics/api/v1/studies/MGYS00006006/downloads	https://www.ebi.ac.uk/metagenomics/api/v1/studies/MGYS00006006
290	studies	MGYS00006005	MGYS00006005	76	PRJNA795857	FALSE	SRP354185	Soonchunhyang University		The main objective of this study was to discover the biomarkers of osteoporosis in human stool by comparing the gut microbiota of osteoporosis patients (OP) and normal human controls (HC). We collected 76 stool samples, 60 HC and 16 OP patients, examined using 16S ribosomal ribonucleic acid (rRNA) gene-based amplicon sequencing. The microbial communities of the two groups differed at lower taxono…	Characterization of the faecal microbiome of osteoporotic patients in Koreans	HARVESTED	2022-03-24T11:37:01	https://www.ebi.ac.uk/metagenomics/api/v1/studies/MGYS00006005/geocoordinates	https://www.ebi.ac.uk/metagenomics/api/v1/studies/MGYS00006005/biomes	[{'type': 'biomes', 'id': 'root:Host-associated:Human:Digestive system:Large intestine:Fecal', 'links': {'self': 'https://www.ebi.ac.uk/metagenomics/api/v1/biomes/root:Host-associated:Human:Digestive%20system:Large%20intestine:Fecal'}}]	https://www.ebi.ac.uk/metagenomics/api/v1/studies/MGYS00006005/publications	https://www.ebi.ac.uk/metagenomics/api/v1/studies/MGYS00006005/samples	https://www.ebi.ac.uk/metagenomics/api/v1/studies/MGYS00006005/analyses	https://www.ebi.ac.uk/metagenomics/api/v1/studies/MGYS00006005/downloads	https://www.ebi.ac.uk/metagenomics/api/v1/studies/MGYS00006005
295	studies	MGYS00005236	MGYS00005236	486	PRJEB6702	FALSE	ERP006339	CCME-COLORADO		Host genetics and the gut microbiome can both influence host metabolic phenotypes. However, whether host genetic variation shapes the gut microbiome and interacts with it to affect host phenotype is unclear. Here, we addressed this question by comparing microbiotas across more than 1,000 fecal samples obtained from members of the TwinsUK population, including 416 twin-pairs. We identified a varie…	Human genetics shape the gut microbiome	SUBMITTED	2022-03-15T12:12:56	https://www.ebi.ac.uk/metagenomics/api/v1/studies/MGYS00005236/geocoordinates	https://www.ebi.ac.uk/metagenomics/api/v1/studies/MGYS00005236/biomes	[{'type': 'biomes', 'id': 'root:Host-associated:Human:Digestive system:Large intestine:Fecal', 'links': {'self': 'https://www.ebi.ac.uk/metagenomics/api/v1/biomes/root:Host-associated:Human:Digestive%20system:Large%20intestine:Fecal'}}]	https://www.ebi.ac.uk/metagenomics/api/v1/studies/MGYS00005236/publications	https://www.ebi.ac.uk/metagenomics/api/v1/studies/MGYS00005236/samples	https://www.ebi.ac.uk/metagenomics/api/v1/studies/MGYS00005236/analyses	https://www.ebi.ac.uk/metagenomics/api/v1/studies/MGYS00005236/downloads	https://www.ebi.ac.uk/metagenomics/api/v1/studies/MGYS00005236
298	studies	MGYS00002024	MGYS00002024	2	PRJEB22501	FALSE	ERP104182	EMBL-EBI		The TIM2_iron_study Third Party Annotation (TPA) assembly was derived from the primary whole genome shotgun (WGS) data set PRJEB6542. This project includes samples from the following biomes : Human gut.	EMG produced TPA metagenomics assembly of the Gut microbial metabolism shifts towards a more toxic profile with supplementary iron in a kinetic model of the human large intestine (TIM2_iron_study) data set	SUBMITTED	2022-02-25T16:55:52	https://www.ebi.ac.uk/metagenomics/api/v1/studies/MGYS00002024/geocoordinates	https://www.ebi.ac.uk/metagenomics/api/v1/studies/MGYS00002024/biomes	[{'type': 'biomes', 'id': 'root:Host-associated:Human:Digestive system:Large intestine:Sigmoid colon', 'links': {'self': 'https://www.ebi.ac.uk/metagenomics/api/v1/biomes/root:Host-associated:Human:Digestive%20system:Large%20intestine:Sigmoid%20colon'}}]	https://www.ebi.ac.uk/metagenomics/api/v1/studies/MGYS00002024/publications	https://www.ebi.ac.uk/metagenomics/api/v1/studies/MGYS00002024/samples	https://www.ebi.ac.uk/metagenomics/api/v1/studies/MGYS00002024/analyses	https://www.ebi.ac.uk/metagenomics/api/v1/studies/MGYS00002024/downloads	https://www.ebi.ac.uk/metagenomics/api/v1/studies/MGYS00002024
300	studies	MGYS00005860	MGYS00005860	211	PRJNA301903	FALSE	SRP069019	Washington University in St. Louis		Dysbiotic colonization of the preterm infant gut microbiota may have lifelong effects on host health. The normal progression of colonization of preterm infants is a patterned, yet chaotic, process, and thought to be chiefly driven by host factors. While preterm infants almost universally receive early and often repeated and/or prolonged intravenous antibiotic therapy, it remains unclear if and ho…	Metagenomic sequencing of preterm infant gut microbiota raw sequence reads	HARVESTED	2021-12-02T17:51:56	https://www.ebi.ac.uk/metagenomics/api/v1/studies/MGYS00005860/geocoordinates	https://www.ebi.ac.uk/metagenomics/api/v1/studies/MGYS00005860/biomes	[{'type': 'biomes', 'id': 'root:Host-associated:Human:Digestive system:Large intestine:Fecal', 'links': {'self': 'https://www.ebi.ac.uk/metagenomics/api/v1/biomes/root:Host-associated:Human:Digestive%20system:Large%20intestine:Fecal'}}]	https://www.ebi.ac.uk/metagenomics/api/v1/studies/MGYS00005860/publications	https://www.ebi.ac.uk/metagenomics/api/v1/studies/MGYS00005860/samples	https://www.ebi.ac.uk/metagenomics/api/v1/studies/MGYS00005860/analyses	https://www.ebi.ac.uk/metagenomics/api/v1/studies/MGYS00005860/downloads	https://www.ebi.ac.uk/metagenomics/api/v1/studies/MGYS00005860
304	studies	MGYS00002045	MGYS00002045	325	PRJEB22528	FALSE	ERP104209	EMBL-EBI		The human gut metagenome Third Party Annotation (TPA) assembly was derived from the primary whole genome shotgun (WGS) data set PRJNA63661. This project includes samples from the following biomes : Human gut.	EMG produced TPA metagenomics assembly of the Microbial composition of samples from infant gut (human gut metagenome) data set	SUBMITTED	2021-10-22T18:11:17	https://www.ebi.ac.uk/metagenomics/api/v1/studies/MGYS00002045/geocoordinates	https://www.ebi.ac.uk/metagenomics/api/v1/studies/MGYS00002045/biomes	[{'type': 'biomes', 'id': 'root:Host-associated:Human:Digestive system:Large intestine', 'links': {'self': 'https://www.ebi.ac.uk/metagenomics/api/v1/biomes/root:Host-associated:Human:Digestive%20system:Large%20intestine'}}, {'type': 'biomes', 'id': 'root:Host-associated:Human:Digestive system:Large intestine:Fecal', 'links': {'self': 'https://www.ebi.ac.uk/metagenomics/api/v1/biomes/root:Host-as…	https://www.ebi.ac.uk/metagenomics/api/v1/studies/MGYS00002045/publications	https://www.ebi.ac.uk/metagenomics/api/v1/studies/MGYS00002045/samples	https://www.ebi.ac.uk/metagenomics/api/v1/studies/MGYS00002045/analyses	https://www.ebi.ac.uk/metagenomics/api/v1/studies/MGYS00002045/downloads	https://www.ebi.ac.uk/metagenomics/api/v1/studies/MGYS00002045
305	studies	MGYS00001981	MGYS00001981	5	PRJEB22393	FALSE	ERP104073	EMBL-EBI		The human gut metagenome Third Party Annotation (TPA) assembly was derived from the primary whole genome shotgun (WGS) data set PRJNA298489. This project includes samples from the following biomes : Human gut.	EMG produced TPA metagenomics assembly of the Library preparation methodology can influence genomic and functional predictions in human microbiome research (human gut metagenome) data set	SUBMITTED	2021-10-21T23:17:10	https://www.ebi.ac.uk/metagenomics/api/v1/studies/MGYS00001981/geocoordinates	https://www.ebi.ac.uk/metagenomics/api/v1/studies/MGYS00001981/biomes	[{'type': 'biomes', 'id': 'root:Host-associated:Human:Digestive system', 'links': {'self': 'https://www.ebi.ac.uk/metagenomics/api/v1/biomes/root:Host-associated:Human:Digestive%20system'}}]	https://www.ebi.ac.uk/metagenomics/api/v1/studies/MGYS00001981/publications	https://www.ebi.ac.uk/metagenomics/api/v1/studies/MGYS00001981/samples	https://www.ebi.ac.uk/metagenomics/api/v1/studies/MGYS00001981/analyses	https://www.ebi.ac.uk/metagenomics/api/v1/studies/MGYS00001981/downloads	https://www.ebi.ac.uk/metagenomics/api/v1/studies/MGYS00001981
308	studies	MGYS00001985	MGYS00001985	184	PRJEB22368	FALSE	ERP104047	EMBL-EBI		The human gut metagenome Third Party Annotation (TPA) assembly was derived from the primary whole genome shotgun (WGS) data set PRJNA289586. This project includes samples from the following biomes : Human gut.	EMG produced TPA metagenomics assembly of the Human Gut Microbiome in a Multiplex Family Study of Type 1 Diabetes Mellitus (human gut metagenome) data set	SUBMITTED	2021-10-18T13:28:35	https://www.ebi.ac.uk/metagenomics/api/v1/studies/MGYS00001985/geocoordinates	https://www.ebi.ac.uk/metagenomics/api/v1/studies/MGYS00001985/biomes	[{'type': 'biomes', 'id': 'root:Host-associated:Human:Digestive system', 'links': {'self': 'https://www.ebi.ac.uk/metagenomics/api/v1/biomes/root:Host-associated:Human:Digestive%20system'}}, {'type': 'biomes', 'id': 'root:Host-associated:Human:Digestive system:Large intestine:Fecal', 'links': {'self': 'https://www.ebi.ac.uk/metagenomics/api/v1/biomes/root:Host-associated:Human:Digestive%20system:…	https://www.ebi.ac.uk/metagenomics/api/v1/studies/MGYS00001985/publications	https://www.ebi.ac.uk/metagenomics/api/v1/studies/MGYS00001985/samples	https://www.ebi.ac.uk/metagenomics/api/v1/studies/MGYS00001985/analyses	https://www.ebi.ac.uk/metagenomics/api/v1/studies/MGYS00001985/downloads	https://www.ebi.ac.uk/metagenomics/api/v1/studies/MGYS00001985
309	studies	MGYS00005817	MGYS00005817	69	PRJEB8347	FALSE	ERP009422	EMBL - Germany		Background: Metagenomics has become a prominent approach for exploring the role of the gut microbiota in human health. However, the temporal variability of the healthy gut microbiome has not yet been studied in depth using metagenomics and little is known about the effects of different sampling and preservation approaches. We performed metagenomic analysis on fecal samples from seven subjects col…	'id': 'root:Host-associated:Human:Digestive system:Large intestine:Fecal'	'links': {'self': 'https://www.ebi.ac.uk/metagenomics/api/v1/biomes/root:Host-associated:Human:Digestive%20system:Large%20intestine:Fecal'}}]"	https://www.ebi.ac.uk/metagenomics/api/v1/studies/MGYS00005792/publications	https://www.ebi.ac.uk/metagenomics/api/v1/studies/MGYS00005792/samples	https://www.ebi.ac.uk/metagenomics/api/v1/studies/MGYS00005792/analyses	https://www.ebi.ac.uk/metagenomics/api/v1/studies/MGYS00005792/downloads	https://www.ebi.ac.uk/metagenomics/api/v1/studies/MGYS00005792
325	studies	MGYS00005763	MGYS00005763	13	PRJNA508395	FALSE	SRP178190	Stanford University		Long read sequencing assembly of three healthy human gut microbiome samples, with multiple closed bacterial genomes including Prevotella copri.	Nanopore long read assembly of the human gut metagenome	HARVESTED	2021-07-27T19:20:40	https://www.ebi.ac.uk/metagenomics/api/v1/studies/MGYS00005763/geocoordinates	https://www.ebi.ac.uk/metagenomics/api/v1/studies/MGYS00005763/biomes	[{'type': 'biomes', 'id': 'root:Host-associated:Human:Digestive system:Large intestine:Fecal', 'links': {'self': 'https://www.ebi.ac.uk/metagenomics/api/v1/biomes/root:Host-associated:Human:Digestive%20system:Large%20intestine:Fecal'}}]	https://www.ebi.ac.uk/metagenomics/api/v1/studies/MGYS00005763/publications	https://www.ebi.ac.uk/metagenomics/api/v1/studies/MGYS00005763/samples	https://www.ebi.ac.uk/metagenomics/api/v1/studies/MGYS00005763/analyses	https://www.ebi.ac.uk/metagenomics/api/v1/studies/MGYS00005763/downloads	https://www.ebi.ac.uk/metagenomics/api/v1/studies/MGYS00005763
346	studies	MGYS00005601	MGYS00005601	260	PRJEB30615	FALSE	ERP113090	Furtwangen University		Parkinsons disease (PD) is one of the most common neurodegenerative disorders. It has been repeatedly reported that most patients with PD suffer from gastrointestinal dysfunctions and alterations of the autonomous nervous system in the gut wall called the enteric nervous system (ENS). Such alterations and functional gastrointestinal deficits might occur years before the classical clinical symptom…	Identification of Intestinal Bacterial Taxa with a Potential Role in Parkinsons Disease using Illumina MiSeq and Ion Torrent Next Generation Sequencing	SUBMITTED	2020-10-19T10:42:56	https://www.ebi.ac.uk/metagenomics/api/v1/studies/MGYS00005601/geocoordinates	https://www.ebi.ac.uk/metagenomics/api/v1/studies/MGYS00005601/biomes	[{'type': 'biomes', 'id': 'root:Host-associated:Human:Digestive system:Large intestine:Fecal', 'links': {'self': 'https://www.ebi.ac.uk/metagenomics/api/v1/biomes/root:Host-associated:Human:Digestive%20system:Large%20intestine:Fecal'}}]	https://www.ebi.ac.uk/metagenomics/api/v1/studies/MGYS00005601/publications	https://www.ebi.ac.uk/metagenomics/api/v1/studies/MGYS00005601/samples	https://www.ebi.ac.uk/metagenomics/api/v1/studies/MGYS00005601/analyses	https://www.ebi.ac.uk/metagenomics/api/v1/studies/MGYS00005601/downloads	https://www.ebi.ac.uk/metagenomics/api/v1/studies/MGYS00005601
347	studies	MGYS00005594	MGYS00005594	61	PRJNA649273	FALSE	SRP276112	University of Western Ontario		Metagenomic sequencing of the gut from kidney stone patients and healthy controls	Kidney stone patient microbiome	HARVESTED	2020-09-07T20:32:49	https://www.ebi.ac.uk/metagenomics/api/v1/studies/MGYS00005594/geocoordinates	https://www.ebi.ac.uk/metagenomics/api/v1/studies/MGYS00005594/biomes	[{'type': 'biomes', 'id': 'root:Host-associated:Human:Digestive system', 'links': {'self': 'https://www.ebi.ac.uk/metagenomics/api/v1/biomes/root:Host-associated:Human:Digestive%20system'}}]	https://www.ebi.ac.uk/metagenomics/api/v1/studies/MGYS00005594/publications	https://www.ebi.ac.uk/metagenomics/api/v1/studies/MGYS00005594/samples	https://www.ebi.ac.uk/metagenomics/api/v1/studies/MGYS00005594/analyses	https://www.ebi.ac.uk/metagenomics/api/v1/studies/MGYS00005594/downloads	https://www.ebi.ac.uk/metagenomics/api/v1/studies/MGYS00005594
348	studies	MGYS00005592	MGYS00005592	160	PRJEB36291	FALSE	ERP119456	UNIVERSITA' DEGLI STUDI DI FERRARA		The microbiome of the oral cavity is the second largest and diverse microbiota after the gut, harboring over 700 species of bacteria and including also fungi, viruses and protozoa. A detailed site-specific map of oral microorganisms (including also eukaryotes and viruses) and their relative abundance is still missing. The data of this study provide for the first time a comprehensive view of the h…	Defining the oral microbiome by Whole Genome Sequencing and resistome analysis: the complexity of the healthy picture	SUBMITTED	2020-08-20T23:43:34	https://www.ebi.ac.uk/metagenomics/api/v1/studies/MGYS00005592/geocoordinates	https://www.ebi.ac.uk/metagenomics/api/v1/studies/MGYS00005592/biomes	[{'type': 'biomes', 'id': 'root:Host-associated:Human:Digestive system:Oral', 'links': {'self': 'https://www.ebi.ac.uk/metagenomics/api/v1/biomes/root:Host-associated:Human:Digestive%20system:Oral'}}]	https://www.ebi.ac.uk/metagenomics/api/v1/studies/MGYS00005592/publications	https://www.ebi.ac.uk/metagenomics/api/v1/studies/MGYS00005592/samples	https://www.ebi.ac.uk/metagenomics/api/v1/studies/MGYS00005592/analyses	https://www.ebi.ac.uk/metagenomics/api/v1/studies/MGYS00005592/downloads	https://www.ebi.ac.uk/metagenomics/api/v1/studies/MGYS00005592
349	studies	MGYS00005591	MGYS00005591	100	PRJEB39250	FALSE	ERP122744	VETERINARY Faculty		Gastrointestinal strongyles are a major threat to horses health and welfare. Given that strongyles inhabit the same niche as the gut microbiota, they may interact with each other. These beneficial or detrimental interactions are unknown in horses and could partly explain contrasted susceptibility to infection between individuals. To address these questions, an experimental pasture trial with 20 w…	'id': 'root:Host-associated:Human:Digestive system:Large intestine:Fecal'	'links': {'self': 'https://www.ebi.ac.uk/metagenomics/api/v1/biomes/root:Host-associated:Human:Digestive%20system:Large%20intestine:Fecal'}}]"	https://www.ebi.ac.uk/metagenomics/api/v1/studies/MGYS00005583/publications	https://www.ebi.ac.uk/metagenomics/api/v1/studies/MGYS00005583/samples	https://www.ebi.ac.uk/metagenomics/api/v1/studies/MGYS00005583/analyses	https://www.ebi.ac.uk/metagenomics/api/v1/studies/MGYS00005583/downloads	https://www.ebi.ac.uk/metagenomics/api/v1/studies/MGYS00005583
359	studies	MGYS00005252	MGYS00005252	550	PRJEB26607	FALSE	ERP108609	UNIVERSITY OF CALIFORNIA BERKELEY		The ecological forces that govern the assembly and stability of the human gut microbiota remain unresolved. We developed a generalizable model-guided framework to predict higher-dimensional consortia from time-resolved measurements of lower-order assemblages. This method was employed to decipher microbial interactions in a diverse human gut microbiome synthetic community. We show that pairwise in…	Deciphering microbial interactions in synthetic human gut microbiome communities	SUBMITTED	2020-06-21T09:46:59	https://www.ebi.ac.uk/metagenomics/api/v1/studies/MGYS00005252/geocoordinates	https://www.ebi.ac.uk/metagenomics/api/v1/studies/MGYS00005252/biomes	[{'type': 'biomes', 'id': 'root:Host-associated:Human:Digestive system', 'links': {'self': 'https://www.ebi.ac.uk/metagenomics/api/v1/biomes/root:Host-associated:Human:Digestive%20system'}}]	https://www.ebi.ac.uk/metagenomics/api/v1/studies/MGYS00005252/publications	https://www.ebi.ac.uk/metagenomics/api/v1/studies/MGYS00005252/samples	https://www.ebi.ac.uk/metagenomics/api/v1/studies/MGYS00005252/analyses	https://www.ebi.ac.uk/metagenomics/api/v1/studies/MGYS00005252/downloads	https://www.ebi.ac.uk/metagenomics/api/v1/studies/MGYS00005252
361	studies	MGYS00005259	MGYS00005259	914	PRJNA428736	FALSE	SRP128128	mothur		Human gut microbiota composition and SCFA concentrations in response to prebiotic fiber supplementation in young adults.	Dynamics of human gut microbiota and metabolites in response to prebiotic interventions	HARVESTED	2020-06-21T08:51:46	https://www.ebi.ac.uk/metagenomics/api/v1/studies/MGYS00005259/geocoordinates	https://www.ebi.ac.uk/metagenomics/api/v1/studies/MGYS00005259/biomes	[{'type': 'biomes', 'id': 'root:Host-associated:Human:Digestive system:Large intestine:Fecal', 'links': {'self': 'https://www.ebi.ac.uk/metagenomics/api/v1/biomes/root:Host-associated:Human:Digestive%20system:Large%20intestine:Fecal'}}]	https://www.ebi.ac.uk/metagenomics/api/v1/studies/MGYS00005259/publications	https://www.ebi.ac.uk/metagenomics/api/v1/studies/MGYS00005259/samples	https://www.ebi.ac.uk/metagenomics/api/v1/studies/MGYS00005259/analyses	https://www.ebi.ac.uk/metagenomics/api/v1/studies/MGYS00005259/downloads	https://www.ebi.ac.uk/metagenomics/api/v1/studies/MGYS00005259
365	studies	MGYS00005258	MGYS00005258	513	PRJNA368739	FALSE	SRP097785	UCLA		The gut microbiome is complex and metabolically active community that directly influences host phenotype. In this study, we profiled gut microbiota using 16S rRNA gene sequencing in 531 well-phenotyped Finnish men collected from the population-based Metabolic Syndrome In Men (METSIM) study.	METSIM gut microbiome	HARVESTED	2020-06-21T07:34:25	https://www.ebi.ac.uk/metagenomics/api/v1/studies/MGYS00005258/geocoordinates	https://www.ebi.ac.uk/metagenomics/api/v1/studies/MGYS00005258/biomes	[{'type': 'biomes', 'id': 'root:Host-associated:Human:Digestive system', 'links': {'self': 'https://www.ebi.ac.uk/metagenomics/api/v1/biomes/root:Host-associated:Human:Digestive%20system'}}]	https://www.ebi.ac.uk/metagenomics/api/v1/studies/MGYS00005258/publications	https://www.ebi.ac.uk/metagenomics/api/v1/studies/MGYS00005258/samples	https://www.ebi.ac.uk/metagenomics/api/v1/studies/MGYS00005258/analyses	https://www.ebi.ac.uk/metagenomics/api/v1/studies/MGYS00005258/downloads	https://www.ebi.ac.uk/metagenomics/api/v1/studies/MGYS00005258
377	studies	MGYS00002061	MGYS00002061	30	PRJEB22554	FALSE	ERP104235	EMBL-EBI		The human gut metagenome Third Party Annotation (TPA) assembly was derived from the primary whole genome shotgun (WGS) data set PRJNA321058. This project includes samples from the following biomes : Human gut.	EMG produced TPA metagenomics assembly of the Increased intestinal microbial diversity following fecal microbiota transplant for active Crohn''s disease (human gut metagenome) data set	SUBMITTED	2020-06-04T08:24:21	https://www.ebi.ac.uk/metagenomics/api/v1/studies/MGYS00002061/geocoordinates	https://www.ebi.ac.uk/metagenomics/api/v1/studies/MGYS00002061/biomes	[{'type': 'biomes', 'id': 'root:Host-associated:Human:Digestive system:Large intestine:Fecal', 'links': {'self': 'https://www.ebi.ac.uk/metagenomics/api/v1/biomes/root:Host-associated:Human:Digestive%20system:Large%20intestine:Fecal'}}]	https://www.ebi.ac.uk/metagenomics/api/v1/studies/MGYS00002061/publications	https://www.ebi.ac.uk/metagenomics/api/v1/studies/MGYS00002061/samples	https://www.ebi.ac.uk/metagenomics/api/v1/studies/MGYS00002061/analyses	https://www.ebi.ac.uk/metagenomics/api/v1/studies/MGYS00002061/downloads	https://www.ebi.ac.uk/metagenomics/api/v1/studies/MGYS00002061
378	studies	MGYS00001988	MGYS00001988	260	PRJEB22359	FALSE	ERP104038	EMBL-EBI		The cholera_succession Third Party Annotation (TPA) assembly was derived from the primary whole genome shotgun (WGS) data set PRJEB9150. This project includes samples from the following biomes : Human gut.	EMG produced TPA metagenomics assembly of the Gut microbial succession follows acute secretory diarrhea in humans (cholera_succession) data set	SUBMITTED	2020-05-28T23:11:26	https://www.ebi.ac.uk/metagenomics/api/v1/studies/MGYS00001988/geocoordinates	https://www.ebi.ac.uk/metagenomics/api/v1/studies/MGYS00001988/biomes	[{'type': 'biomes', 'id': 'root:Host-associated:Human:Digestive system:Large intestine:Fecal', 'links': {'self': 'https://www.ebi.ac.uk/metagenomics/api/v1/biomes/root:Host-associated:Human:Digestive%20system:Large%20intestine:Fecal'}}, {'type': 'biomes', 'id': 'root:Host-associated:Human:Digestive system:Large intestine:Sigmoid colon', 'links': {'self': 'https://www.ebi.ac.uk/metagenomics/api/v1…	https://www.ebi.ac.uk/metagenomics/api/v1/studies/MGYS00001988/publications	https://www.ebi.ac.uk/metagenomics/api/v1/studies/MGYS00001988/samples	https://www.ebi.ac.uk/metagenomics/api/v1/studies/MGYS00001988/analyses	https://www.ebi.ac.uk/metagenomics/api/v1/studies/MGYS00001988/downloads	https://www.ebi.ac.uk/metagenomics/api/v1/studies/MGYS00001988
380	studies	MGYS00005516	MGYS00005516	55	PRJEB20800	FALSE	ERP022986	BGI		Antibiotics have profound impacts on the microbial communities living in the human gut, where bacterial species harbor and exchange antibiotic resistance genes collectively called resistome. Human population surveys have demonstrated that gut microbial resistomes reflect local antibiotics usage patterns, while previous small cohort studies based on single antibiotic exposures have shown varying d…	Gut resistome modulates resilience and recovery of gut microbiota after broad-spectrum antibiotic treatment	SUBMITTED	2020-05-28T18:09:50	https://www.ebi.ac.uk/metagenomics/api/v1/studies/MGYS00005516/geocoordinates	https://www.ebi.ac.uk/metagenomics/api/v1/studies/MGYS00005516/biomes	[{'type': 'biomes', 'id': 'root:Host-associated:Human:Digestive system:Large intestine:Fecal', 'links': {'self': 'https://www.ebi.ac.uk/metagenomics/api/v1/biomes/root:Host-associated:Human:Digestive%20system:Large%20intestine:Fecal'}}]	https://www.ebi.ac.uk/metagenomics/api/v1/studies/MGYS00005516/publications	https://www.ebi.ac.uk/metagenomics/api/v1/studies/MGYS00005516/samples	https://www.ebi.ac.uk/metagenomics/api/v1/studies/MGYS00005516/analyses	https://www.ebi.ac.uk/metagenomics/api/v1/studies/MGYS00005516/downloads	https://www.ebi.ac.uk/metagenomics/api/v1/studies/MGYS00005516
381	studies	MGYS00003575	MGYS00003575	123	PRJEB26165	FALSE	ERP108138	EMG		The human gut metagenome Third Party Annotation (TPA) assembly was derived from the primary whole genome shotgun (WGS) data set: PRJNA240307. This project includes samples from the following biomes: Host-associated, Human, Digestive system, Large intestine, Fecal.	EMG produced TPA metagenomics assembly of the C.diff FMT (human gut metagenome) data set.	SUBMITTED	2020-05-28T16:49:19	https://www.ebi.ac.uk/metagenomics/api/v1/studies/MGYS00003575/geocoordinates	https://www.ebi.ac.uk/metagenomics/api/v1/studies/MGYS00003575/biomes	[{'type': 'biomes', 'id': 'root:Host-associated:Human:Digestive system:Large intestine:Fecal', 'links': {'self': 'https://www.ebi.ac.uk/metagenomics/api/v1/biomes/root:Host-associated:Human:Digestive%20system:Large%20intestine:Fecal'}}]	https://www.ebi.ac.uk/metagenomics/api/v1/studies/MGYS00003575/publications	https://www.ebi.ac.uk/metagenomics/api/v1/studies/MGYS00003575/samples	https://www.ebi.ac.uk/metagenomics/api/v1/studies/MGYS00003575/analyses	https://www.ebi.ac.uk/metagenomics/api/v1/studies/MGYS00003575/downloads	https://www.ebi.ac.uk/metagenomics/api/v1/studies/MGYS00003575
401	studies	MGYS00005394	MGYS00005394	9	PRJEB9818	FALSE	ERP010965	WUSL		The bacterial component of the human gut microbiota undergoes a definable program of postnatal development. Evidence is accumulating that this program is disrupted in children with severe acute malnutrition (SAM) and that their persistent gut microbiota immaturity, which is not durably repaired with current ready-to-use therapeutic food (RUTF) interventions, is causally related to disease pathoge…	The gut DNA viromes of Malawian twins discordant for severe acute undernutrition	SUBMITTED	2020-05-21T21:59:24	https://www.ebi.ac.uk/metagenomics/api/v1/studies/MGYS00005394/geocoordinates	https://www.ebi.ac.uk/metagenomics/api/v1/studies/MGYS00005394/biomes	[{'type': 'biomes', 'id': 'root:Host-associated:Human:Digestive system:Large intestine:Fecal', 'links': {'self': 'https://www.ebi.ac.uk/metagenomics/api/v1/biomes/root:Host-associated:Human:Digestive%20system:Large%20intestine:Fecal'}}]	https://www.ebi.ac.uk/metagenomics/api/v1/studies/MGYS00005394/publications	https://www.ebi.ac.uk/metagenomics/api/v1/studies/MGYS00005394/samples	https://www.ebi.ac.uk/metagenomics/api/v1/studies/MGYS00005394/analyses	https://www.ebi.ac.uk/metagenomics/api/v1/studies/MGYS00005394/downloads	https://www.ebi.ac.uk/metagenomics/api/v1/studies/MGYS00005394
402	studies	MGYS00005391	MGYS00005391	20	PRJEB8249	FALSE	ERP009310	CHALMERS		Bariatric surgery is the most effective procedure for the treatment of obesity. Given the role of the gut microbiota in regulating host metabolism and adiposity, we investigated the long-term effects of bariatric surgery on the human gut metagenome in patients randomized to Roux-en-Y gastric bypass and vertical banded gastroplasty. Genera of the Proteobacteria were specifically enriched after byp…	Bariatric surgery induces long-term changes on the gut metagenome contributing to fat mass regulation	SUBMITTED	2020-05-21T21:53:22	https://www.ebi.ac.uk/metagenomics/api/v1/studies/MGYS00005391/geocoordinates	https://www.ebi.ac.uk/metagenomics/api/v1/studies/MGYS00005391/biomes	[{'type': 'biomes', 'id': 'root:Host-associated:Human:Digestive system:Large intestine', 'links': {'self': 'https://www.ebi.ac.uk/metagenomics/api/v1/biomes/root:Host-associated:Human:Digestive%20system:Large%20intestine'}}]	https://www.ebi.ac.uk/metagenomics/api/v1/studies/MGYS00005391/publications	https://www.ebi.ac.uk/metagenomics/api/v1/studies/MGYS00005391/samples	https://www.ebi.ac.uk/metagenomics/api/v1/studies/MGYS00005391/analyses	https://www.ebi.ac.uk/metagenomics/api/v1/studies/MGYS00005391/downloads	https://www.ebi.ac.uk/metagenomics/api/v1/studies/MGYS00005391
403	studies	MGYS00005389	MGYS00005389	16	PRJEB8245	FALSE	ERP009306	CHALMERS		Microscopic colitis (MC) is a disorder characterized by chronic non-bloody diarrhea predominantly affecting elderly smoking women. Since an altered microbiota is reported in several immune mediated diseases and since MC affects the gut, our hypothesis was that the microbiota would be altered in patients with MC. The bacterial microbiomes was analysed by DNA sequencing (Illumina Hiseq2000). Patien…	Metagenomic sequencing revealed altered microbiota in microscopic colitis	SUBMITTED	2020-05-21T21:50:11	https://www.ebi.ac.uk/metagenomics/api/v1/studies/MGYS00005389/geocoordinates	https://www.ebi.ac.uk/metagenomics/api/v1/studies/MGYS00005389/biomes	[{'type': 'biomes', 'id': 'root:Host-associated:Human:Digestive system:Large intestine', 'links': {'self': 'https://www.ebi.ac.uk/metagenomics/api/v1/biomes/root:Host-associated:Human:Digestive%20system:Large%20intestine'}}]	https://www.ebi.ac.uk/metagenomics/api/v1/studies/MGYS00005389/publications	https://www.ebi.ac.uk/metagenomics/api/v1/studies/MGYS00005389/samples	https://www.ebi.ac.uk/metagenomics/api/v1/studies/MGYS00005389/analyses	https://www.ebi.ac.uk/metagenomics/api/v1/studies/MGYS00005389/downloads	https://www.ebi.ac.uk/metagenomics/api/v1/studies/MGYS00005389
405	studies	MGYS00003477	MGYS00003477	150	PRJEB26167	FALSE	ERP108140	EMG		The human gut metagenome Third Party Annotation (TPA) assembly was derived from the primary whole genome shotgun (WGS) data set: PRJNA356225. This project includes samples from the following biomes: Host-associated, Human, Digestive system, Large intestine.	EMG produced TPA metagenomics assembly of the human gut metagenome Metagenome (human gut metagenome) data set.	SUBMITTED	2020-05-21T15:57:16	https://www.ebi.ac.uk/metagenomics/api/v1/studies/MGYS00003477/geocoordinates	https://www.ebi.ac.uk/metagenomics/api/v1/studies/MGYS00003477/biomes	[{'type': 'biomes', 'id': 'root:Host-associated:Human:Digestive system', 'links': {'self': 'https://www.ebi.ac.uk/metagenomics/api/v1/biomes/root:Host-associated:Human:Digestive%20system'}}]	https://www.ebi.ac.uk/metagenomics/api/v1/studies/MGYS00003477/publications	https://www.ebi.ac.uk/metagenomics/api/v1/studies/MGYS00003477/samples	https://www.ebi.ac.uk/metagenomics/api/v1/studies/MGYS00003477/analyses	https://www.ebi.ac.uk/metagenomics/api/v1/studies/MGYS00003477/downloads	https://www.ebi.ac.uk/metagenomics/api/v1/studies/MGYS00003477
416	studies	MGYS00005376	MGYS00005376	248	PRJEB9576	FALSE	ERP010700	BGI		The gut microbiota has been typically viewed as an environmental factor for human health. Twins are well suited for investigating the concordance of their gut microbiomes and decomposing genetic and environmental influences. However, existing twin studies utilizing metagenomic shotgun sequencing have included only a few samples. Here, we sequenced fecal samples from 250 adult twins in the TwinsUK…	Shotgun Metagenomics of 250 Adult Twins Reveals Genetic and Environmental Impacts on the Gut Microbiome	SUBMITTED	2020-05-19T22:38:43	https://www.ebi.ac.uk/metagenomics/api/v1/studies/MGYS00005376/geocoordinates	https://www.ebi.ac.uk/metagenomics/api/v1/studies/MGYS00005376/biomes	[{'type': 'biomes', 'id': 'root:Host-associated:Human:Digestive system:Large intestine:Fecal', 'links': {'self': 'https://www.ebi.ac.uk/metagenomics/api/v1/biomes/root:Host-associated:Human:Digestive%20system:Large%20intestine:Fecal'}}]	https://www.ebi.ac.uk/metagenomics/api/v1/studies/MGYS00005376/publications	https://www.ebi.ac.uk/metagenomics/api/v1/studies/MGYS00005376/samples	https://www.ebi.ac.uk/metagenomics/api/v1/studies/MGYS00005376/analyses	https://www.ebi.ac.uk/metagenomics/api/v1/studies/MGYS00005376/downloads	https://www.ebi.ac.uk/metagenomics/api/v1/studies/MGYS00005376
424	studies	MGYS00003619	MGYS00003619	759	PRJEB26925	FALSE	ERP108956	EMG		The human gut metagenome Third Party Annotation (TPA) assembly was derived from the primary whole genome shotgun (WGS) data set: PRJNA290380. This project includes samples from the following biomes: Host-associated, Human, Digestive system, Large intestine, Fecal.	EMG produced TPA metagenomics assembly of the A longitudinal analysis of the developing gut microbiome in infants from Finland, Estonia, and Russian Karelia (human gut metagenome) data set.	SUBMITTED	2020-05-18T00:57:04	https://www.ebi.ac.uk/metagenomics/api/v1/studies/MGYS00003619/geocoordinates	https://www.ebi.ac.uk/metagenomics/api/v1/studies/MGYS00003619/biomes	[{'type': 'biomes', 'id': 'root:Host-associated:Human:Digestive system:Large intestine:Fecal', 'links': {'self': 'https://www.ebi.ac.uk/metagenomics/api/v1/biomes/root:Host-associated:Human:Digestive%20system:Large%20intestine:Fecal'}}]	https://www.ebi.ac.uk/metagenomics/api/v1/studies/MGYS00003619/publications	https://www.ebi.ac.uk/metagenomics/api/v1/studies/MGYS00003619/samples	https://www.ebi.ac.uk/metagenomics/api/v1/studies/MGYS00003619/analyses	https://www.ebi.ac.uk/metagenomics/api/v1/studies/MGYS00003619/downloads	https://www.ebi.ac.uk/metagenomics/api/v1/studies/MGYS00003619
426	studies	MGYS00001983	MGYS00001983	22	PRJEB22365	FALSE	ERP104044	EMBL-EBI		The human gut metagenome Third Party Annotation (TPA) assembly was derived from the primary whole genome shotgun (WGS) data set PRJNA215106. This project includes samples from the following biomes : Human gut.	EMG produced TPA metagenomics assembly of the Pediatric Fecal Metagenome (human gut metagenome) data set	SUBMITTED	2020-05-17T23:46:16	https://www.ebi.ac.uk/metagenomics/api/v1/studies/MGYS00001983/geocoordinates	https://www.ebi.ac.uk/metagenomics/api/v1/studies/MGYS00001983/biomes	[{'type': 'biomes', 'id': 'root:Host-associated:Human:Digestive system:Large intestine:Fecal', 'links': {'self': 'https://www.ebi.ac.uk/metagenomics/api/v1/biomes/root:Host-associated:Human:Digestive%20system:Large%20intestine:Fecal'}}]	https://www.ebi.ac.uk/metagenomics/api/v1/studies/MGYS00001983/publications	https://www.ebi.ac.uk/metagenomics/api/v1/studies/MGYS00001983/samples	https://www.ebi.ac.uk/metagenomics/api/v1/studies/MGYS00001983/analyses	https://www.ebi.ac.uk/metagenomics/api/v1/studies/MGYS00001983/downloads	https://www.ebi.ac.uk/metagenomics/api/v1/studies/MGYS00001983
427	studies	MGYS00001982	MGYS00001982	154	PRJEB22362	FALSE	ERP104041	EMBL-EBI		The stool Third Party Annotation (TPA) assembly was derived from the primary whole genome shotgun (WGS) data set PRJNA363080. This project includes samples from the following biomes : Human gut.	EMG produced TPA metagenomics assembly of the stool samples Raw sequence reads (stool) data set	SUBMITTED	2020-05-17T23:37:55	https://www.ebi.ac.uk/metagenomics/api/v1/studies/MGYS00001982/geocoordinates	https://www.ebi.ac.uk/metagenomics/api/v1/studies/MGYS00001982/biomes	[{'type': 'biomes', 'id': 'root:Host-associated:Human:Digestive system', 'links': {'self': 'https://www.ebi.ac.uk/metagenomics/api/v1/biomes/root:Host-associated:Human:Digestive%20system'}}, {'type': 'biomes', 'id': 'root:Host-associated:Human:Digestive system:Large intestine:Fecal', 'links': {'self': 'https://www.ebi.ac.uk/metagenomics/api/v1/biomes/root:Host-associated:Human:Digestive%20system:…	https://www.ebi.ac.uk/metagenomics/api/v1/studies/MGYS00001982/publications	https://www.ebi.ac.uk/metagenomics/api/v1/studies/MGYS00001982/samples	https://www.ebi.ac.uk/metagenomics/api/v1/studies/MGYS00001982/analyses	https://www.ebi.ac.uk/metagenomics/api/v1/studies/MGYS00001982/downloads	https://www.ebi.ac.uk/metagenomics/api/v1/studies/MGYS00001982
428	studies	MGYS00005285	MGYS00005285	369	PRJEB30046	FALSE	ERP112428	EMG		The gut metagenome Third Party Annotation (TPA) assembly was derived from the primary whole genome shotgun (WGS) data set: PRJNA422434. This project includes samples from the following biomes: Host-associated, Human, Digestive system, Large intestine.	EMG produced TPA metagenomics assembly of the A metagenome-wide association study of gut microbiota in type 2 diabetes. (gut metagenome) data set.	SUBMITTED	2020-05-17T23:01:35	https://www.ebi.ac.uk/metagenomics/api/v1/studies/MGYS00005285/geocoordinates	https://www.ebi.ac.uk/metagenomics/api/v1/studies/MGYS00005285/biomes	[{'type': 'biomes', 'id': 'root:Host-associated:Human:Digestive system:Large intestine', 'links': {'self': 'https://www.ebi.ac.uk/metagenomics/api/v1/biomes/root:Host-associated:Human:Digestive%20system:Large%20intestine'}}]	https://www.ebi.ac.uk/metagenomics/api/v1/studies/MGYS00005285/publications	https://www.ebi.ac.uk/metagenomics/api/v1/studies/MGYS00005285/samples	https://www.ebi.ac.uk/metagenomics/api/v1/studies/MGYS00005285/analyses	https://www.ebi.ac.uk/metagenomics/api/v1/studies/MGYS00005285/downloads	https://www.ebi.ac.uk/metagenomics/api/v1/studies/MGYS00005285
431	studies	MGYS00002038	MGYS00002038	91	PRJEB22519	FALSE	ERP104200	EMBL-EBI		The GBP Third Party Annotation (TPA) assembly was derived from the primary whole genome shotgun (WGS) data set PRJEB12947. This project includes samples from the following biomes : Human gut.	EMG produced TPA metagenomics assembly of the Roux-en-Y gastric bypass surgery of morbidly obese patients shows swift and persistent changes of the individual gut microbiota (GBP) data set	SUBMITTED	2020-05-17T20:38:43	https://www.ebi.ac.uk/metagenomics/api/v1/studies/MGYS00002038/geocoordinates	https://www.ebi.ac.uk/metagenomics/api/v1/studies/MGYS00002038/biomes	[{'type': 'biomes', 'id': 'root:Host-associated:Human:Digestive system:Large intestine:Fecal', 'links': {'self': 'https://www.ebi.ac.uk/metagenomics/api/v1/biomes/root:Host-associated:Human:Digestive%20system:Large%20intestine:Fecal'}}]	https://www.ebi.ac.uk/metagenomics/api/v1/studies/MGYS00002038/publications	https://www.ebi.ac.uk/metagenomics/api/v1/studies/MGYS00002038/samples	https://www.ebi.ac.uk/metagenomics/api/v1/studies/MGYS00002038/analyses	https://www.ebi.ac.uk/metagenomics/api/v1/studies/MGYS00002038/downloads	https://www.ebi.ac.uk/metagenomics/api/v1/studies/MGYS00002038
433	studies	MGYS00002050	MGYS00002050	19	PRJEB22538	FALSE	ERP104219	EMBL-EBI		The human gut metagenome Third Party Annotation (TPA) assembly was derived from the primary whole genome shotgun (WGS) data set PRJNA196801. This project includes samples from the following biomes : Human gut.	EMG produced TPA metagenomics assembly of the Rapid evolution of the human gut virome (human gut metagenome) data set	SUBMITTED	2020-05-17T19:37:49	https://www.ebi.ac.uk/metagenomics/api/v1/studies/MGYS00002050/geocoordinates	https://www.ebi.ac.uk/metagenomics/api/v1/studies/MGYS00002050/biomes	[{'type': 'biomes', 'id': 'root:Host-associated:Human:Digestive system', 'links': {'self': 'https://www.ebi.ac.uk/metagenomics/api/v1/biomes/root:Host-associated:Human:Digestive%20system'}}, {'type': 'biomes', 'id': 'root:Host-associated:Human:Digestive system:Large intestine:Fecal', 'links': {'self': 'https://www.ebi.ac.uk/metagenomics/api/v1/biomes/root:Host-associated:Human:Digestive%20system:…	https://www.ebi.ac.uk/metagenomics/api/v1/studies/MGYS00002050/publications	https://www.ebi.ac.uk/metagenomics/api/v1/studies/MGYS00002050/samples	https://www.ebi.ac.uk/metagenomics/api/v1/studies/MGYS00002050/analyses	https://www.ebi.ac.uk/metagenomics/api/v1/studies/MGYS00002050/downloads	https://www.ebi.ac.uk/metagenomics/api/v1/studies/MGYS00002050
434	studies	MGYS00001987	MGYS00001987	27	PRJEB22389	FALSE	ERP104069	EMBL-EBI		The human gut metagenome Third Party Annotation (TPA) assembly was derived from the primary whole genome shotgun (WGS) data set PRJNA297869. This project includes samples from the following biomes : Human gut.	EMG produced TPA metagenomics assembly of the Human gastric microbiome metagenome (human gut metagenome) data set	SUBMITTED	2020-05-17T19:14:41	https://www.ebi.ac.uk/metagenomics/api/v1/studies/MGYS00001987/geocoordinates	https://www.ebi.ac.uk/metagenomics/api/v1/studies/MGYS00001987/biomes	[{'type': 'biomes', 'id': 'root:Host-associated:Human:Digestive system:Intestine', 'links': {'self': 'https://www.ebi.ac.uk/metagenomics/api/v1/biomes/root:Host-associated:Human:Digestive%20system:Intestine'}}, {'type': 'biomes', 'id': 'root:Host-associated:Human:Digestive system:Large intestine', 'links': {'self': 'https://www.ebi.ac.uk/metagenomics/api/v1/biomes/root:Host-associated:Human:Diges…	https://www.ebi.ac.uk/metagenomics/api/v1/studies/MGYS00001987/publications	https://www.ebi.ac.uk/metagenomics/api/v1/studies/MGYS00001987/samples	https://www.ebi.ac.uk/metagenomics/api/v1/studies/MGYS00001987/analyses	https://www.ebi.ac.uk/metagenomics/api/v1/studies/MGYS00001987/downloads	https://www.ebi.ac.uk/metagenomics/api/v1/studies/MGYS00001987
438	studies	MGYS00002334	MGYS00002334	52	PRJEB24534	FALSE	ERP106364	EMBL-EBI		The human gut metagenome Third Party Annotation (TPA) assembly was derived from the primary whole genome shotgun (WGS) data set: PRJNA273761. This project includes samples from the following biomes: Host-associated, Animal, Digestive system, Fecal.	EMG produced TPA metagenomics assembly of the Metagenomes from human infant fecal samples with and without necrotizing enterocolitis (human gut metagenome) data set.	SUBMITTED	2020-05-17T18:55:27	https://www.ebi.ac.uk/metagenomics/api/v1/studies/MGYS00002334/geocoordinates	https://www.ebi.ac.uk/metagenomics/api/v1/studies/MGYS00002334/biomes	[{'type': 'biomes', 'id': 'root:Host-associated:Human:Digestive system:Large intestine:Fecal', 'links': {'self': 'https://www.ebi.ac.uk/metagenomics/api/v1/biomes/root:Host-associated:Human:Digestive%20system:Large%20intestine:Fecal'}}]	https://www.ebi.ac.uk/metagenomics/api/v1/studies/MGYS00002334/publications	https://www.ebi.ac.uk/metagenomics/api/v1/studies/MGYS00002334/samples	https://www.ebi.ac.uk/metagenomics/api/v1/studies/MGYS00002334/analyses	https://www.ebi.ac.uk/metagenomics/api/v1/studies/MGYS00002334/downloads	https://www.ebi.ac.uk/metagenomics/api/v1/studies/MGYS00002334
440	studies	MGYS00003653	MGYS00003653	168	PRJEB29103	FALSE	ERP111376	EMG		The human gut metagenome Third Party Annotation (TPA) assembly was derived from the primary whole genome shotgun (WGS) data set: PRJNA356102. This project includes samples from the following biomes: Host-associated, Human, Digestive system.	EMG produced TPA metagenomics assembly of the human gut metagenome in RA (human gut metagenome) data set.	SUBMITTED	2020-05-17T16:30:08	https://www.ebi.ac.uk/metagenomics/api/v1/studies/MGYS00003653/geocoordinates	https://www.ebi.ac.uk/metagenomics/api/v1/studies/MGYS00003653/biomes	[{'type': 'biomes', 'id': 'root:Host-associated:Human:Digestive system', 'links': {'self': 'https://www.ebi.ac.uk/metagenomics/api/v1/biomes/root:Host-associated:Human:Digestive%20system'}}]	https://www.ebi.ac.uk/metagenomics/api/v1/studies/MGYS00003653/publications	https://www.ebi.ac.uk/metagenomics/api/v1/studies/MGYS00003653/samples	https://www.ebi.ac.uk/metagenomics/api/v1/studies/MGYS00003653/analyses	https://www.ebi.ac.uk/metagenomics/api/v1/studies/MGYS00003653/downloads	https://www.ebi.ac.uk/metagenomics/api/v1/studies/MGYS00003653
450	studies	MGYS00005339	MGYS00005339	3	PRJEB12669	FALSE	ERP014167	Shenzhen Following Precision Medical Research Institute		Early colonization of intestinal microflora in the human gut is a complex process. It remains unclear when intestinal microflora colonization occurs and how it proceeds. we recruited 10 healthy pairs of twins, including five monozygotic(MZ) and five dizygotic(DZ) twin pairs,who ranged in age from 0 to 6 years old.We performed shotgun metagenomic sequencing on 20 samples and generated averaged dat…	Gut microbiota of 10 pairs of Chinese infant twins	SUBMITTED	2020-05-17T09:56:52	https://www.ebi.ac.uk/metagenomics/api/v1/studies/MGYS00005339/geocoordinates	https://www.ebi.ac.uk/metagenomics/api/v1/studies/MGYS00005339/biomes	[{'type': 'biomes', 'id': 'root:Host-associated:Human:Digestive system:Large intestine:Fecal', 'links': {'self': 'https://www.ebi.ac.uk/metagenomics/api/v1/biomes/root:Host-associated:Human:Digestive%20system:Large%20intestine:Fecal'}}]	https://www.ebi.ac.uk/metagenomics/api/v1/studies/MGYS00005339/publications	https://www.ebi.ac.uk/metagenomics/api/v1/studies/MGYS00005339/samples	https://www.ebi.ac.uk/metagenomics/api/v1/studies/MGYS00005339/analyses	https://www.ebi.ac.uk/metagenomics/api/v1/studies/MGYS00005339/downloads	https://www.ebi.ac.uk/metagenomics/api/v1/studies/MGYS00005339
453	studies	MGYS00002309	MGYS00002309	15	PRJEB24355	FALSE	ERP106171	EMBL-EBI		The Antibiotic resistance within the preterm infant gut. Third Party Annotation (TPA) assembly was derived from the primary whole genome shotgun (WGS) data set: PRJEB15257. This project includes samples from the following biomes: Host-associated, Human, Digestive system, Large intestine, Fecal.	EMG produced TPA metagenomics assembly of the The antibiotic resistance potential of the preterm infant gut microbiome measured using shotgun metagenomics. (Antibiotic resistance within the preterm infant gut.) data set.	SUBMITTED	2020-05-15T15:26:37	https://www.ebi.ac.uk/metagenomics/api/v1/studies/MGYS00002309/geocoordinates	https://www.ebi.ac.uk/metagenomics/api/v1/studies/MGYS00002309/biomes	[{'type': 'biomes', 'id': 'root:Host-associated:Human:Digestive system:Large intestine', 'links': {'self': 'https://www.ebi.ac.uk/metagenomics/api/v1/biomes/root:Host-associated:Human:Digestive%20system:Large%20intestine'}}, {'type': 'biomes', 'id': 'root:Host-associated:Human:Digestive system:Large intestine:Fecal', 'links': {'self': 'https://www.ebi.ac.uk/metagenomics/api/v1/biomes/root:Host-as…	https://www.ebi.ac.uk/metagenomics/api/v1/studies/MGYS00002309/publications	https://www.ebi.ac.uk/metagenomics/api/v1/studies/MGYS00002309/samples	https://www.ebi.ac.uk/metagenomics/api/v1/studies/MGYS00002309/analyses	https://www.ebi.ac.uk/metagenomics/api/v1/studies/MGYS00002309/downloads	https://www.ebi.ac.uk/metagenomics/api/v1/studies/MGYS00002309
455	studies	MGYS00002019	MGYS00002019	400	PRJEB22360	FALSE	ERP104039	EMBL-EBI		The InfantGut Third Party Annotation (TPA) assembly was derived from the primary whole genome shotgun (WGS) data set PRJEB6456. This project includes samples from the following biomes : Human gut.	EMG produced TPA metagenomics assembly of the Dynamics and Stabilization of the Human Gut Microbiome during the First Year of Life (InfantGut) data set	SUBMITTED	2020-05-12T09:30:31	https://www.ebi.ac.uk/metagenomics/api/v1/studies/MGYS00002019/geocoordinates	https://www.ebi.ac.uk/metagenomics/api/v1/studies/MGYS00002019/biomes	[{'type': 'biomes', 'id': 'root:Host-associated:Human:Digestive system:Large intestine:Sigmoid colon', 'links': {'self': 'https://www.ebi.ac.uk/metagenomics/api/v1/biomes/root:Host-associated:Human:Digestive%20system:Large%20intestine:Sigmoid%20colon'}}]	https://www.ebi.ac.uk/metagenomics/api/v1/studies/MGYS00002019/publications	https://www.ebi.ac.uk/metagenomics/api/v1/studies/MGYS00002019/samples	https://www.ebi.ac.uk/metagenomics/api/v1/studies/MGYS00002019/analyses	https://www.ebi.ac.uk/metagenomics/api/v1/studies/MGYS00002019/downloads	https://www.ebi.ac.uk/metagenomics/api/v1/studies/MGYS00002019
459	studies	MGYS00005213	MGYS00005213	727	PRJNA437539	FALSE	SRP136303	Shanghai Tenth People's Hospital		Raw sequence reads of human gut metagenome	human gut metagenome Raw sequence reads	HARVESTED	2020-05-06T01:23:08	https://www.ebi.ac.uk/metagenomics/api/v1/studies/MGYS00005213/geocoordinates	https://www.ebi.ac.uk/metagenomics/api/v1/studies/MGYS00005213/biomes	[{'type': 'biomes', 'id': 'root:Host-associated:Human:Digestive system', 'links': {'self': 'https://www.ebi.ac.uk/metagenomics/api/v1/biomes/root:Host-associated:Human:Digestive%20system'}}]	https://www.ebi.ac.uk/metagenomics/api/v1/studies/MGYS00005213/publications	https://www.ebi.ac.uk/metagenomics/api/v1/studies/MGYS00005213/samples	https://www.ebi.ac.uk/metagenomics/api/v1/studies/MGYS00005213/analyses	https://www.ebi.ac.uk/metagenomics/api/v1/studies/MGYS00005213/downloads	https://www.ebi.ac.uk/metagenomics/api/v1/studies/MGYS00005213
467	studies	MGYS00005211	MGYS00005211	665	PRJNA283106	FALSE	SRP058088	University College Cork		Goals of this study are to refine our understanding of diet-microbiota associations and differential taxon abundance, to identify microbiota configurations associated with ageing in both community and long-stay residential care elderly subjects, to determine associations of these configurations with health, to determine if particular microbiota profiles are more variable over time than others, an…	Composition and temporal stability of the gut microbiota in older persons	HARVESTED	2020-04-29T20:33:15	https://www.ebi.ac.uk/metagenomics/api/v1/studies/MGYS00005211/geocoordinates	https://www.ebi.ac.uk/metagenomics/api/v1/studies/MGYS00005211/biomes	[{'type': 'biomes', 'id': 'root:Host-associated:Human:Digestive system:Large intestine:Fecal', 'links': {'self': 'https://www.ebi.ac.uk/metagenomics/api/v1/biomes/root:Host-associated:Human:Digestive%20system:Large%20intestine:Fecal'}}]	https://www.ebi.ac.uk/metagenomics/api/v1/studies/MGYS00005211/publications	https://www.ebi.ac.uk/metagenomics/api/v1/studies/MGYS00005211/samples	https://www.ebi.ac.uk/metagenomics/api/v1/studies/MGYS00005211/analyses	https://www.ebi.ac.uk/metagenomics/api/v1/studies/MGYS00005211/downloads	https://www.ebi.ac.uk/metagenomics/api/v1/studies/MGYS00005211
472	studies	MGYS00005225	MGYS00005225	1207	PRJNA436359	FALSE	SRP165757	Harvard T.H. Chan School of Public Health		This project collected and profiled stool samples and rectal biopsies from pediatric patients with new-onset ulcerative colitis (UC) to evaluate the role of the gut microbiome in the efficacy of two conventional treatments.	Gut microbial factors implicated in disease progression and treatment response in pediatric ulcerative colitis	HARVESTED	2020-04-26T13:04:04	https://www.ebi.ac.uk/metagenomics/api/v1/studies/MGYS00005225/geocoordinates	https://www.ebi.ac.uk/metagenomics/api/v1/studies/MGYS00005225/biomes	[{'type': 'biomes', 'id': 'root:Host-associated:Human:Digestive system:Large intestine:Fecal', 'links': {'self': 'https://www.ebi.ac.uk/metagenomics/api/v1/biomes/root:Host-associated:Human:Digestive%20system:Large%20intestine:Fecal'}}]	https://www.ebi.ac.uk/metagenomics/api/v1/studies/MGYS00005225/publications	https://www.ebi.ac.uk/metagenomics/api/v1/studies/MGYS00005225/samples	https://www.ebi.ac.uk/metagenomics/api/v1/studies/MGYS00005225/analyses	https://www.ebi.ac.uk/metagenomics/api/v1/studies/MGYS00005225/downloads	https://www.ebi.ac.uk/metagenomics/api/v1/studies/MGYS00005225
483	studies	MGYS00005190	MGYS00005190	1993	PRJNA396815	FALSE	SRP136041	Hangzhou Guhe Information and Technology Company		Objective To establish methods and effective microbial biomarkers for early colorectal cancer (CRC)-specific-screening via gut microbiota detection in the clinic.Design 5,588 stool samples 16S ribosomal RNA (rRNA) gene were sequenced, and used the relative abundance of taxonomic and functional features to develop a model resembling the populations that consisted of 3 cohorts and 3 classification …	An optimized model for screening colorectal cancer established using large-scale experimental sequence-based faecal microbial community data	HARVESTED	2020-02-18T13:08:42	https://www.ebi.ac.uk/metagenomics/api/v1/studies/MGYS00005190/geocoordinates	https://www.ebi.ac.uk/metagenomics/api/v1/studies/MGYS00005190/biomes	[{'type': 'biomes', 'id': 'root:Host-associated:Human:Digestive system:Large intestine:Fecal', 'links': {'self': 'https://www.ebi.ac.uk/metagenomics/api/v1/biomes/root:Host-associated:Human:Digestive%20system:Large%20intestine:Fecal'}}]	https://www.ebi.ac.uk/metagenomics/api/v1/studies/MGYS00005190/publications	https://www.ebi.ac.uk/metagenomics/api/v1/studies/MGYS00005190/samples	https://www.ebi.ac.uk/metagenomics/api/v1/studies/MGYS00005190/analyses	https://www.ebi.ac.uk/metagenomics/api/v1/studies/MGYS00005190/downloads	https://www.ebi.ac.uk/metagenomics/api/v1/studies/MGYS00005190
486	studies	MGYS00005154	MGYS00005154	436	PRJEB3079	FALSE	ERP001500	CCME-COLORADO		Gut microbial communities represent one source of human genetic and metabolic diversity. To examine how gut microbiomes differ among human populations, here we characterize bacterial species in fecal samples from 531 individuals, plus the gene content of 110 of them. The cohort encompassed healthy children and adults from the Amazonas of Venezuela, rural Malawi and US metropolitan areas and inclu…	Human gut microbiome viewed across age and geography	SUBMITTED	2020-02-10T13:35:17	https://www.ebi.ac.uk/metagenomics/api/v1/studies/MGYS00005154/geocoordinates	https://www.ebi.ac.uk/metagenomics/api/v1/studies/MGYS00005154/biomes	[{'type': 'biomes', 'id': 'root:Host-associated:Human:Digestive system:Large intestine', 'links': {'self': 'https://www.ebi.ac.uk/metagenomics/api/v1/biomes/root:Host-associated:Human:Digestive%20system:Large%20intestine'}}]	https://www.ebi.ac.uk/metagenomics/api/v1/studies/MGYS00005154/publications	https://www.ebi.ac.uk/metagenomics/api/v1/studies/MGYS00005154/samples	https://www.ebi.ac.uk/metagenomics/api/v1/studies/MGYS00005154/analyses	https://www.ebi.ac.uk/metagenomics/api/v1/studies/MGYS00005154/downloads	https://www.ebi.ac.uk/metagenomics/api/v1/studies/MGYS00005154
495	studies	MGYS00005235	MGYS00005235	487	PRJEB9205	FALSE	ERP010289	SNU		We characterized the gut microbiota of Korean twin and their families. The study population consisted of 155 monozygotic twin pairs (n=310), 37 dizygotic twin pairs (n=74), and their parents and siblings (n=288). Among them, fecal samples from 84 individuals were provided twice at two time points. Therefore, a total of 756 fecal samples were analyzed. The V4 region of the 16S rRNA gene was sequen…	16S rRNA gene sequences of human gut microbiota	SUBMITTED	2020-02-10T09:56:47	https://www.ebi.ac.uk/metagenomics/api/v1/studies/MGYS00005235/geocoordinates	https://www.ebi.ac.uk/metagenomics/api/v1/studies/MGYS00005235/biomes	[{'type': 'biomes', 'id': 'root:Host-associated:Human:Digestive system:Large intestine:Fecal', 'links': {'self': 'https://www.ebi.ac.uk/metagenomics/api/v1/biomes/root:Host-associated:Human:Digestive%20system:Large%20intestine:Fecal'}}]	https://www.ebi.ac.uk/metagenomics/api/v1/studies/MGYS00005235/publications	https://www.ebi.ac.uk/metagenomics/api/v1/studies/MGYS00005235/samples	https://www.ebi.ac.uk/metagenomics/api/v1/studies/MGYS00005235/analyses	https://www.ebi.ac.uk/metagenomics/api/v1/studies/MGYS00005235/downloads	https://www.ebi.ac.uk/metagenomics/api/v1/studies/MGYS00005235
500	studies	MGYS00005282	MGYS00005282	292	PRJEB4336	FALSE	ERP003612	BGI		We are facing a global metabolic health crisis provoked by an obesity epidemic. Here we report the human gut microbial composition in a population sample of 123 non-obese and 169 obese Danish individuals. We find two groups of individuals that differ by the number of gut microbial genes and thus gut bacterial richness. They harbour known and previously unknown bacterial species at different propo…	Richness of human gut microbiome correlates with metabolic markers	SUBMITTED	2020-01-22T18:30:38	https://www.ebi.ac.uk/metagenomics/api/v1/studies/MGYS00005282/geocoordinates	https://www.ebi.ac.uk/metagenomics/api/v1/studies/MGYS00005282/biomes	[{'type': 'biomes', 'id': 'root:Host-associated:Human:Digestive system:Large intestine', 'links': {'self': 'https://www.ebi.ac.uk/metagenomics/api/v1/biomes/root:Host-associated:Human:Digestive%20system:Large%20intestine'}}]	https://www.ebi.ac.uk/metagenomics/api/v1/studies/MGYS00005282/publications	https://www.ebi.ac.uk/metagenomics/api/v1/studies/MGYS00005282/samples	https://www.ebi.ac.uk/metagenomics/api/v1/studies/MGYS00005282/analyses	https://www.ebi.ac.uk/metagenomics/api/v1/studies/MGYS00005282/downloads	https://www.ebi.ac.uk/metagenomics/api/v1/studies/MGYS00005282
502	studies	MGYS00005147	MGYS00005147	1955	PRJEB5482	FALSE	ERP004898	CGS-GL		Therapeutic food interventions have reduced mortality in children with severe acute malnutrition (SAM) but incomplete restoration of healthy growth remains a major problem. The relationships between the type of nutritional intervention, the gut microbiota, and therapeutic responses are unclear. In the current study, bacterial species whose proportional representation define a healthy gut microbio…	Persistent gut microbiota immaturity in malnourished Bangladeshi children	SUBMITTED	2019-12-10T16:56:13	https://www.ebi.ac.uk/metagenomics/api/v1/studies/MGYS00005147/geocoordinates	https://www.ebi.ac.uk/metagenomics/api/v1/studies/MGYS00005147/biomes	[{'type': 'biomes', 'id': 'root:Host-associated:Human:Digestive system:Large intestine:Fecal', 'links': {'self': 'https://www.ebi.ac.uk/metagenomics/api/v1/biomes/root:Host-associated:Human:Digestive%20system:Large%20intestine:Fecal'}}]	https://www.ebi.ac.uk/metagenomics/api/v1/studies/MGYS00005147/publications	https://www.ebi.ac.uk/metagenomics/api/v1/studies/MGYS00005147/samples	https://www.ebi.ac.uk/metagenomics/api/v1/studies/MGYS00005147/analyses	https://www.ebi.ac.uk/metagenomics/api/v1/studies/MGYS00005147/downloads	https://www.ebi.ac.uk/metagenomics/api/v1/studies/MGYS00005147
503	studies	MGYS00005142	MGYS00005142	4357	PRJEB11697	FALSE	ERP013105	WASHINGTON UNIVERSITY CENTER FOR GENOME SCIENCES		Abstract: Immunoglobulin A (IgA) is the major class of antibody secreted by the gut mucosa, where it contributes to barrier function by preventing microbial and food antigens from interacting with host tissues1,2. The lack of metrics for quantifying development of the gut microbiota and mucosal immune system has hindered the ability to dissect the effects of microbial, host and environmental fact…	Characterizing postnatal co-development of the gut microbiota and mucosal IgA responses in healthy twin pairs and a gnotobiotic mouse model	SUBMITTED	2019-12-07T07:43:23	https://www.ebi.ac.uk/metagenomics/api/v1/studies/MGYS00005142/geocoordinates	https://www.ebi.ac.uk/metagenomics/api/v1/studies/MGYS00005142/biomes	[{'type': 'biomes', 'id': 'root:Host-associated:Human:Digestive system:Large intestine:Fecal', 'links': {'self': 'https://www.ebi.ac.uk/metagenomics/api/v1/biomes/root:Host-associated:Human:Digestive%20system:Large%20intestine:Fecal'}}]	https://www.ebi.ac.uk/metagenomics/api/v1/studies/MGYS00005142/publications	https://www.ebi.ac.uk/metagenomics/api/v1/studies/MGYS00005142/samples	https://www.ebi.ac.uk/metagenomics/api/v1/studies/MGYS00005142/analyses	https://www.ebi.ac.uk/metagenomics/api/v1/studies/MGYS00005142/downloads	https://www.ebi.ac.uk/metagenomics/api/v1/studies/MGYS00005142
508	studies	MGYS00005131	MGYS00005131	20	PRJEB35214	FALSE	ERP118234	ICMR-National Institute of Cholera and Enteric Diseases		Stool samples from diarrheal patients were used to study the structural and functional diversity of the gut microflora.	Metagenomics of gut microbiome from diarrheal samples	SUBMITTED	2019-11-18T10:29:47	https://www.ebi.ac.uk/metagenomics/api/v1/studies/MGYS00005131/geocoordinates	https://www.ebi.ac.uk/metagenomics/api/v1/studies/MGYS00005131/biomes	[{'type': 'biomes', 'id': 'root:Host-associated:Human:Digestive system:Large intestine:Fecal', 'links': {'self': 'https://www.ebi.ac.uk/metagenomics/api/v1/biomes/root:Host-associated:Human:Digestive%20system:Large%20intestine:Fecal'}}]	https://www.ebi.ac.uk/metagenomics/api/v1/studies/MGYS00005131/publications	https://www.ebi.ac.uk/metagenomics/api/v1/studies/MGYS00005131/samples	https://www.ebi.ac.uk/metagenomics/api/v1/studies/MGYS00005131/analyses	https://www.ebi.ac.uk/metagenomics/api/v1/studies/MGYS00005131/downloads	https://www.ebi.ac.uk/metagenomics/api/v1/studies/MGYS00005131
510	studies	MGYS00005129	MGYS00005129	300	PRJEB27564	FALSE	ERP109659	UH/IB		Aiming to explore the temporal stability of gut microbiota in Parkinson's disease and the potential relationship of microbiota and disease progression, we characterized the gut bacterial communities of 64 Parkinson's patients and 64 control subjects from two stool samples per subject, collected on average 2.25 years apart. Microbial communities were analyzed with amplicon sequencing of the V3-V4 …	Gut microbiota in Parkinson's disease: temporal stability and disease progression	SUBMITTED	2019-11-14T17:11:09	https://www.ebi.ac.uk/metagenomics/api/v1/studies/MGYS00005129/geocoordinates	https://www.ebi.ac.uk/metagenomics/api/v1/studies/MGYS00005129/biomes	[{'type': 'biomes', 'id': 'root:Host-associated:Human:Digestive system:Large intestine:Fecal', 'links': {'self': 'https://www.ebi.ac.uk/metagenomics/api/v1/biomes/root:Host-associated:Human:Digestive%20system:Large%20intestine:Fecal'}}]	https://www.ebi.ac.uk/metagenomics/api/v1/studies/MGYS00005129/publications	https://www.ebi.ac.uk/metagenomics/api/v1/studies/MGYS00005129/samples	https://www.ebi.ac.uk/metagenomics/api/v1/studies/MGYS00005129/analyses	https://www.ebi.ac.uk/metagenomics/api/v1/studies/MGYS00005129/downloads	https://www.ebi.ac.uk/metagenomics/api/v1/studies/MGYS00005129
532	studies	MGYS00002259	MGYS00002259	45	PRJNA247490	FALSE	SRP042281	University of Naples Federico II		African celiac children''s saliva as affected by gluten-free diet	Human saliva microbiota Targeted Locus (Loci)	HARVESTED	2019-11-07T16:55:16	https://www.ebi.ac.uk/metagenomics/api/v1/studies/MGYS00002259/geocoordinates	https://www.ebi.ac.uk/metagenomics/api/v1/studies/MGYS00002259/biomes	[{'type': 'biomes', 'id': 'root:Host-associated:Human:Digestive system:Oral:Saliva', 'links': {'self': 'https://www.ebi.ac.uk/metagenomics/api/v1/biomes/root:Host-associated:Human:Digestive%20system:Oral:Saliva'}}]	https://www.ebi.ac.uk/metagenomics/api/v1/studies/MGYS00002259/publications	https://www.ebi.ac.uk/metagenomics/api/v1/studies/MGYS00002259/samples	https://www.ebi.ac.uk/metagenomics/api/v1/studies/MGYS00002259/analyses	https://www.ebi.ac.uk/metagenomics/api/v1/studies/MGYS00002259/downloads	https://www.ebi.ac.uk/metagenomics/api/v1/studies/MGYS00002259
581	studies	MGYS00005107	MGYS00005107	6	PRJNA394849	FALSE	SRP114403	Sapienza Universita' di Roma		We compare the performance of 16S rRNA amplicon sequencing and shotgun metagenomics to perform taxonomic analysis of gut microbiome	NGS approaches to metagenomics of gut microbiome	HARVESTED	2019-11-07T16:53:33	https://www.ebi.ac.uk/metagenomics/api/v1/studies/MGYS00005107/geocoordinates	https://www.ebi.ac.uk/metagenomics/api/v1/studies/MGYS00005107/biomes	[{'type': 'biomes', 'id': 'root:Host-associated:Human:Digestive system:Large intestine:Fecal', 'links': {'self': 'https://www.ebi.ac.uk/metagenomics/api/v1/biomes/root:Host-associated:Human:Digestive%20system:Large%20intestine:Fecal'}}]	https://www.ebi.ac.uk/metagenomics/api/v1/studies/MGYS00005107/publications	https://www.ebi.ac.uk/metagenomics/api/v1/studies/MGYS00005107/samples	https://www.ebi.ac.uk/metagenomics/api/v1/studies/MGYS00005107/analyses	https://www.ebi.ac.uk/metagenomics/api/v1/studies/MGYS00005107/downloads	https://www.ebi.ac.uk/metagenomics/api/v1/studies/MGYS00005107
583	studies	MGYS00003733	MGYS00003733	1307	PRJNA354235	FALSE	SRP096283	Harvard School of Public Health		We conducted metagenomic and metatranscriptomic sequencing of the human gut microbiome among 308 participants enrolled in a subcohort of men nested within the Health Professionals Follow-up Study. Using a previously validated self-sampling stool collection method (PMID24843156), participants provided up to four stool samples one set of samples collected approximately 48 hours apart followed by a …	Human gut metagenome and metatranscriptome raw sequence reads.	HARVESTED	2019-11-07T16:53:29	https://www.ebi.ac.uk/metagenomics/api/v1/studies/MGYS00003733/geocoordinates	https://www.ebi.ac.uk/metagenomics/api/v1/studies/MGYS00003733/biomes	[{'type': 'biomes', 'id': 'root:Host-associated:Human:Digestive system:Large intestine:Fecal', 'links': {'self': 'https://www.ebi.ac.uk/metagenomics/api/v1/biomes/root:Host-associated:Human:Digestive%20system:Large%20intestine:Fecal'}}]	https://www.ebi.ac.uk/metagenomics/api/v1/studies/MGYS00003733/publications	https://www.ebi.ac.uk/metagenomics/api/v1/studies/MGYS00003733/samples	https://www.ebi.ac.uk/metagenomics/api/v1/studies/MGYS00003733/analyses	https://www.ebi.ac.uk/metagenomics/api/v1/studies/MGYS00003733/downloads	https://www.ebi.ac.uk/metagenomics/api/v1/studies/MGYS00003733
601	studies	MGYS00001194	MGYS00001194	210	PRJNA321051	FALSE	SRP075039	Brigham and Women's Hospital		The gut microbiome plays an important role in normal immune function and has been implicated in several autoimmune disorders. Here we use high-throughput 16S rRNA sequencing to investigate the gut microbiome in subjects with multiple sclerosis (MS, n=61) and healthy controls (n=43). Alterations in the gut microbiome in MS include increases in the genera Methanobrevibacter and Akkermansia and decr…	Alterations of the human gut microbiome in multiple sclerosis	HARVESTED	2019-11-07T16:52:54	https://www.ebi.ac.uk/metagenomics/api/v1/studies/MGYS00001194/geocoordinates	https://www.ebi.ac.uk/metagenomics/api/v1/studies/MGYS00001194/biomes	[{'type': 'biomes', 'id': 'root:Host-associated:Human:Digestive system:Large intestine:Fecal', 'links': {'self': 'https://www.ebi.ac.uk/metagenomics/api/v1/biomes/root:Host-associated:Human:Digestive%20system:Large%20intestine:Fecal'}}]	https://www.ebi.ac.uk/metagenomics/api/v1/studies/MGYS00001194/publications	https://www.ebi.ac.uk/metagenomics/api/v1/studies/MGYS00001194/samples	https://www.ebi.ac.uk/metagenomics/api/v1/studies/MGYS00001194/analyses	https://www.ebi.ac.uk/metagenomics/api/v1/studies/MGYS00001194/downloads	https://www.ebi.ac.uk/metagenomics/api/v1/studies/MGYS00001194
606	studies	MGYS00002301	MGYS00002301	378	PRJNA389280	FALSE	SRP115812	Harvard T.H. Chan School of Public Health		We examined the dynamics of microbiome functionality in Inflammatory bowel disease (IBD) by profiling metagenomic and metatranscriptomic sequencing of the human gut microbiome among 100 individuals sampled over a one year period. Here, we present the first results based on the functional analysis of 78 paired metagenomes/metatranscriptomes and 222 additional metagenomes.	Human gut metagenome and metatranscriptome in the inflammatory bowel disease (iHMP/HMP2)	HARVESTED	2019-11-07T16:52:41	https://www.ebi.ac.uk/metagenomics/api/v1/studies/MGYS00002301/geocoordinates	https://www.ebi.ac.uk/metagenomics/api/v1/studies/MGYS00002301/biomes	[{'type': 'biomes', 'id': 'root:Host-associated:Human:Digestive system:Intestine', 'links': {'self': 'https://www.ebi.ac.uk/metagenomics/api/v1/biomes/root:Host-associated:Human:Digestive%20system:Intestine'}}, {'type': 'biomes', 'id': 'root:Host-associated:Human:Digestive system:Large intestine:Fecal', 'links': {'self': 'https://www.ebi.ac.uk/metagenomics/api/v1/biomes/root:Host-associated:Human…	https://www.ebi.ac.uk/metagenomics/api/v1/studies/MGYS00002301/publications	https://www.ebi.ac.uk/metagenomics/api/v1/studies/MGYS00002301/samples	https://www.ebi.ac.uk/metagenomics/api/v1/studies/MGYS00002301/analyses	https://www.ebi.ac.uk/metagenomics/api/v1/studies/MGYS00002301/downloads	https://www.ebi.ac.uk/metagenomics/api/v1/studies/MGYS00002301
607	studies	MGYS00003908	MGYS00003908	23	PRJNA487588	FALSE	SRP158693	Universidad de Antioquia		Study aimed to assess the effects of helminths and protozoa parasites in the bacterial gut microbiota of children.	Children Gut Microbiota 16S	HARVESTED	2019-11-07T16:52:38	https://www.ebi.ac.uk/metagenomics/api/v1/studies/MGYS00003908/geocoordinates	https://www.ebi.ac.uk/metagenomics/api/v1/studies/MGYS00003908/biomes	[{'type': 'biomes', 'id': 'root:Host-associated:Human:Digestive system', 'links': {'self': 'https://www.ebi.ac.uk/metagenomics/api/v1/biomes/root:Host-associated:Human:Digestive%20system'}}]	https://www.ebi.ac.uk/metagenomics/api/v1/studies/MGYS00003908/publications	https://www.ebi.ac.uk/metagenomics/api/v1/studies/MGYS00003908/samples	https://www.ebi.ac.uk/metagenomics/api/v1/studies/MGYS00003908/analyses	https://www.ebi.ac.uk/metagenomics/api/v1/studies/MGYS00003908/downloads	https://www.ebi.ac.uk/metagenomics/api/v1/studies/MGYS00003908
609	studies	MGYS00002240	MGYS00002240	4	PRJNA388322	FALSE	SRP108566	Providence University		The goals of this study is to expose the relevance between environmental microbiome and microbiome from human oral and gut	16S rDNA sequences of human oral and gut microbiome Raw sequence reads	HARVESTED	2019-11-07T16:52:35	https://www.ebi.ac.uk/metagenomics/api/v1/studies/MGYS00002240/geocoordinates	https://www.ebi.ac.uk/metagenomics/api/v1/studies/MGYS00002240/biomes	[{'type': 'biomes', 'id': 'root:Host-associated:Human:Digestive system', 'links': {'self': 'https://www.ebi.ac.uk/metagenomics/api/v1/biomes/root:Host-associated:Human:Digestive%20system'}}]	https://www.ebi.ac.uk/metagenomics/api/v1/studies/MGYS00002240/publications	https://www.ebi.ac.uk/metagenomics/api/v1/studies/MGYS00002240/samples	https://www.ebi.ac.uk/metagenomics/api/v1/studies/MGYS00002240/analyses	https://www.ebi.ac.uk/metagenomics/api/v1/studies/MGYS00002240/downloads	https://www.ebi.ac.uk/metagenomics/api/v1/studies/MGYS00002240
621	studies	MGYS00005031	MGYS00005031	16	PRJEB29790	FALSE	ERP112139	EMG		The gut metagenome Third Party Annotation (TPA) assembly was derived from the primary whole genome shotgun (WGS) data set: PRJNA283642. This project includes samples from the following biomes: Host-associated, Human, Digestive system.	EMG produced TPA metagenomics assembly of the Gut microbiome profiling of pediatric patients undergoing stem cell transplantation (gut metagenome) data set.	SUBMITTED	2019-06-17T18:36:16	https://www.ebi.ac.uk/metagenomics/api/v1/studies/MGYS00005031/geocoordinates	https://www.ebi.ac.uk/metagenomics/api/v1/studies/MGYS00005031/biomes	[{'type': 'biomes', 'id': 'root:Host-associated:Human:Digestive system', 'links': {'self': 'https://www.ebi.ac.uk/metagenomics/api/v1/biomes/root:Host-associated:Human:Digestive%20system'}}]	https://www.ebi.ac.uk/metagenomics/api/v1/studies/MGYS00005031/publications	https://www.ebi.ac.uk/metagenomics/api/v1/studies/MGYS00005031/samples	https://www.ebi.ac.uk/metagenomics/api/v1/studies/MGYS00005031/analyses	https://www.ebi.ac.uk/metagenomics/api/v1/studies/MGYS00005031/downloads	https://www.ebi.ac.uk/metagenomics/api/v1/studies/MGYS00005031
627	studies	MGYS00003731	MGYS00003731	37	PRJEB24523	FALSE	ERP106352	University of Bologna		Gut microbiome response to short term dietary intervention in reactive hypoglycemia subjects	Gut microbiome response to short term dietary intervention in reactive hypoglycemia subjects	SUBMITTED	2019-02-14T14:16:04	https://www.ebi.ac.uk/metagenomics/api/v1/studies/MGYS00003731/geocoordinates	https://www.ebi.ac.uk/metagenomics/api/v1/studies/MGYS00003731/biomes	[{'type': 'biomes', 'id': 'root:Host-associated:Human:Digestive system:Intestine', 'links': {'self': 'https://www.ebi.ac.uk/metagenomics/api/v1/biomes/root:Host-associated:Human:Digestive%20system:Intestine'}}]	https://www.ebi.ac.uk/metagenomics/api/v1/studies/MGYS00003731/publications	https://www.ebi.ac.uk/metagenomics/api/v1/studies/MGYS00003731/samples	https://www.ebi.ac.uk/metagenomics/api/v1/studies/MGYS00003731/analyses	https://www.ebi.ac.uk/metagenomics/api/v1/studies/MGYS00003731/downloads	https://www.ebi.ac.uk/metagenomics/api/v1/studies/MGYS00003731
632	studies	MGYS00003592	MGYS00003592	4	PRJEB26105	FALSE	ERP108078	EMG		The human gut metagenome Third Party Annotation (TPA) assembly was derived from the primary whole genome shotgun (WGS) data set: PRJNA324672. This project includes samples from the following biomes: Host-associated, Human, Digestive system.	EMG produced TPA metagenomics assembly of the human gut metagenome (human gut metagenome) data set.	SUBMITTED	2018-11-26T18:48:04	https://www.ebi.ac.uk/metagenomics/api/v1/studies/MGYS00003592/geocoordinates	https://www.ebi.ac.uk/metagenomics/api/v1/studies/MGYS00003592/biomes	[{'type': 'biomes', 'id': 'root:Host-associated:Human:Digestive system', 'links': {'self': 'https://www.ebi.ac.uk/metagenomics/api/v1/biomes/root:Host-associated:Human:Digestive%20system'}}]	https://www.ebi.ac.uk/metagenomics/api/v1/studies/MGYS00003592/publications	https://www.ebi.ac.uk/metagenomics/api/v1/studies/MGYS00003592/samples	https://www.ebi.ac.uk/metagenomics/api/v1/studies/MGYS00003592/analyses	https://www.ebi.ac.uk/metagenomics/api/v1/studies/MGYS00003592/downloads	https://www.ebi.ac.uk/metagenomics/api/v1/studies/MGYS00003592
633	studies	MGYS00003581	MGYS00003581	4	PRJEB26154	FALSE	ERP108127	EMG		The human gut metagenome Third Party Annotation (TPA) assembly was derived from the primary whole genome shotgun (WGS) data set: PRJNA308867. This project includes samples from the following biomes: Host-associated, Human, Digestive system, Large intestine, Fecal.	EMG produced TPA metagenomics assembly of the Healthy human gut virome (human gut metagenome) data set.	SUBMITTED	2018-11-26T18:38:46	https://www.ebi.ac.uk/metagenomics/api/v1/studies/MGYS00003581/geocoordinates	https://www.ebi.ac.uk/metagenomics/api/v1/studies/MGYS00003581/biomes	[{'type': 'biomes', 'id': 'root:Host-associated:Human:Digestive system', 'links': {'self': 'https://www.ebi.ac.uk/metagenomics/api/v1/biomes/root:Host-associated:Human:Digestive%20system'}}]	https://www.ebi.ac.uk/metagenomics/api/v1/studies/MGYS00003581/publications	https://www.ebi.ac.uk/metagenomics/api/v1/studies/MGYS00003581/samples	https://www.ebi.ac.uk/metagenomics/api/v1/studies/MGYS00003581/analyses	https://www.ebi.ac.uk/metagenomics/api/v1/studies/MGYS00003581/downloads	https://www.ebi.ac.uk/metagenomics/api/v1/studies/MGYS00003581
635	studies	MGYS00003577	MGYS00003577	9	PRJEB26162	FALSE	ERP108135	EMG		The human gut metagenome Third Party Annotation (TPA) assembly was derived from the primary whole genome shotgun (WGS) data set: PRJNA298362. This project includes samples from the following biomes: Host-associated, Human, Digestive system, Large intestine, Fecal.	EMG produced TPA metagenomics assembly of the Functional dynamics of the elderly gut microbiome during probiotic consumption (human gut metagenome) data set.	SUBMITTED	2018-11-26T18:24:30	https://www.ebi.ac.uk/metagenomics/api/v1/studies/MGYS00003577/geocoordinates	https://www.ebi.ac.uk/metagenomics/api/v1/studies/MGYS00003577/biomes	[{'type': 'biomes', 'id': 'root:Host-associated:Human:Digestive system:Large intestine:Fecal', 'links': {'self': 'https://www.ebi.ac.uk/metagenomics/api/v1/biomes/root:Host-associated:Human:Digestive%20system:Large%20intestine:Fecal'}}]	https://www.ebi.ac.uk/metagenomics/api/v1/studies/MGYS00003577/publications	https://www.ebi.ac.uk/metagenomics/api/v1/studies/MGYS00003577/samples	https://www.ebi.ac.uk/metagenomics/api/v1/studies/MGYS00003577/analyses	https://www.ebi.ac.uk/metagenomics/api/v1/studies/MGYS00003577/downloads	https://www.ebi.ac.uk/metagenomics/api/v1/studies/MGYS00003577
638	studies	MGYS00003480	MGYS00003480	24	PRJEB26097	FALSE	ERP108070	EMG		The gut metagenome Third Party Annotation (TPA) assembly was derived from the primary whole genome shotgun (WGS) data set: PRJNA243036. This project includes samples from the following biomes: Host-associated, Human, Digestive system, Large intestine, Fecal.	EMG produced TPA metagenomics assembly of the Choice of method for purification of bacterial DNA from faecal material influences community structure as detected by next generation sequencing (gut metagenome) data set.	SUBMITTED	2018-11-16T14:34:11	https://www.ebi.ac.uk/metagenomics/api/v1/studies/MGYS00003480/geocoordinates	https://www.ebi.ac.uk/metagenomics/api/v1/studies/MGYS00003480/biomes	[{'type': 'biomes', 'id': 'root:Host-associated:Human:Digestive system:Large intestine:Fecal', 'links': {'self': 'https://www.ebi.ac.uk/metagenomics/api/v1/biomes/root:Host-associated:Human:Digestive%20system:Large%20intestine:Fecal'}}]	https://www.ebi.ac.uk/metagenomics/api/v1/studies/MGYS00003480/publications	https://www.ebi.ac.uk/metagenomics/api/v1/studies/MGYS00003480/samples	https://www.ebi.ac.uk/metagenomics/api/v1/studies/MGYS00003480/analyses	https://www.ebi.ac.uk/metagenomics/api/v1/studies/MGYS00003480/downloads	https://www.ebi.ac.uk/metagenomics/api/v1/studies/MGYS00003480
640	studies	MGYS00003478	MGYS00003478	120	PRJEB26277	FALSE	ERP108251	EMG		The human gut metagenome Third Party Annotation (TPA) assembly was derived from the primary whole genome shotgun (WGS) data set: PRJNA305507. This project includes samples from the following biomes: Host-associated, Human, Digestive system, Large intestine, Fecal.	EMG produced TPA metagenomics assembly of the Athlete Microbiome Project (AMP) (human gut metagenome) data set.	SUBMITTED	2018-11-16T11:12:01	https://www.ebi.ac.uk/metagenomics/api/v1/studies/MGYS00003478/geocoordinates	https://www.ebi.ac.uk/metagenomics/api/v1/studies/MGYS00003478/biomes	[{'type': 'biomes', 'id': 'root:Host-associated:Human:Digestive system:Large intestine:Fecal', 'links': {'self': 'https://www.ebi.ac.uk/metagenomics/api/v1/biomes/root:Host-associated:Human:Digestive%20system:Large%20intestine:Fecal'}}]	https://www.ebi.ac.uk/metagenomics/api/v1/studies/MGYS00003478/publications	https://www.ebi.ac.uk/metagenomics/api/v1/studies/MGYS00003478/samples	https://www.ebi.ac.uk/metagenomics/api/v1/studies/MGYS00003478/analyses	https://www.ebi.ac.uk/metagenomics/api/v1/studies/MGYS00003478/downloads	https://www.ebi.ac.uk/metagenomics/api/v1/studies/MGYS00003478
641	studies	MGYS00003476	MGYS00003476	254	PRJEB26092	FALSE	ERP108065	EMG		The human gut metagenome Third Party Annotation (TPA) assembly was derived from the primary whole genome shotgun (WGS) data set: PRJDB3601. This project includes samples from the following biomes: Host-associated, Human, Digestive system, Large intestine.	EMG produced TPA metagenomics assembly of the Metagenomics of Japanese gut microbiomes (human gut metagenome) data set.	SUBMITTED	2018-11-15T23:12:53	https://www.ebi.ac.uk/metagenomics/api/v1/studies/MGYS00003476/geocoordinates	https://www.ebi.ac.uk/metagenomics/api/v1/studies/MGYS00003476/biomes	[{'type': 'biomes', 'id': 'root:Host-associated:Human:Digestive system', 'links': {'self': 'https://www.ebi.ac.uk/metagenomics/api/v1/biomes/root:Host-associated:Human:Digestive%20system'}}]	https://www.ebi.ac.uk/metagenomics/api/v1/studies/MGYS00003476/publications	https://www.ebi.ac.uk/metagenomics/api/v1/studies/MGYS00003476/samples	https://www.ebi.ac.uk/metagenomics/api/v1/studies/MGYS00003476/analyses	https://www.ebi.ac.uk/metagenomics/api/v1/studies/MGYS00003476/downloads	https://www.ebi.ac.uk/metagenomics/api/v1/studies/MGYS00003476
644	studies	MGYS00003367	MGYS00003367	11	PRJEB26833	FALSE	ERP108860	EMG		The human gut metagenome Third Party Annotation (TPA) assembly was derived from the primary whole genome shotgun (WGS) data set: PRJNA311208. This project includes samples from the following biomes: Host-associated, Human, Digestive system, Large intestine, Fecal.	EMG produced TPA metagenomics assembly of the Severe gut microbiota dysbiosis is associated with poor growth in patients with short bowel syndrome (human gut metagenome) data set.	SUBMITTED	2018-10-25T20:14:24	https://www.ebi.ac.uk/metagenomics/api/v1/studies/MGYS00003367/geocoordinates	https://www.ebi.ac.uk/metagenomics/api/v1/studies/MGYS00003367/biomes	[{'type': 'biomes', 'id': 'root:Host-associated:Human:Digestive system:Large intestine:Fecal', 'links': {'self': 'https://www.ebi.ac.uk/metagenomics/api/v1/biomes/root:Host-associated:Human:Digestive%20system:Large%20intestine:Fecal'}}]	https://www.ebi.ac.uk/metagenomics/api/v1/studies/MGYS00003367/publications	https://www.ebi.ac.uk/metagenomics/api/v1/studies/MGYS00003367/samples	https://www.ebi.ac.uk/metagenomics/api/v1/studies/MGYS00003367/analyses	https://www.ebi.ac.uk/metagenomics/api/v1/studies/MGYS00003367/downloads	https://www.ebi.ac.uk/metagenomics/api/v1/studies/MGYS00003367
645	studies	MGYS00003346	MGYS00003346	63	PRJEB26490	FALSE	ERP108481	EMG		The human gut metagenome Third Party Annotation (TPA) assembly was derived from the primary whole genome shotgun (WGS) data set: PRJNA324129. This project includes samples from the following biomes: Host-associated, Human, Digestive system, Large intestine, Fecal.	EMG produced TPA metagenomics assembly of the Human fecal microbiome before and after consumption of AH1206 - Raw sequence reads (human gut metagenome) data set.	SUBMITTED	2018-10-25T18:57:36	https://www.ebi.ac.uk/metagenomics/api/v1/studies/MGYS00003346/geocoordinates	https://www.ebi.ac.uk/metagenomics/api/v1/studies/MGYS00003346/biomes	[{'type': 'biomes', 'id': 'root:Host-associated:Human:Digestive system:Large intestine:Fecal', 'links': {'self': 'https://www.ebi.ac.uk/metagenomics/api/v1/biomes/root:Host-associated:Human:Digestive%20system:Large%20intestine:Fecal'}}]	https://www.ebi.ac.uk/metagenomics/api/v1/studies/MGYS00003346/publications	https://www.ebi.ac.uk/metagenomics/api/v1/studies/MGYS00003346/samples	https://www.ebi.ac.uk/metagenomics/api/v1/studies/MGYS00003346/analyses	https://www.ebi.ac.uk/metagenomics/api/v1/studies/MGYS00003346/downloads	https://www.ebi.ac.uk/metagenomics/api/v1/studies/MGYS00003346
646	studies	MGYS00003240	MGYS00003240	97	PRJEB26158	FALSE	ERP108131	EMG		The human gut metagenome Third Party Annotation (TPA) assembly was derived from the primary whole genome shotgun (WGS) data set: PRJNA353560. This project includes samples from the following biomes: Host-associated, Human, Digestive system, Large intestine.	EMG produced TPA metagenomics assembly of the Human gut microbiome in AS (human gut metagenome) data set.	SUBMITTED	2018-10-25T16:35:26	https://www.ebi.ac.uk/metagenomics/api/v1/studies/MGYS00003240/geocoordinates	https://www.ebi.ac.uk/metagenomics/api/v1/studies/MGYS00003240/biomes	[{'type': 'biomes', 'id': 'root:Host-associated:Human:Digestive system', 'links': {'self': 'https://www.ebi.ac.uk/metagenomics/api/v1/biomes/root:Host-associated:Human:Digestive%20system'}}]	https://www.ebi.ac.uk/metagenomics/api/v1/studies/MGYS00003240/publications	https://www.ebi.ac.uk/metagenomics/api/v1/studies/MGYS00003240/samples	https://www.ebi.ac.uk/metagenomics/api/v1/studies/MGYS00003240/analyses	https://www.ebi.ac.uk/metagenomics/api/v1/studies/MGYS00003240/downloads	https://www.ebi.ac.uk/metagenomics/api/v1/studies/MGYS00003240
651	studies	MGYS00003147	MGYS00003147	35	PRJEB21999	FALSE	ERP024316	UNIVERSITY OF CAMBRDGE		Investigations of the impact that patent infections by soil-transmitted gastrointestinal nematode parasites exert on the composition of the host gut commensal flora are attracting growing interest by the scientific community. However, information collected to date varies across experiments, and further studies are needed to identify consistent relationships between parasites and commensal microbi…	Infections by human gastrointestinal helminths are associated with changes in faecal microbiota diversity and composition	SUBMITTED	2018-10-04T11:23:20	https://www.ebi.ac.uk/metagenomics/api/v1/studies/MGYS00003147/geocoordinates	https://www.ebi.ac.uk/metagenomics/api/v1/studies/MGYS00003147/biomes	[{'type': 'biomes', 'id': 'root:Host-associated:Human:Digestive system:Large intestine:Fecal', 'links': {'self': 'https://www.ebi.ac.uk/metagenomics/api/v1/biomes/root:Host-associated:Human:Digestive%20system:Large%20intestine:Fecal'}}]	https://www.ebi.ac.uk/metagenomics/api/v1/studies/MGYS00003147/publications	https://www.ebi.ac.uk/metagenomics/api/v1/studies/MGYS00003147/samples	https://www.ebi.ac.uk/metagenomics/api/v1/studies/MGYS00003147/analyses	https://www.ebi.ac.uk/metagenomics/api/v1/studies/MGYS00003147/downloads	https://www.ebi.ac.uk/metagenomics/api/v1/studies/MGYS00003147
657	studies	MGYS00002690	MGYS00002690	12	PRJEB24777	FALSE	ERP106629	EMBL-EBI		The human gut metagenome Third Party Annotation (TPA) assembly was derived from the primary whole genome shotgun (WGS) data set: PRJNA272371. This project includes samples from the following biomes: Host-associated, Human, Digestive system, Large intestine, Fecal.	EMG produced TPA metagenomics assembly of the Infant fecal microbiome related to eczema (human gut metagenome) data set.	SUBMITTED	2018-07-31T11:21:31	https://www.ebi.ac.uk/metagenomics/api/v1/studies/MGYS00002690/geocoordinates	https://www.ebi.ac.uk/metagenomics/api/v1/studies/MGYS00002690/biomes	[{'type': 'biomes', 'id': 'root:Host-associated:Human:Digestive system:Large intestine:Fecal', 'links': {'self': 'https://www.ebi.ac.uk/metagenomics/api/v1/biomes/root:Host-associated:Human:Digestive%20system:Large%20intestine:Fecal'}}]	https://www.ebi.ac.uk/metagenomics/api/v1/studies/MGYS00002690/publications	https://www.ebi.ac.uk/metagenomics/api/v1/studies/MGYS00002690/samples	https://www.ebi.ac.uk/metagenomics/api/v1/studies/MGYS00002690/analyses	https://www.ebi.ac.uk/metagenomics/api/v1/studies/MGYS00002690/downloads	https://www.ebi.ac.uk/metagenomics/api/v1/studies/MGYS00002690
658	studies	MGYS00002687	MGYS00002687	6	PRJEB24778	FALSE	ERP106630	EMBL-EBI		The human gut metagenome Third Party Annotation (TPA) assembly was derived from the primary whole genome shotgun (WGS) data set: PRJNA308846. This project includes samples from the following biomes: Host-associated, Human, Digestive system, Large intestine, Fecal.	EMG produced TPA metagenomics assembly of the Human Faecal Samples Raw sequence reads (human gut metagenome) data set.	SUBMITTED	2018-07-31T10:27:06	https://www.ebi.ac.uk/metagenomics/api/v1/studies/MGYS00002687/geocoordinates	https://www.ebi.ac.uk/metagenomics/api/v1/studies/MGYS00002687/biomes	[{'type': 'biomes', 'id': 'root:Host-associated:Human:Digestive system:Large intestine:Fecal', 'links': {'self': 'https://www.ebi.ac.uk/metagenomics/api/v1/biomes/root:Host-associated:Human:Digestive%20system:Large%20intestine:Fecal'}}]	https://www.ebi.ac.uk/metagenomics/api/v1/studies/MGYS00002687/publications	https://www.ebi.ac.uk/metagenomics/api/v1/studies/MGYS00002687/samples	https://www.ebi.ac.uk/metagenomics/api/v1/studies/MGYS00002687/analyses	https://www.ebi.ac.uk/metagenomics/api/v1/studies/MGYS00002687/downloads	https://www.ebi.ac.uk/metagenomics/api/v1/studies/MGYS00002687
660	studies	MGYS00002677	MGYS00002677	36	PRJEB24779	FALSE	ERP106631	EMBL-EBI		The human gut metagenome Third Party Annotation (TPA) assembly was derived from the primary whole genome shotgun (WGS) data set: PRJNA396794. This project includes samples from the following biomes: Host-associated, Human, Digestive system, Large intestine, Fecal.	EMG produced TPA metagenomics assembly of the preterm infant gut metagenomes (NIH Y4 Cohort) (human gut metagenome) data set.	SUBMITTED	2018-07-27T11:20:45	https://www.ebi.ac.uk/metagenomics/api/v1/studies/MGYS00002677/geocoordinates	https://www.ebi.ac.uk/metagenomics/api/v1/studies/MGYS00002677/biomes	[{'type': 'biomes', 'id': 'root:Host-associated:Human:Digestive system:Large intestine:Fecal', 'links': {'self': 'https://www.ebi.ac.uk/metagenomics/api/v1/biomes/root:Host-associated:Human:Digestive%20system:Large%20intestine:Fecal'}}]	https://www.ebi.ac.uk/metagenomics/api/v1/studies/MGYS00002677/publications	https://www.ebi.ac.uk/metagenomics/api/v1/studies/MGYS00002677/samples	https://www.ebi.ac.uk/metagenomics/api/v1/studies/MGYS00002677/analyses	https://www.ebi.ac.uk/metagenomics/api/v1/studies/MGYS00002677/downloads	https://www.ebi.ac.uk/metagenomics/api/v1/studies/MGYS00002677
666	studies	MGYS00002436	MGYS00002436	92	PRJEB24848	FALSE	ERP106707	EMBL-EBI		The human gut metagenome Third Party Annotation (TPA) assembly was derived from the primary whole genome shotgun (WGS) data set: PRJNA290729. This project includes samples from the following biomes: Host-associated, Human, Digestive system, Large intestine, Fecal.	EMG produced TPA metagenomics assembly of the Characterization of the distal gut microbiota in obese patients following a weight-loss intervention using whole metagenome shotgun sequencing (human gut metagenome) data set.	SUBMITTED	2018-06-21T11:06:12	https://www.ebi.ac.uk/metagenomics/api/v1/studies/MGYS00002436/geocoordinates	https://www.ebi.ac.uk/metagenomics/api/v1/studies/MGYS00002436/biomes	[{'type': 'biomes', 'id': 'root:Host-associated:Human:Digestive system:Large intestine:Fecal', 'links': {'self': 'https://www.ebi.ac.uk/metagenomics/api/v1/biomes/root:Host-associated:Human:Digestive%20system:Large%20intestine:Fecal'}}]	https://www.ebi.ac.uk/metagenomics/api/v1/studies/MGYS00002436/publications	https://www.ebi.ac.uk/metagenomics/api/v1/studies/MGYS00002436/samples	https://www.ebi.ac.uk/metagenomics/api/v1/studies/MGYS00002436/analyses	https://www.ebi.ac.uk/metagenomics/api/v1/studies/MGYS00002436/downloads	https://www.ebi.ac.uk/metagenomics/api/v1/studies/MGYS00002436
667	studies	MGYS00002434	MGYS00002434	75	PRJEB27307	FALSE	ERP109375	TMU-RCCTM		Postnatal exposure to DEHP is associated the development of allergic diseases later in life. The objectives of this study is to investigate whether iatrogenic DEHP exposure affected the gut microbiota pattern in newborns and linked to allergic lung inflammation development as the child gets older.	DEHP Alters Gut Microbiota in Human Neonates	SUBMITTED	2018-06-20T09:08:58	https://www.ebi.ac.uk/metagenomics/api/v1/studies/MGYS00002434/geocoordinates	https://www.ebi.ac.uk/metagenomics/api/v1/studies/MGYS00002434/biomes	[{'type': 'biomes', 'id': 'root:Host-associated:Human:Digestive system:Large intestine:Fecal', 'links': {'self': 'https://www.ebi.ac.uk/metagenomics/api/v1/biomes/root:Host-associated:Human:Digestive%20system:Large%20intestine:Fecal'}}]	https://www.ebi.ac.uk/metagenomics/api/v1/studies/MGYS00002434/publications	https://www.ebi.ac.uk/metagenomics/api/v1/studies/MGYS00002434/samples	https://www.ebi.ac.uk/metagenomics/api/v1/studies/MGYS00002434/analyses	https://www.ebi.ac.uk/metagenomics/api/v1/studies/MGYS00002434/downloads	https://www.ebi.ac.uk/metagenomics/api/v1/studies/MGYS00002434
670	studies	MGYS00002419	MGYS00002419	38	PRJEB24791	FALSE	ERP106644	EMBL-EBI		The human gut metagenome Third Party Annotation (TPA) assembly was derived from the primary whole genome shotgun (WGS) data set: PRJNA237362. This project includes samples from the following biomes: Host-associated, Human, Digestive system, Large intestine, Fecal.	EMG produced TPA metagenomics assembly of the Microbiome study of the RISK cohort (human gut metagenome) data set.	SUBMITTED	2018-06-14T08:50:55	https://www.ebi.ac.uk/metagenomics/api/v1/studies/MGYS00002419/geocoordinates	https://www.ebi.ac.uk/metagenomics/api/v1/studies/MGYS00002419/biomes	[{'type': 'biomes', 'id': 'root:Host-associated:Human:Digestive system:Large intestine:Fecal', 'links': {'self': 'https://www.ebi.ac.uk/metagenomics/api/v1/biomes/root:Host-associated:Human:Digestive%20system:Large%20intestine:Fecal'}}]	https://www.ebi.ac.uk/metagenomics/api/v1/studies/MGYS00002419/publications	https://www.ebi.ac.uk/metagenomics/api/v1/studies/MGYS00002419/samples	https://www.ebi.ac.uk/metagenomics/api/v1/studies/MGYS00002419/analyses	https://www.ebi.ac.uk/metagenomics/api/v1/studies/MGYS00002419/downloads	https://www.ebi.ac.uk/metagenomics/api/v1/studies/MGYS00002419
672	studies	MGYS00002417	MGYS00002417	110	PRJEB24766	FALSE	ERP106618	EMBL-EBI		The Colorectal cancer and the human gut microbiome Third Party Annotation (TPA) assembly was derived from the primary whole genome shotgun (WGS) data set: PRJEB12449. This project includes samples from the following biomes: Host-associated, Human, Digestive system, Large intestine, Fecal.	EMG produced TPA metagenomics assembly of the Reproducibility of associations between the human gut microbiome and colorectal cancer assessed in a patient population from Washington, DC, USA (Colorectal cancer and the human gut microbiome) data set.	SUBMITTED	2018-06-13T10:59:38	https://www.ebi.ac.uk/metagenomics/api/v1/studies/MGYS00002417/geocoordinates	https://www.ebi.ac.uk/metagenomics/api/v1/studies/MGYS00002417/biomes	[{'type': 'biomes', 'id': 'root:Host-associated:Human:Digestive system:Large intestine:Fecal', 'links': {'self': 'https://www.ebi.ac.uk/metagenomics/api/v1/biomes/root:Host-associated:Human:Digestive%20system:Large%20intestine:Fecal'}}]	https://www.ebi.ac.uk/metagenomics/api/v1/studies/MGYS00002417/publications	https://www.ebi.ac.uk/metagenomics/api/v1/studies/MGYS00002417/samples	https://www.ebi.ac.uk/metagenomics/api/v1/studies/MGYS00002417/analyses	https://www.ebi.ac.uk/metagenomics/api/v1/studies/MGYS00002417/downloads	https://www.ebi.ac.uk/metagenomics/api/v1/studies/MGYS00002417
674	studies	MGYS00002411	MGYS00002411	97	PRJEB24527	FALSE	ERP106357	EMBL-EBI		The human gut metagenome Third Party Annotation (TPA) assembly was derived from the primary whole genome shotgun (WGS) data set: PRJNA375935. This project includes samples from the following biomes: Host-associated, Human, Digestive system.	EMG produced TPA metagenomics assembly of the human gut Metagenome (human gut metagenome) data set.	SUBMITTED	2018-06-12T16:26:26	https://www.ebi.ac.uk/metagenomics/api/v1/studies/MGYS00002411/geocoordinates	https://www.ebi.ac.uk/metagenomics/api/v1/studies/MGYS00002411/biomes	[{'type': 'biomes', 'id': 'root:Host-associated:Human:Digestive system:Large intestine:Fecal', 'links': {'self': 'https://www.ebi.ac.uk/metagenomics/api/v1/biomes/root:Host-associated:Human:Digestive%20system:Large%20intestine:Fecal'}}]	https://www.ebi.ac.uk/metagenomics/api/v1/studies/MGYS00002411/publications	https://www.ebi.ac.uk/metagenomics/api/v1/studies/MGYS00002411/samples	https://www.ebi.ac.uk/metagenomics/api/v1/studies/MGYS00002411/analyses	https://www.ebi.ac.uk/metagenomics/api/v1/studies/MGYS00002411/downloads	https://www.ebi.ac.uk/metagenomics/api/v1/studies/MGYS00002411
693	studies	MGYS00002339	MGYS00002339	15	PRJEB24076	FALSE	ERP105876	EMBL-EBI		The Rotavirus vaccine on infants gut metagenome Third Party Annotation (TPA) assembly was derived from the primary whole genome shotgun (WGS) data set: PRJEB6972. This project includes samples from the following biomes: Host-associated, Human, Digestive system, Large intestine, Fecal.	EMG produced TPA metagenomics assembly of the The microbial colonization of the intestine during the first months of life constitutes the most important process for the microbiota-induced host-homeostasis.	SUBMITTED	2018-04-13T11:11:59	https://www.ebi.ac.uk/metagenomics/api/v1/studies/MGYS00002339/geocoordinates	https://www.ebi.ac.uk/metagenomics/api/v1/studies/MGYS00002339/biomes	[{'type': 'biomes', 'id': 'root:Host-associated:Human:Digestive system:Large intestine:Fecal', 'links': {'self': 'https://www.ebi.ac.uk/metagenomics/api/v1/biomes/root:Host-associated:Human:Digestive%20system:Large%20intestine:Fecal'}}]	https://www.ebi.ac.uk/metagenomics/api/v1/studies/MGYS00002339/publications	https://www.ebi.ac.uk/metagenomics/api/v1/studies/MGYS00002339/samples	https://www.ebi.ac.uk/metagenomics/api/v1/studies/MGYS00002339/analyses	https://www.ebi.ac.uk/metagenomics/api/v1/studies/MGYS00002339/downloads	https://www.ebi.ac.uk/metagenomics/api/v1/studies/MGYS00002339
724	studies	MGYS00002081	MGYS00002081	110	PRJEB23524	FALSE	ERP105282	MIT		Fecal microbiota transplantation (FMT) is a treatment for microbiome-associated diseases in which gut microbiota are transferred from a healthy donor to a patient. Although the success of FMT requires donor bacteria to engraft in the patient's gut, the forces governing bacterial engraftment in humans are unknown. Here, we use a vast, ongoing clinical experiment - the treatment of recurrent Clostr…	WGS data from FMT trial for the treatment of recurrent Clostridium difficile infection	SUBMITTED	2017-12-13T09:21:01	https://www.ebi.ac.uk/metagenomics/api/v1/studies/MGYS00002081/geocoordinates	https://www.ebi.ac.uk/metagenomics/api/v1/studies/MGYS00002081/biomes	[{'type': 'biomes', 'id': 'root:Host-associated:Human:Digestive system:Large intestine:Fecal', 'links': {'self': 'https://www.ebi.ac.uk/metagenomics/api/v1/biomes/root:Host-associated:Human:Digestive%20system:Large%20intestine:Fecal'}}]	https://www.ebi.ac.uk/metagenomics/api/v1/studies/MGYS00002081/publications	https://www.ebi.ac.uk/metagenomics/api/v1/studies/MGYS00002081/samples	https://www.ebi.ac.uk/metagenomics/api/v1/studies/MGYS00002081/analyses	https://www.ebi.ac.uk/metagenomics/api/v1/studies/MGYS00002081/downloads	https://www.ebi.ac.uk/metagenomics/api/v1/studies/MGYS00002081
726	studies	MGYS00002064	MGYS00002064	83	PRJEB23489	FALSE	ERP105247	MIT		Fecal microbiota transplantation (FMT) is a treatment for microbiome-associated diseases in which gut microbiota are transferred from a healthy donor to a patient. Although the success of FMT requires donor bacteria to engraft in the patient's gut, the forces governing bacterial engraftment in humans are unknown. Here, we use a vast, ongoing clinical experiment - the treatment of recurrent Clostr…	16S data from FMT trial for the treatment of recurrent Clostridium difficile infection	SUBMITTED	2017-11-27T09:21:41	https://www.ebi.ac.uk/metagenomics/api/v1/studies/MGYS00002064/geocoordinates	https://www.ebi.ac.uk/metagenomics/api/v1/studies/MGYS00002064/biomes	[{'type': 'biomes', 'id': 'root:Host-associated:Human:Digestive system:Large intestine:Fecal', 'links': {'self': 'https://www.ebi.ac.uk/metagenomics/api/v1/biomes/root:Host-associated:Human:Digestive%20system:Large%20intestine:Fecal'}}]	https://www.ebi.ac.uk/metagenomics/api/v1/studies/MGYS00002064/publications	https://www.ebi.ac.uk/metagenomics/api/v1/studies/MGYS00002064/samples	https://www.ebi.ac.uk/metagenomics/api/v1/studies/MGYS00002064/analyses	https://www.ebi.ac.uk/metagenomics/api/v1/studies/MGYS00002064/downloads	https://www.ebi.ac.uk/metagenomics/api/v1/studies/MGYS00002064
727	studies	MGYS00002063	MGYS00002063	1	PRJEB22556	FALSE	ERP104237	EMG		The terrestrial metagenome Third Party Annotation (TPA) assembly was derived from the primary whole genome shotgun (WGS) data set PRJNA357324. This project includes samples from the following biomes : Human gut, Human Oral.	EMG produced TPA metagenomics assembly of the human salivary and gut microbiomes, as well as a microflora colonized on the surface of marine kelp Metagenome (terrestrial metagenome) data set	SUBMITTED	2017-11-24T16:47:28	https://www.ebi.ac.uk/metagenomics/api/v1/studies/MGYS00002063/geocoordinates	https://www.ebi.ac.uk/metagenomics/api/v1/studies/MGYS00002063/biomes	[{'type': 'biomes', 'id': 'root:Host-associated:Human', 'links': {'self': 'https://www.ebi.ac.uk/metagenomics/api/v1/biomes/root:Host-associated:Human'}}]	https://www.ebi.ac.uk/metagenomics/api/v1/studies/MGYS00002063/publications	https://www.ebi.ac.uk/metagenomics/api/v1/studies/MGYS00002063/samples	https://www.ebi.ac.uk/metagenomics/api/v1/studies/MGYS00002063/analyses	https://www.ebi.ac.uk/metagenomics/api/v1/studies/MGYS00002063/downloads	https://www.ebi.ac.uk/metagenomics/api/v1/studies/MGYS00002063
728	studies	MGYS00002060	MGYS00002060	37	PRJEB22552	FALSE	ERP104233	EMG		The human gut metagenome Third Party Annotation (TPA) assembly was derived from the primary whole genome shotgun (WGS) data set PRJNA299502. This project includes samples from the following biomes : Human gut.	EMG produced TPA metagenomics assembly of the Human Gut Microbiome Metagenome (human gut metagenome) data set	SUBMITTED	2017-11-24T16:47:08	https://www.ebi.ac.uk/metagenomics/api/v1/studies/MGYS00002060/geocoordinates	https://www.ebi.ac.uk/metagenomics/api/v1/studies/MGYS00002060/biomes	[{'type': 'biomes', 'id': 'root:Host-associated:Human:Digestive system:Large intestine:Fecal', 'links': {'self': 'https://www.ebi.ac.uk/metagenomics/api/v1/biomes/root:Host-associated:Human:Digestive%20system:Large%20intestine:Fecal'}}]	https://www.ebi.ac.uk/metagenomics/api/v1/studies/MGYS00002060/publications	https://www.ebi.ac.uk/metagenomics/api/v1/studies/MGYS00002060/samples	https://www.ebi.ac.uk/metagenomics/api/v1/studies/MGYS00002060/analyses	https://www.ebi.ac.uk/metagenomics/api/v1/studies/MGYS00002060/downloads	https://www.ebi.ac.uk/metagenomics/api/v1/studies/MGYS00002060
729	studies	MGYS00002057	MGYS00002057	2	PRJEB22549	FALSE	ERP104230	EMG		The human gut metagenome Third Party Annotation (TPA) assembly was derived from the primary whole genome shotgun (WGS) data set PRJNA287207. This project includes samples from the following biomes : Human gut.	EMG produced TPA metagenomics assembly of the Evaluation of vertical transmission between mother-infant (human gut metagenome) data set	SUBMITTED	2017-11-24T16:46:52	https://www.ebi.ac.uk/metagenomics/api/v1/studies/MGYS00002057/geocoordinates	https://www.ebi.ac.uk/metagenomics/api/v1/studies/MGYS00002057/biomes	[{'type': 'biomes', 'id': 'root:Host-associated:Human:Digestive system:Large intestine:Fecal', 'links': {'self': 'https://www.ebi.ac.uk/metagenomics/api/v1/biomes/root:Host-associated:Human:Digestive%20system:Large%20intestine:Fecal'}}]	https://www.ebi.ac.uk/metagenomics/api/v1/studies/MGYS00002057/publications	https://www.ebi.ac.uk/metagenomics/api/v1/studies/MGYS00002057/samples	https://www.ebi.ac.uk/metagenomics/api/v1/studies/MGYS00002057/analyses	https://www.ebi.ac.uk/metagenomics/api/v1/studies/MGYS00002057/downloads	https://www.ebi.ac.uk/metagenomics/api/v1/studies/MGYS00002057
730	studies	MGYS00002056	MGYS00002056	1	PRJEB22547	FALSE	ERP104228	EMG		The human gut metagenome Third Party Annotation (TPA) assembly was derived from the primary whole genome shotgun (WGS) data set PRJNA279580. This project includes samples from the following biomes : Human gut.	EMG produced TPA metagenomics assembly of the Homo sapiens fecal metagenome Raw sequence reads (human gut metagenome) data set	SUBMITTED	2017-11-24T16:46:47	https://www.ebi.ac.uk/metagenomics/api/v1/studies/MGYS00002056/geocoordinates	https://www.ebi.ac.uk/metagenomics/api/v1/studies/MGYS00002056/biomes	[{'type': 'biomes', 'id': 'root:Host-associated:Human:Digestive system:Large intestine:Fecal', 'links': {'self': 'https://www.ebi.ac.uk/metagenomics/api/v1/biomes/root:Host-associated:Human:Digestive%20system:Large%20intestine:Fecal'}}]	https://www.ebi.ac.uk/metagenomics/api/v1/studies/MGYS00002056/publications	https://www.ebi.ac.uk/metagenomics/api/v1/studies/MGYS00002056/samples	https://www.ebi.ac.uk/metagenomics/api/v1/studies/MGYS00002056/analyses	https://www.ebi.ac.uk/metagenomics/api/v1/studies/MGYS00002056/downloads	https://www.ebi.ac.uk/metagenomics/api/v1/studies/MGYS00002056
731	studies	MGYS00002052	MGYS00002052	2	PRJEB22542	FALSE	ERP104223	EMG		The human gut metagenome Third Party Annotation (TPA) assembly was derived from the primary whole genome shotgun (WGS) data set PRJNA221723. This project includes samples from the following biomes : Human gut.	EMG produced TPA metagenomics assembly of the Gut metagenome from two premature infants (human gut metagenome) data set	SUBMITTED	2017-11-24T16:46:23	https://www.ebi.ac.uk/metagenomics/api/v1/studies/MGYS00002052/geocoordinates	https://www.ebi.ac.uk/metagenomics/api/v1/studies/MGYS00002052/biomes	[{'type': 'biomes', 'id': 'root:Host-associated:Human:Digestive system:Large intestine:Fecal', 'links': {'self': 'https://www.ebi.ac.uk/metagenomics/api/v1/biomes/root:Host-associated:Human:Digestive%20system:Large%20intestine:Fecal'}}]	https://www.ebi.ac.uk/metagenomics/api/v1/studies/MGYS00002052/publications	https://www.ebi.ac.uk/metagenomics/api/v1/studies/MGYS00002052/samples	https://www.ebi.ac.uk/metagenomics/api/v1/studies/MGYS00002052/analyses	https://www.ebi.ac.uk/metagenomics/api/v1/studies/MGYS00002052/downloads	https://www.ebi.ac.uk/metagenomics/api/v1/studies/MGYS00002052
732	studies	MGYS00002046	MGYS00002046	8	PRJEB22529	FALSE	ERP104210	EMG		The DIPP Diabetes Microbiome Third Party Annotation (TPA) assembly was derived from the primary whole genome shotgun (WGS) data set SRP006764. This project includes samples from the following biomes : Human gut.	EMG produced TPA metagenomics assembly of the DIPP Diabetes Microbiome (DIPP Diabetes Microbiome) data set	SUBMITTED	2017-11-24T16:45:43	https://www.ebi.ac.uk/metagenomics/api/v1/studies/MGYS00002046/geocoordinates	https://www.ebi.ac.uk/metagenomics/api/v1/studies/MGYS00002046/biomes	[{'type': 'biomes', 'id': 'root:Host-associated:Human:Digestive system:Large intestine:Fecal', 'links': {'self': 'https://www.ebi.ac.uk/metagenomics/api/v1/biomes/root:Host-associated:Human:Digestive%20system:Large%20intestine:Fecal'}}]	https://www.ebi.ac.uk/metagenomics/api/v1/studies/MGYS00002046/publications	https://www.ebi.ac.uk/metagenomics/api/v1/studies/MGYS00002046/samples	https://www.ebi.ac.uk/metagenomics/api/v1/studies/MGYS00002046/analyses	https://www.ebi.ac.uk/metagenomics/api/v1/studies/MGYS00002046/downloads	https://www.ebi.ac.uk/metagenomics/api/v1/studies/MGYS00002046
733	studies	MGYS00002027	MGYS00002027	1	PRJEB22505	FALSE	ERP104186	EMG		The Impact of cefprozil on the gut microbiome of healthy individuals Third Party Annotation (TPA) assembly was derived from the primary whole genome shotgun (WGS) data set PRJEB8094. This project includes samples from the following biomes : Human gut.	EMG produced TPA metagenomics assembly of the The initial state of the human gut microbiome determines its reshaping by antibiotics (Impact of cefprozil on the gut microbiome of healthy individuals) data set	SUBMITTED	2017-11-24T16:43:54	https://www.ebi.ac.uk/metagenomics/api/v1/studies/MGYS00002027/geocoordinates	https://www.ebi.ac.uk/metagenomics/api/v1/studies/MGYS00002027/biomes	[{'type': 'biomes', 'id': 'root:Host-associated:Human:Digestive system:Large intestine:Fecal', 'links': {'self': 'https://www.ebi.ac.uk/metagenomics/api/v1/biomes/root:Host-associated:Human:Digestive%20system:Large%20intestine:Fecal'}}]	https://www.ebi.ac.uk/metagenomics/api/v1/studies/MGYS00002027/publications	https://www.ebi.ac.uk/metagenomics/api/v1/studies/MGYS00002027/samples	https://www.ebi.ac.uk/metagenomics/api/v1/studies/MGYS00002027/analyses	https://www.ebi.ac.uk/metagenomics/api/v1/studies/MGYS00002027/downloads	https://www.ebi.ac.uk/metagenomics/api/v1/studies/MGYS00002027
734	studies	MGYS00002021	MGYS00002021	1	PRJEB22392	FALSE	ERP104072	EMG		The human gut metagenome Third Party Annotation (TPA) assembly was derived from the primary whole genome shotgun (WGS) data set PRJNA60717. This project includes samples from the following biomes : Human gut.	EMG produced TPA metagenomics assembly of the Metagenomic analysis of infant stool sample (human gut metagenome) data set	SUBMITTED	2017-11-23T14:22:07	https://www.ebi.ac.uk/metagenomics/api/v1/studies/MGYS00002021/geocoordinates	https://www.ebi.ac.uk/metagenomics/api/v1/studies/MGYS00002021/biomes	[{'type': 'biomes', 'id': 'root:Host-associated:Human:Digestive system:Large intestine:Fecal', 'links': {'self': 'https://www.ebi.ac.uk/metagenomics/api/v1/biomes/root:Host-associated:Human:Digestive%20system:Large%20intestine:Fecal'}}]	https://www.ebi.ac.uk/metagenomics/api/v1/studies/MGYS00002021/publications	https://www.ebi.ac.uk/metagenomics/api/v1/studies/MGYS00002021/samples	https://www.ebi.ac.uk/metagenomics/api/v1/studies/MGYS00002021/analyses	https://www.ebi.ac.uk/metagenomics/api/v1/studies/MGYS00002021/downloads	https://www.ebi.ac.uk/metagenomics/api/v1/studies/MGYS00002021
735	studies	MGYS00002014	MGYS00002014	45	PRJEB22388	FALSE	ERP104068	EMG		The human gut metagenome Third Party Annotation (TPA) assembly was derived from the primary whole genome shotgun (WGS) data set PRJNA327106. This project includes samples from the following biomes : Human gut.	EMG produced TPA metagenomics assembly of the Raw reads of the microbiota of premature infant mouth, skin, and gut (human gut metagenome) data set	SUBMITTED	2017-11-15T14:59:47	https://www.ebi.ac.uk/metagenomics/api/v1/studies/MGYS00002014/geocoordinates	https://www.ebi.ac.uk/metagenomics/api/v1/studies/MGYS00002014/biomes	[{'type': 'biomes', 'id': 'root:Host-associated:Human', 'links': {'self': 'https://www.ebi.ac.uk/metagenomics/api/v1/biomes/root:Host-associated:Human'}}]	https://www.ebi.ac.uk/metagenomics/api/v1/studies/MGYS00002014/publications	https://www.ebi.ac.uk/metagenomics/api/v1/studies/MGYS00002014/samples	https://www.ebi.ac.uk/metagenomics/api/v1/studies/MGYS00002014/analyses	https://www.ebi.ac.uk/metagenomics/api/v1/studies/MGYS00002014/downloads	https://www.ebi.ac.uk/metagenomics/api/v1/studies/MGYS00002014
736	studies	MGYS00002007	MGYS00002007	1	PRJEB22492	FALSE	ERP104173	EMG		The MetaHIT Third Party Annotation (TPA) assembly was derived from the primary whole genome shotgun (WGS) data set PRJEB2054. This project includes samples from the following biomes : Human gut.	EMG produced TPA metagenomics assembly of the A human gut microbial gene catalog established by deep metagenomic sequencing (MetaHIT) data set	SUBMITTED	2017-11-15T13:01:52	https://www.ebi.ac.uk/metagenomics/api/v1/studies/MGYS00002007/geocoordinates	https://www.ebi.ac.uk/metagenomics/api/v1/studies/MGYS00002007/biomes	[{'type': 'biomes', 'id': 'root:Host-associated:Human:Digestive system:Large intestine:Fecal', 'links': {'self': 'https://www.ebi.ac.uk/metagenomics/api/v1/biomes/root:Host-associated:Human:Digestive%20system:Large%20intestine:Fecal'}}]	https://www.ebi.ac.uk/metagenomics/api/v1/studies/MGYS00002007/publications	https://www.ebi.ac.uk/metagenomics/api/v1/studies/MGYS00002007/samples	https://www.ebi.ac.uk/metagenomics/api/v1/studies/MGYS00002007/analyses	https://www.ebi.ac.uk/metagenomics/api/v1/studies/MGYS00002007/downloads	https://www.ebi.ac.uk/metagenomics/api/v1/studies/MGYS00002007
737	studies	MGYS00002006	MGYS00002006	27	PRJEB22395	FALSE	ERP104075	EMG		The gut metagenome Third Party Annotation (TPA) assembly was derived from the primary whole genome shotgun (WGS) data set PRJNA177201. This project includes samples from the following biomes : Human gut.	EMG produced TPA metagenomics assembly of the Symptomatic atherosclerosis gut metagenome. (gut metagenome) data set	SUBMITTED	2017-11-15T11:21:11	https://www.ebi.ac.uk/metagenomics/api/v1/studies/MGYS00002006/geocoordinates	https://www.ebi.ac.uk/metagenomics/api/v1/studies/MGYS00002006/biomes	[{'type': 'biomes', 'id': 'root:Host-associated:Human:Digestive system', 'links': {'self': 'https://www.ebi.ac.uk/metagenomics/api/v1/biomes/root:Host-associated:Human:Digestive%20system'}}, {'type': 'biomes', 'id': 'root:Host-associated:Human:Digestive system:Large intestine:Fecal', 'links': {'self': 'https://www.ebi.ac.uk/metagenomics/api/v1/biomes/root:Host-associated:Human:Digestive%20system:…	https://www.ebi.ac.uk/metagenomics/api/v1/studies/MGYS00002006/publications	https://www.ebi.ac.uk/metagenomics/api/v1/studies/MGYS00002006/samples	https://www.ebi.ac.uk/metagenomics/api/v1/studies/MGYS00002006/analyses	https://www.ebi.ac.uk/metagenomics/api/v1/studies/MGYS00002006/downloads	https://www.ebi.ac.uk/metagenomics/api/v1/studies/MGYS00002006
740	studies	MGYS00001986	MGYS00001986	32	PRJEB22387	FALSE	ERP104067	EMG		The human gut metagenome Third Party Annotation (TPA) assembly was derived from the primary whole genome shotgun (WGS) data set PRJNA188481. This project includes samples from the following biomes : Human gut.	EMG produced TPA metagenomics assembly of the Linking Lifestyle to the Oral and Gut Microbiota in a Large Prospective Cohort (human gut metagenome) data set	SUBMITTED	2017-11-01T16:12:56	https://www.ebi.ac.uk/metagenomics/api/v1/studies/MGYS00001986/geocoordinates	https://www.ebi.ac.uk/metagenomics/api/v1/studies/MGYS00001986/biomes	[{'type': 'biomes', 'id': 'root:Host-associated:Human:Digestive system', 'links': {'self': 'https://www.ebi.ac.uk/metagenomics/api/v1/biomes/root:Host-associated:Human:Digestive%20system'}}]	https://www.ebi.ac.uk/metagenomics/api/v1/studies/MGYS00001986/publications	https://www.ebi.ac.uk/metagenomics/api/v1/studies/MGYS00001986/samples	https://www.ebi.ac.uk/metagenomics/api/v1/studies/MGYS00001986/analyses	https://www.ebi.ac.uk/metagenomics/api/v1/studies/MGYS00001986/downloads	https://www.ebi.ac.uk/metagenomics/api/v1/studies/MGYS00001986
743	studies	MGYS00001908	MGYS00001908	9	PRJEB22036	FALSE	ERP024356	UNIVERSITY OF FLORENCE		Correlation between gut microbiota and presence of fecal fungal isolates in Crohn's disease patients.	Correlation between gut microbiota and presence of fecal fungal isolates in Crohn's disease patients.	SUBMITTED	2017-08-11T15:15:04	https://www.ebi.ac.uk/metagenomics/api/v1/studies/MGYS00001908/geocoordinates	https://www.ebi.ac.uk/metagenomics/api/v1/studies/MGYS00001908/biomes	[{'type': 'biomes', 'id': 'root:Host-associated:Human:Digestive system:Large intestine:Fecal', 'links': {'self': 'https://www.ebi.ac.uk/metagenomics/api/v1/biomes/root:Host-associated:Human:Digestive%20system:Large%20intestine:Fecal'}}]	https://www.ebi.ac.uk/metagenomics/api/v1/studies/MGYS00001908/publications	https://www.ebi.ac.uk/metagenomics/api/v1/studies/MGYS00001908/samples	https://www.ebi.ac.uk/metagenomics/api/v1/studies/MGYS00001908/analyses	https://www.ebi.ac.uk/metagenomics/api/v1/studies/MGYS00001908/downloads	https://www.ebi.ac.uk/metagenomics/api/v1/studies/MGYS00001908
752	studies	MGYS00001868	MGYS00001868	10	PRJEB21490	FALSE	ERP023746	Michael Hooker Research Center		the relationships between gut microbiome and environmental chemicals	the relationships between gut microbiome and environmental chemicals	SUBMITTED	2017-07-05T09:46:45	https://www.ebi.ac.uk/metagenomics/api/v1/studies/MGYS00001868/geocoordinates	https://www.ebi.ac.uk/metagenomics/api/v1/studies/MGYS00001868/biomes	[{'type': 'biomes', 'id': 'root:Host-associated:Human:Digestive system:Large intestine:Fecal', 'links': {'self': 'https://www.ebi.ac.uk/metagenomics/api/v1/biomes/root:Host-associated:Human:Digestive%20system:Large%20intestine:Fecal'}}]	https://www.ebi.ac.uk/metagenomics/api/v1/studies/MGYS00001868/publications	https://www.ebi.ac.uk/metagenomics/api/v1/studies/MGYS00001868/samples	https://www.ebi.ac.uk/metagenomics/api/v1/studies/MGYS00001868/analyses	https://www.ebi.ac.uk/metagenomics/api/v1/studies/MGYS00001868/downloads	https://www.ebi.ac.uk/metagenomics/api/v1/studies/MGYS00001868
757	studies	MGYS00001809	MGYS00001809	712	PRJEB21196	FALSE	ERP023432	TUM		Background: Early life colonization of the intestinal tract is a dynamic process influenced by numerous factors. The impact of probiotic-supplemented infant formula on the composition and function of the infant gut microbiota is not well defined. Objective:To determine the effect of a bifidobacteria-containing formula on the healthy human intestinal microbiome during the first year of life.Design…	Randomized controlled trial on the impact of early live intervention with bifidobacteria on the healthy infant fecal microbiota and metabolite profile	SUBMITTED	2017-06-14T11:20:54	https://www.ebi.ac.uk/metagenomics/api/v1/studies/MGYS00001809/geocoordinates	https://www.ebi.ac.uk/metagenomics/api/v1/studies/MGYS00001809/biomes	[{'type': 'biomes', 'id': 'root:Host-associated:Human:Digestive system:Large intestine:Fecal', 'links': {'self': 'https://www.ebi.ac.uk/metagenomics/api/v1/biomes/root:Host-associated:Human:Digestive%20system:Large%20intestine:Fecal'}}]	https://www.ebi.ac.uk/metagenomics/api/v1/studies/MGYS00001809/publications	https://www.ebi.ac.uk/metagenomics/api/v1/studies/MGYS00001809/samples	https://www.ebi.ac.uk/metagenomics/api/v1/studies/MGYS00001809/analyses	https://www.ebi.ac.uk/metagenomics/api/v1/studies/MGYS00001809/downloads	https://www.ebi.ac.uk/metagenomics/api/v1/studies/MGYS00001809
758	studies	MGYS00001803	MGYS00001803	167	PRJEB20721	FALSE	ERP022894	FONDAZIONE EDMUND MACH		Background and aims: Feeding studies demonstrate the clinical potential of restriction of fermentable carbohydrates (low FODMAP diet, LFD) in irritable bowel syndrome (IBS). However, a placebo-controlled dietary advice study has not been conducted and the diet leads to a potentially detrimental shift in microbiota composition.Methods: A 2x2 factorial trial was undertaken in the tertiary care sett…	Low FODMAP diet and probiotics in irritable bowel syndrome: a 2x2 factorial design, randomised, placebo-controlled trial	SUBMITTED	2017-06-12T13:48:04	https://www.ebi.ac.uk/metagenomics/api/v1/studies/MGYS00001803/geocoordinates	https://www.ebi.ac.uk/metagenomics/api/v1/studies/MGYS00001803/biomes	[{'type': 'biomes', 'id': 'root:Host-associated:Human:Digestive system:Large intestine:Fecal', 'links': {'self': 'https://www.ebi.ac.uk/metagenomics/api/v1/biomes/root:Host-associated:Human:Digestive%20system:Large%20intestine:Fecal'}}]	https://www.ebi.ac.uk/metagenomics/api/v1/studies/MGYS00001803/publications	https://www.ebi.ac.uk/metagenomics/api/v1/studies/MGYS00001803/samples	https://www.ebi.ac.uk/metagenomics/api/v1/studies/MGYS00001803/analyses	https://www.ebi.ac.uk/metagenomics/api/v1/studies/MGYS00001803/downloads	https://www.ebi.ac.uk/metagenomics/api/v1/studies/MGYS00001803
759	studies	MGYS00001799	MGYS00001799	400	PRJEB6456	FALSE	ERP005989	BGI		The gastrointestinal tracts of mammalians are sterile in utero and colonized by microorganisms immediately after delivery. The subsequent development of the infant gut microbiota involves a complex succession of microbes, driven by factors such as gestational age, mode of delivery, antibiotic use, hygiene, geographical zone and type of feeding.	Dynamics and Stabilization of the Human Gut Microbiome during the First Year of Life	SUBMITTED	2017-06-12T09:52:24	https://www.ebi.ac.uk/metagenomics/api/v1/studies/MGYS00001799/geocoordinates	https://www.ebi.ac.uk/metagenomics/api/v1/studies/MGYS00001799/biomes	[{'type': 'biomes', 'id': 'root:Host-associated:Human:Digestive system:Large intestine:Sigmoid colon', 'links': {'self': 'https://www.ebi.ac.uk/metagenomics/api/v1/biomes/root:Host-associated:Human:Digestive%20system:Large%20intestine:Sigmoid%20colon'}}]	https://www.ebi.ac.uk/metagenomics/api/v1/studies/MGYS00001799/publications	https://www.ebi.ac.uk/metagenomics/api/v1/studies/MGYS00001799/samples	https://www.ebi.ac.uk/metagenomics/api/v1/studies/MGYS00001799/analyses	https://www.ebi.ac.uk/metagenomics/api/v1/studies/MGYS00001799/downloads	https://www.ebi.ac.uk/metagenomics/api/v1/studies/MGYS00001799
765	studies	MGYS00001705	MGYS00001705	396	PRJEB1220	FALSE	ERP002061	BGI		The microbial diversity of environments like the human gut extends far beyond what is covered by reference genomes. Here we present a method for exhaustive and unsupervised co-abundance gene binning across a series of highly complex metagenomic samples. As the method does not rely on previously sequenced reference genomes it allows for discovery of new species, viruses and clonal heterogeneity. W…	A method for identifying metagenomic species and variable genetic elements by exhaustive co-abundance binning	SUBMITTED	2017-04-24T14:29:11	https://www.ebi.ac.uk/metagenomics/api/v1/studies/MGYS00001705/geocoordinates	https://www.ebi.ac.uk/metagenomics/api/v1/studies/MGYS00001705/biomes	[{'type': 'biomes', 'id': 'root:Host-associated:Human:Digestive system:Large intestine:Fecal', 'links': {'self': 'https://www.ebi.ac.uk/metagenomics/api/v1/biomes/root:Host-associated:Human:Digestive%20system:Large%20intestine:Fecal'}}]	https://www.ebi.ac.uk/metagenomics/api/v1/studies/MGYS00001705/publications	https://www.ebi.ac.uk/metagenomics/api/v1/studies/MGYS00001705/samples	https://www.ebi.ac.uk/metagenomics/api/v1/studies/MGYS00001705/analyses	https://www.ebi.ac.uk/metagenomics/api/v1/studies/MGYS00001705/downloads	https://www.ebi.ac.uk/metagenomics/api/v1/studies/MGYS00001705
768	studies	MGYS00001679	MGYS00001679	3288	PRJEB13747	FALSE	ERP015317	CORNELL		Recent genetic studies in mice and humans have revealed intriguing genetic associations with the gut microbiome. Here we report a 16S rRNA-based analysis of the gut microbiome in 1,126 twin pairs, a subset of which we previously analyzed. Tripling the sample reduced the confidence intervals around heritability estimates and uncovered newly heritable taxa, many of which are validated in other stud…	Genetic determinants of the gut microbiome in the TwinsUK cohort	SUBMITTED	2017-04-06T11:26:58	https://www.ebi.ac.uk/metagenomics/api/v1/studies/MGYS00001679/geocoordinates	https://www.ebi.ac.uk/metagenomics/api/v1/studies/MGYS00001679/biomes	[{'type': 'biomes', 'id': 'root:Host-associated:Human:Digestive system:Large intestine:Fecal', 'links': {'self': 'https://www.ebi.ac.uk/metagenomics/api/v1/biomes/root:Host-associated:Human:Digestive%20system:Large%20intestine:Fecal'}}]	https://www.ebi.ac.uk/metagenomics/api/v1/studies/MGYS00001679/publications	https://www.ebi.ac.uk/metagenomics/api/v1/studies/MGYS00001679/samples	https://www.ebi.ac.uk/metagenomics/api/v1/studies/MGYS00001679/analyses	https://www.ebi.ac.uk/metagenomics/api/v1/studies/MGYS00001679/downloads	https://www.ebi.ac.uk/metagenomics/api/v1/studies/MGYS00001679
773	studies	MGYS00001556	MGYS00001556	196	PRJEB13870	FALSE	ERP015450	Beijing Chaoyang Hospita		Hypertension is one of the most prevalent cardiovascular diseases worldwide. Recent findings have identified a link between gut microbiota and blood pressure, yet the contributions of gut microbes and bacterial metabolites towards hypertension remain largely uncharacterized. We carried out metagenomic and metabonomics analyses, in combination with faecal microbiota transplantation, and elucidate …	Dysbiosis of gut microbiota contributes to the pathogenesis of hypertension	SUBMITTED	2017-03-10T17:03:46	https://www.ebi.ac.uk/metagenomics/api/v1/studies/MGYS00001556/geocoordinates	https://www.ebi.ac.uk/metagenomics/api/v1/studies/MGYS00001556/biomes	[{'type': 'biomes', 'id': 'root:Host-associated:Human:Digestive system:Large intestine:Fecal', 'links': {'self': 'https://www.ebi.ac.uk/metagenomics/api/v1/biomes/root:Host-associated:Human:Digestive%20system:Large%20intestine:Fecal'}}]	https://www.ebi.ac.uk/metagenomics/api/v1/studies/MGYS00001556/publications	https://www.ebi.ac.uk/metagenomics/api/v1/studies/MGYS00001556/samples	https://www.ebi.ac.uk/metagenomics/api/v1/studies/MGYS00001556/analyses	https://www.ebi.ac.uk/metagenomics/api/v1/studies/MGYS00001556/downloads	https://www.ebi.ac.uk/metagenomics/api/v1/studies/MGYS00001556
784	studies	MGYS00001313	MGYS00001313	14	PRJEB17882	FALSE	ERP019785	Institute of Food Research		16S rRNA gene sequencing of the extremelly birth weight infant gut primers 530F-926R	16S rRNA gene sequencing of the extremelly birth weight infant gut	SUBMITTED	2016-11-21T13:55:43	https://www.ebi.ac.uk/metagenomics/api/v1/studies/MGYS00001313/geocoordinates	https://www.ebi.ac.uk/metagenomics/api/v1/studies/MGYS00001313/biomes	[{'type': 'biomes', 'id': 'root:Host-associated:Human:Digestive system:Large intestine:Fecal', 'links': {'self': 'https://www.ebi.ac.uk/metagenomics/api/v1/biomes/root:Host-associated:Human:Digestive%20system:Large%20intestine:Fecal'}}]	https://www.ebi.ac.uk/metagenomics/api/v1/studies/MGYS00001313/publications	https://www.ebi.ac.uk/metagenomics/api/v1/studies/MGYS00001313/samples	https://www.ebi.ac.uk/metagenomics/api/v1/studies/MGYS00001313/analyses	https://www.ebi.ac.uk/metagenomics/api/v1/studies/MGYS00001313/downloads	https://www.ebi.ac.uk/metagenomics/api/v1/studies/MGYS00001313
785	studies	MGYS00001308	MGYS00001308	10	PRJEB17754	FALSE	ERP019639	Institute of Food Research		16S rRNA gene sequencing in extremely low birth weight infant gut. Primers used for amplifying 16S rRNA were 27F and 519R	16S rRNA gene sequencing in extremely low birth weight infant gut	SUBMITTED	2016-11-18T16:54:53	https://www.ebi.ac.uk/metagenomics/api/v1/studies/MGYS00001308/geocoordinates	https://www.ebi.ac.uk/metagenomics/api/v1/studies/MGYS00001308/biomes	[{'type': 'biomes', 'id': 'root:Host-associated:Human:Digestive system:Large intestine:Fecal', 'links': {'self': 'https://www.ebi.ac.uk/metagenomics/api/v1/biomes/root:Host-associated:Human:Digestive%20system:Large%20intestine:Fecal'}}]	https://www.ebi.ac.uk/metagenomics/api/v1/studies/MGYS00001308/publications	https://www.ebi.ac.uk/metagenomics/api/v1/studies/MGYS00001308/samples	https://www.ebi.ac.uk/metagenomics/api/v1/studies/MGYS00001308/analyses	https://www.ebi.ac.uk/metagenomics/api/v1/studies/MGYS00001308/downloads	https://www.ebi.ac.uk/metagenomics/api/v1/studies/MGYS00001308
788	studies	MGYS00001279	MGYS00001279	158	PRJEB11199	FALSE	ERP012549	MUMC		The aim of this study was to study i) to what extend the microbiota of AN is perturbed in comparison to NW and ii) whether these perturbations are recovered after weight gain and/or normalisation of eating behaviour. In this study we have comprehensively analysed the gut microbiota (by sequencing of the V4 region of the 16S rRNA gene using MiSeq PE250) and short-chain fatty-acids (SCFA) profile i…	Microbiota composition in Anorexia Nervosa patients before and after weight gain as compared to healthy controls	SUBMITTED	2016-10-21T14:05:15	https://www.ebi.ac.uk/metagenomics/api/v1/studies/MGYS00001279/geocoordinates	https://www.ebi.ac.uk/metagenomics/api/v1/studies/MGYS00001279/biomes	[{'type': 'biomes', 'id': 'root:Host-associated:Human:Digestive system:Large intestine:Fecal', 'links': {'self': 'https://www.ebi.ac.uk/metagenomics/api/v1/biomes/root:Host-associated:Human:Digestive%20system:Large%20intestine:Fecal'}}]	https://www.ebi.ac.uk/metagenomics/api/v1/studies/MGYS00001279/publications	https://www.ebi.ac.uk/metagenomics/api/v1/studies/MGYS00001279/samples	https://www.ebi.ac.uk/metagenomics/api/v1/studies/MGYS00001279/analyses	https://www.ebi.ac.uk/metagenomics/api/v1/studies/MGYS00001279/downloads	https://www.ebi.ac.uk/metagenomics/api/v1/studies/MGYS00001279
791	studies	MGYS00001252	MGYS00001252	157	PRJNA306884	FALSE	SRP067761	University of Michigan		Colonic bacteria produce the health-promoting metabolite butyrate. We sought to influence butyrate production in 20 healthy adults by supplementing their diet with resistant starch (RS). While average fecal butyrate increased from 8 to 12 mmol/kg wet feces, responses varied widely between individuals. Three types of responses were categorized: enhanced, high, and low (n = 11, 3, and 6 respectivel…	Managing human microbiomes: Explaining heterogeneous responses in butyrate to dietary supplementation with resistant starch	HARVESTED	2016-10-04T16:29:21	https://www.ebi.ac.uk/metagenomics/api/v1/studies/MGYS00001252/geocoordinates	https://www.ebi.ac.uk/metagenomics/api/v1/studies/MGYS00001252/biomes	[{'type': 'biomes', 'id': 'root:Host-associated:Human:Digestive system:Large intestine:Fecal', 'links': {'self': 'https://www.ebi.ac.uk/metagenomics/api/v1/biomes/root:Host-associated:Human:Digestive%20system:Large%20intestine:Fecal'}}]	https://www.ebi.ac.uk/metagenomics/api/v1/studies/MGYS00001252/publications	https://www.ebi.ac.uk/metagenomics/api/v1/studies/MGYS00001252/samples	https://www.ebi.ac.uk/metagenomics/api/v1/studies/MGYS00001252/analyses	https://www.ebi.ac.uk/metagenomics/api/v1/studies/MGYS00001252/downloads	https://www.ebi.ac.uk/metagenomics/api/v1/studies/MGYS00001252
795	studies	MGYS00001189	MGYS00001189	408	PRJNA318004	FALSE	SRP073172	University of Michigan		Using DNA extracted from fecal immunochemical test cartridges rather than directly from stool for detecting colorectal cancer based on the gut microbiome.	DNA from FIT can replace stool for microbiota-based colorectal	HARVESTED	2016-07-29T14:38:04	https://www.ebi.ac.uk/metagenomics/api/v1/studies/MGYS00001189/geocoordinates	https://www.ebi.ac.uk/metagenomics/api/v1/studies/MGYS00001189/biomes	[{'type': 'biomes', 'id': 'root:Host-associated:Human:Digestive system:Large intestine:Fecal', 'links': {'self': 'https://www.ebi.ac.uk/metagenomics/api/v1/biomes/root:Host-associated:Human:Digestive%20system:Large%20intestine:Fecal'}}]	https://www.ebi.ac.uk/metagenomics/api/v1/studies/MGYS00001189/publications	https://www.ebi.ac.uk/metagenomics/api/v1/studies/MGYS00001189/samples	https://www.ebi.ac.uk/metagenomics/api/v1/studies/MGYS00001189/analyses	https://www.ebi.ac.uk/metagenomics/api/v1/studies/MGYS00001189/downloads	https://www.ebi.ac.uk/metagenomics/api/v1/studies/MGYS00001189
799	studies	MGYS00001175	MGYS00001175	72	PRJEB8094	FALSE	ERP009131	UL		The human gut microbiota is affected by antibiotics, but the heterogeneous response between individuals remains unexplored. To specifically address this question and examine the effect of antibiotics on selection of resistance genes, we administered the second-generation cephalosporin cefprozil to healthy volunteers. Stool samples gathered before antibiotic exposure, at the end of the treatment a…	The initial state of the human gut microbiome determines its reshaping by antibiotics	SUBMITTED	2016-07-25T09:22:54	https://www.ebi.ac.uk/metagenomics/api/v1/studies/MGYS00001175/geocoordinates	https://www.ebi.ac.uk/metagenomics/api/v1/studies/MGYS00001175/biomes	[{'type': 'biomes', 'id': 'root:Host-associated:Human:Digestive system:Large intestine:Fecal', 'links': {'self': 'https://www.ebi.ac.uk/metagenomics/api/v1/biomes/root:Host-associated:Human:Digestive%20system:Large%20intestine:Fecal'}}]	https://www.ebi.ac.uk/metagenomics/api/v1/studies/MGYS00001175/publications	https://www.ebi.ac.uk/metagenomics/api/v1/studies/MGYS00001175/samples	https://www.ebi.ac.uk/metagenomics/api/v1/studies/MGYS00001175/analyses	https://www.ebi.ac.uk/metagenomics/api/v1/studies/MGYS00001175/downloads	https://www.ebi.ac.uk/metagenomics/api/v1/studies/MGYS00001175
804	studies	MGYS00001099	MGYS00001099	40	PRJEB8022	FALSE	ERP009053	CLM		The effect of probiotics with antibiotics on gut microbiota during the Helicobacter eradication was analyzed using 16S rRNA gene pyrosequencing. The diversity of microbiota obtained from antibioitcs alone treatment group was more changed than that of probiotics cotreatment group. This study will provide information to treat Helicobacter infected patients.	The Effect of Probiotics with Antibiotics on Gut Microbiota during the Helicobacter Eradication: Randomized Controlled Trial	SUBMITTED	2016-06-20T11:09:57	https://www.ebi.ac.uk/metagenomics/api/v1/studies/MGYS00001099/geocoordinates	https://www.ebi.ac.uk/metagenomics/api/v1/studies/MGYS00001099/biomes	[{'type': 'biomes', 'id': 'root:Host-associated:Human:Digestive system:Large intestine:Fecal', 'links': {'self': 'https://www.ebi.ac.uk/metagenomics/api/v1/biomes/root:Host-associated:Human:Digestive%20system:Large%20intestine:Fecal'}}]	https://www.ebi.ac.uk/metagenomics/api/v1/studies/MGYS00001099/publications	https://www.ebi.ac.uk/metagenomics/api/v1/studies/MGYS00001099/samples	https://www.ebi.ac.uk/metagenomics/api/v1/studies/MGYS00001099/analyses	https://www.ebi.ac.uk/metagenomics/api/v1/studies/MGYS00001099/downloads	https://www.ebi.ac.uk/metagenomics/api/v1/studies/MGYS00001099
813	studies	MGYS00000700	MGYS00000700	84	PRJEB13171	FALSE	ERP014712	URMITE		The study of the human gut microbiota was relaunched by metagenomic studies.	Gut metagenomes from culturomics	SUBMITTED	2016-04-15T10:01:39	https://www.ebi.ac.uk/metagenomics/api/v1/studies/MGYS00000700/geocoordinates	https://www.ebi.ac.uk/metagenomics/api/v1/studies/MGYS00000700/biomes	[{'type': 'biomes', 'id': 'root:Host-associated:Human:Digestive system:Hindgut:Rectum', 'links': {'self': 'https://www.ebi.ac.uk/metagenomics/api/v1/biomes/root:Host-associated:Human:Digestive%20system:Hindgut:Rectum'}}]	https://www.ebi.ac.uk/metagenomics/api/v1/studies/MGYS00000700/publications	https://www.ebi.ac.uk/metagenomics/api/v1/studies/MGYS00000700/samples	https://www.ebi.ac.uk/metagenomics/api/v1/studies/MGYS00000700/analyses	https://www.ebi.ac.uk/metagenomics/api/v1/studies/MGYS00000700/downloads	https://www.ebi.ac.uk/metagenomics/api/v1/studies/MGYS00000700
814	studies	MGYS00000580	MGYS00000580	75	PRJEB11846	FALSE	ERP013262	UNIVERSITY OF FLORENCE		Characterization of gut microbiota in Juvenile Idiopathic arthritis and comparison with healthy subjects.	Gut microbiota of Juvenile Idiopathic arthritis	SUBMITTED	2016-03-22T00:05:03	https://www.ebi.ac.uk/metagenomics/api/v1/studies/MGYS00000580/geocoordinates	https://www.ebi.ac.uk/metagenomics/api/v1/studies/MGYS00000580/biomes	[{'type': 'biomes', 'id': 'root:Host-associated:Human:Digestive system:Large intestine:Fecal', 'links': {'self': 'https://www.ebi.ac.uk/metagenomics/api/v1/biomes/root:Host-associated:Human:Digestive%20system:Large%20intestine:Fecal'}}]	https://www.ebi.ac.uk/metagenomics/api/v1/studies/MGYS00000580/publications	https://www.ebi.ac.uk/metagenomics/api/v1/studies/MGYS00000580/samples	https://www.ebi.ac.uk/metagenomics/api/v1/studies/MGYS00000580/analyses	https://www.ebi.ac.uk/metagenomics/api/v1/studies/MGYS00000580/downloads	https://www.ebi.ac.uk/metagenomics/api/v1/studies/MGYS00000580
825	studies	MGYS00000278	MGYS00000278	17		FALSE	SRP002437	Cornell University		The colonization process of the infant gut microbiome has been called chaotic, but this view could reflect insufficient documentation of the factors affecting the microbiome. We performed a 2.5-year case study of the assembly of the human infant gut microbiome to relate life events to microbiome composition and function. Sixty fecal samples were collected from a healthy infant along with a diary …	Developing infant gut microbiome	HARVESTED	2016-01-20T14:12:06	https://www.ebi.ac.uk/metagenomics/api/v1/studies/MGYS00000278/geocoordinates	https://www.ebi.ac.uk/metagenomics/api/v1/studies/MGYS00000278/biomes	[{'type': 'biomes', 'id': 'root:Host-associated:Human:Digestive system:Large intestine:Fecal', 'links': {'self': 'https://www.ebi.ac.uk/metagenomics/api/v1/biomes/root:Host-associated:Human:Digestive%20system:Large%20intestine:Fecal'}}]	https://www.ebi.ac.uk/metagenomics/api/v1/studies/MGYS00000278/publications	https://www.ebi.ac.uk/metagenomics/api/v1/studies/MGYS00000278/samples	https://www.ebi.ac.uk/metagenomics/api/v1/studies/MGYS00000278/analyses	https://www.ebi.ac.uk/metagenomics/api/v1/studies/MGYS00000278/downloads	https://www.ebi.ac.uk/metagenomics/api/v1/studies/MGYS00000278
831	studies	MGYS00000314	MGYS00000314	370		FALSE	SRP008047	BGI		A Metagenome-Wide Association Study of gut microbiota identifies markers associated with Type 2 Diabetes based on next generation sequencing technology.	BGI Type 2 Diabetes study	HARVESTED	2016-01-20T14:12:06	https://www.ebi.ac.uk/metagenomics/api/v1/studies/MGYS00000314/geocoordinates	https://www.ebi.ac.uk/metagenomics/api/v1/studies/MGYS00000314/biomes	[{'type': 'biomes', 'id': 'root:Host-associated:Human:Digestive system:Large intestine', 'links': {'self': 'https://www.ebi.ac.uk/metagenomics/api/v1/biomes/root:Host-associated:Human:Digestive%20system:Large%20intestine'}}]	https://www.ebi.ac.uk/metagenomics/api/v1/studies/MGYS00000314/publications	https://www.ebi.ac.uk/metagenomics/api/v1/studies/MGYS00000314/samples	https://www.ebi.ac.uk/metagenomics/api/v1/studies/MGYS00000314/analyses	https://www.ebi.ac.uk/metagenomics/api/v1/studies/MGYS00000314/downloads	https://www.ebi.ac.uk/metagenomics/api/v1/studies/MGYS00000314
837	studies	MGYS00000351	MGYS00000351	81	PRJEB5761	FALSE	ERP005185	SMU		gut microbiota in chronic kidney disease	Gut microbiota in chronic kidney disease	SUBMITTED	2016-01-20T14:12:06	https://www.ebi.ac.uk/metagenomics/api/v1/studies/MGYS00000351/geocoordinates	https://www.ebi.ac.uk/metagenomics/api/v1/studies/MGYS00000351/biomes	[{'type': 'biomes', 'id': 'root:Host-associated:Human:Digestive system:Large intestine:Fecal', 'links': {'self': 'https://www.ebi.ac.uk/metagenomics/api/v1/biomes/root:Host-associated:Human:Digestive%20system:Large%20intestine:Fecal'}}]	https://www.ebi.ac.uk/metagenomics/api/v1/studies/MGYS00000351/publications	https://www.ebi.ac.uk/metagenomics/api/v1/studies/MGYS00000351/samples	https://www.ebi.ac.uk/metagenomics/api/v1/studies/MGYS00000351/analyses	https://www.ebi.ac.uk/metagenomics/api/v1/studies/MGYS00000351/downloads	https://www.ebi.ac.uk/metagenomics/api/v1/studies/MGYS00000351
838	studies	MGYS00000352	MGYS00000352	25	PRJEB5771	FALSE	ERP005196	CSISP		We performed a follow-up study of the gut microbiota in patients treated with antibiotic therapy, whom developed Clostridium difficile infection as a consequence. We used the 16s rRNA and metagenomic approaches to gain insights in the effect of the pathogen infection in the structure and functions of the human gut microbiota.	Human gut microbiota associated to Clostridium difficile infection	SUBMITTED	2016-01-20T14:12:06	https://www.ebi.ac.uk/metagenomics/api/v1/studies/MGYS00000352/geocoordinates	https://www.ebi.ac.uk/metagenomics/api/v1/studies/MGYS00000352/biomes	[{'type': 'biomes', 'id': 'root:Host-associated:Human:Digestive system:Large intestine:Fecal', 'links': {'self': 'https://www.ebi.ac.uk/metagenomics/api/v1/biomes/root:Host-associated:Human:Digestive%20system:Large%20intestine:Fecal'}}]	https://www.ebi.ac.uk/metagenomics/api/v1/studies/MGYS00000352/publications	https://www.ebi.ac.uk/metagenomics/api/v1/studies/MGYS00000352/samples	https://www.ebi.ac.uk/metagenomics/api/v1/studies/MGYS00000352/analyses	https://www.ebi.ac.uk/metagenomics/api/v1/studies/MGYS00000352/downloads	https://www.ebi.ac.uk/metagenomics/api/v1/studies/MGYS00000352
840	studies	MGYS00000378	MGYS00000378	21	PRJEB5185	FALSE	ERP004560	CSISP		An altered interplay between gut mucosa and gut microbiota during treated HIV infection possibly contributes to increased bacterial translocation and chronic immune activation, which are predictors of morbidity and mortality. In a cohort of HIV-infected individuals on succesful antiretroviral therapy (ART) without comorbidities and in healthy controls we determined a number of systemic markers of…	Dysfunctional gut microbiota drives chronic immune activation in HIV-treated individuals	SUBMITTED	2016-01-20T14:12:06	https://www.ebi.ac.uk/metagenomics/api/v1/studies/MGYS00000378/geocoordinates	https://www.ebi.ac.uk/metagenomics/api/v1/studies/MGYS00000378/biomes	[{'type': 'biomes', 'id': 'root:Host-associated:Human:Digestive system:Large intestine:Fecal', 'links': {'self': 'https://www.ebi.ac.uk/metagenomics/api/v1/biomes/root:Host-associated:Human:Digestive%20system:Large%20intestine:Fecal'}}]	https://www.ebi.ac.uk/metagenomics/api/v1/studies/MGYS00000378/publications	https://www.ebi.ac.uk/metagenomics/api/v1/studies/MGYS00000378/samples	https://www.ebi.ac.uk/metagenomics/api/v1/studies/MGYS00000378/analyses	https://www.ebi.ac.uk/metagenomics/api/v1/studies/MGYS00000378/downloads	https://www.ebi.ac.uk/metagenomics/api/v1/studies/MGYS00000378
842	studies	MGYS00000394	MGYS00000394	24	PRJEB6092	FALSE	ERP005558	UNIVERSITY OF SYDNEY		Two diets, Korean and Western diet. Each 6 individuals, half of which lost a lot of weight and half of which lost little weight. Fecal samples taken before and after diet (3 months).	Metagenome fecal microbiota, Illumina seq reads of 12 individuals at 2 timepoints	SUBMITTED	2016-01-20T14:12:06	https://www.ebi.ac.uk/metagenomics/api/v1/studies/MGYS00000394/geocoordinates	https://www.ebi.ac.uk/metagenomics/api/v1/studies/MGYS00000394/biomes	[{'type': 'biomes', 'id': 'root:Host-associated:Human:Digestive system', 'links': {'self': 'https://www.ebi.ac.uk/metagenomics/api/v1/biomes/root:Host-associated:Human:Digestive%20system'}}, {'type': 'biomes', 'id': 'root:Host-associated:Human:Digestive system:Large intestine:Sigmoid colon', 'links': {'self': 'https://www.ebi.ac.uk/metagenomics/api/v1/biomes/root:Host-associated:Human:Digestive%2…	https://www.ebi.ac.uk/metagenomics/api/v1/studies/MGYS00000394/publications	https://www.ebi.ac.uk/metagenomics/api/v1/studies/MGYS00000394/samples	https://www.ebi.ac.uk/metagenomics/api/v1/studies/MGYS00000394/analyses	https://www.ebi.ac.uk/metagenomics/api/v1/studies/MGYS00000394/downloads	https://www.ebi.ac.uk/metagenomics/api/v1/studies/MGYS00000394
843	studies	MGYS00000412	MGYS00000412	24	PRJEB7331	FALSE	ERP007044	WTSI		metagenomic analysis of human gut microbiome	metagenomic analysis of human gut microbiome	SUBMITTED	2016-01-20T14:12:06	https://www.ebi.ac.uk/metagenomics/api/v1/studies/MGYS00000412/geocoordinates	https://www.ebi.ac.uk/metagenomics/api/v1/studies/MGYS00000412/biomes	[{'type': 'biomes', 'id': 'root:Host-associated:Human:Digestive system:Large intestine:Fecal', 'links': {'self': 'https://www.ebi.ac.uk/metagenomics/api/v1/biomes/root:Host-associated:Human:Digestive%20system:Large%20intestine:Fecal'}}]	https://www.ebi.ac.uk/metagenomics/api/v1/studies/MGYS00000412/publications	https://www.ebi.ac.uk/metagenomics/api/v1/studies/MGYS00000412/samples	https://www.ebi.ac.uk/metagenomics/api/v1/studies/MGYS00000412/analyses	https://www.ebi.ac.uk/metagenomics/api/v1/studies/MGYS00000412/downloads	https://www.ebi.ac.uk/metagenomics/api/v1/studies/MGYS00000412
845	studies	MGYS00000432	MGYS00000432	1	PRJEB7899	FALSE	ERP008885	CUSB-HM		The human gut microbiome and its associated mobilome is critical to health and wellbeing. It hosts a complex ecosystem comprising a multitude of bacterial species, which contributes functionality that would otherwise be absent from the host. Transient and commensal bacteria in the gut must withstand many stresses. The influence of mobile genetic elements, such as plasmids, in stress adaptation wi…	Evidence for salt tolerance in the human gut mobilome and potential mechanisms.	SUBMITTED	2016-01-20T14:12:06	https://www.ebi.ac.uk/metagenomics/api/v1/studies/MGYS00000432/geocoordinates	https://www.ebi.ac.uk/metagenomics/api/v1/studies/MGYS00000432/biomes	[{'type': 'biomes', 'id': 'root:Host-associated:Human:Digestive system:Large intestine:Fecal', 'links': {'self': 'https://www.ebi.ac.uk/metagenomics/api/v1/biomes/root:Host-associated:Human:Digestive%20system:Large%20intestine:Fecal'}}]	https://www.ebi.ac.uk/metagenomics/api/v1/studies/MGYS00000432/publications	https://www.ebi.ac.uk/metagenomics/api/v1/studies/MGYS00000432/samples	https://www.ebi.ac.uk/metagenomics/api/v1/studies/MGYS00000432/analyses	https://www.ebi.ac.uk/metagenomics/api/v1/studies/MGYS00000432/downloads	https://www.ebi.ac.uk/metagenomics/api/v1/studies/MGYS00000432
848	studies	MGYS00000467	MGYS00000467	124	PRJEB2054	FALSE	ERP000108	BGI		A human gut microbial gene catalog established by deep metagenomic sequencing	A human gut microbial gene catalog established by deep metagenomic sequencing (MetaHIT)	SUBMITTED	2016-01-20T14:12:06	https://www.ebi.ac.uk/metagenomics/api/v1/studies/MGYS00000467/geocoordinates	https://www.ebi.ac.uk/metagenomics/api/v1/studies/MGYS00000467/biomes	[{'type': 'biomes', 'id': 'root:Host-associated:Human:Digestive system:Large intestine:Fecal', 'links': {'self': 'https://www.ebi.ac.uk/metagenomics/api/v1/biomes/root:Host-associated:Human:Digestive%20system:Large%20intestine:Fecal'}}]	https://www.ebi.ac.uk/metagenomics/api/v1/studies/MGYS00000467/publications	https://www.ebi.ac.uk/metagenomics/api/v1/studies/MGYS00000467/samples	https://www.ebi.ac.uk/metagenomics/api/v1/studies/MGYS00000467/analyses	https://www.ebi.ac.uk/metagenomics/api/v1/studies/MGYS00000467/downloads	https://www.ebi.ac.uk/metagenomics/api/v1/studies/MGYS00000467
853	studies	MGYS00000502	MGYS00000502	260	PRJEB9150	FALSE	ERP010229	DUKE UNIVERSITY MEDICAL CENTER		Disability after childhood diarrhea is an important burden on global productivity. Recent studies suggest that gut bacterial communities influence how humans recover from infectious diarrhea, but we still lack extensive data and mechanistic hypotheses for how these communities respond to diarrheal disease and its treatment. Here, we report that after V. cholerae infection, human gut microbiota un…	Gut microbial succession follows acute secretory diarrhea in humans	SUBMITTED	2016-01-20T14:12:06	https://www.ebi.ac.uk/metagenomics/api/v1/studies/MGYS00000502/geocoordinates	https://www.ebi.ac.uk/metagenomics/api/v1/studies/MGYS00000502/biomes	[{'type': 'biomes', 'id': 'root:Host-associated:Human:Digestive system:Large intestine:Fecal', 'links': {'self': 'https://www.ebi.ac.uk/metagenomics/api/v1/biomes/root:Host-associated:Human:Digestive%20system:Large%20intestine:Fecal'}}, {'type': 'biomes', 'id': 'root:Host-associated:Human:Digestive system:Large intestine:Sigmoid colon', 'links': {'self': 'https://www.ebi.ac.uk/metagenomics/api/v1…	https://www.ebi.ac.uk/metagenomics/api/v1/studies/MGYS00000502/publications	https://www.ebi.ac.uk/metagenomics/api/v1/studies/MGYS00000502/samples	https://www.ebi.ac.uk/metagenomics/api/v1/studies/MGYS00000502/analyses	https://www.ebi.ac.uk/metagenomics/api/v1/studies/MGYS00000502/downloads	https://www.ebi.ac.uk/metagenomics/api/v1/studies/MGYS00000502
