# Supplementary material for: Multifaceted human gut microbiome data associated with health and nutrition
Source: Front Microbiol. 2026 Feb 16;17:1722500. doi: 10.3389/fmicb.2026.1722500 (PMC12950768; doi:10.3389/fmicb.2026.1722500)
Supplement: Supplementary file 2 [file Table_2.xlsx]

## Sheet: MGRAST-DIetRelatedMicrobiome
	env_package_name	location	env_package_type	sequence_count_raw	PI_organization_country	organization	sequence_type	longitude	average_gc_ratio_raw	mixs_compliant	m5rna_sims_version	feature	organization_country	alpha_diversity_shannon	material	PI_lastname	public	biome	firstname	biome_id	env_package_id	feature_id	job_id	project_funding	bp_count_raw	drisee_score_raw	created_on	PI_organization	country	sample_id	average_length_raw	sample_name	material_id	library_id	lastname	PI_firstname	project_id	latitude	seq_meth	m5nr_sims_version	library_name	collection_date	name	env_package	investigation_type	project_name	metagenome_id	screen_indexes	filter_ln
46	NASH18: human-gut	Buffalo	human-gut	22270	USA		Amplicon	-78.8333	0.89	TRUE	7	human-associated habitat		39.7107	feces	Zhu	TRUE	terrestrial biome		ENVO:00000446	mge63773	ENVO:00009003	62307	SUNY at Buffalo institutional start-up fund	6259599	3.532	2012-06-26T13:28:15	SUNY at Buffalo	USA	NASH18	281.078	NASH18	ENVO:00002003	mgl63774		Lixin	mgp1195	42.9167	454	7	NASH18	26-07-10	NASH18	human-gut	mimarks-survey	NASH microbiome	mgm4494674.3	h_sapiens_asm	TRUE
47	NASH7: human-gut	Buffalo	human-gut	10239	USA		Amplicon	-78.8333	0.956	TRUE	7	human-associated habitat		39.1144	feces	Zhu	TRUE	terrestrial biome		ENVO:00000446	mge63947	ENVO:00009003	62353	SUNY at Buffalo institutional start-up fund	2875744	3.89	2012-06-26T13:28:19	SUNY at Buffalo	USA	NASH7	280.862	NASH7	ENVO:00002003	mgl63948		Lixin	mgp1195	42.9167	454	7	NASH7	26-07-10	NASH7	human-gut	mimarks-survey	NASH microbiome	mgm4494720.3	h_sapiens_asm	TRUE
48	NASH8: human-gut	Buffalo	human-gut	10087	USA		Amplicon	-78.8333	0.962	TRUE	7	human-associated habitat		36.9698	feces	Zhu	TRUE	terrestrial biome		ENVO:00000446	mge63953	ENVO:00009003	62359	SUNY at Buffalo institutional start-up fund	2833315	3.287	2012-06-26T13:28:20	SUNY at Buffalo	USA	NASH8	280.888	NASH8	ENVO:00002003	mgl63954		Lixin	mgp1195	42.9167	454	7	NASH8	26-07-10	NASH8	human-gut	mimarks-survey	NASH microbiome	mgm4494726.3	h_sapiens_asm	TRUE
49	NASH9: human-gut	Buffalo	human-gut	10628	USA		Amplicon	-78.8333	1.029	TRUE	7	human-associated habitat		41.4115	feces	Zhu	TRUE	terrestrial biome		ENVO:00000446	mge63887	ENVO:00009003	62360	SUNY at Buffalo institutional start-up fund	2985448	2.367	2012-06-26T13:28:20	SUNY at Buffalo	USA	NASH9	280.904	NASH9	ENVO:00002003	mgl63888		Lixin	mgp1195	42.9167	454	7	NASH9	26-07-10	NASH9	human-gut	mimarks-survey	NASH microbiome	mgm4494727.3	h_sapiens_asm	TRUE
50	EM071: human-gut	Cork	human-gut	15762	Republic of Ireland	University College Cork	Amplicon	-8.47127	0.998	FALSE	7	human-associated habitat	-	41.8093	feces	O'Toole	TRUE	terrestrial biome	Marcus	ENVO:00000446	mge69273	ENVO:00009003	62697	-	3542594	0.912	2012-07-03T13:59:46	University College Cork	Ireland	EM071-T0	224.755	EM071	ENVO:00002003	mgl69274	Claesson	Paul W	mgp154	51.8984	454	7	EM071-T0	2008-09-12	EM071-T0	human-gut	mimarks-survey	Gut microbiota in the Irish Elderly and its links to health and diet	mgm4495064.3	h_sapiens_asm	FALSE
51	EM120: human-gut	Cork	human-gut	28819	Republic of Ireland	University College Cork	Amplicon	-8.47127	0.946	FALSE	7	human-associated habitat	-	38.7683	feces	O'Toole	TRUE	terrestrial biome	Marcus	ENVO:00000446	mge69330	ENVO:00009003	62716	-	6481939	1.016	2012-07-03T13:59:47	University College Cork	Ireland	EM120-T3	224.919	EM120	ENVO:00002003	mgl69331	Claesson	Paul W	mgp154	51.8984	454	7	EM120-T3	25-06-09	EM120-T3	human-gut	mimarks-survey	Gut microbiota in the Irish Elderly and its links to health and diet	mgm4495083.3	h_sapiens_asm	FALSE
52	EM144: human-gut	Cork	human-gut	15400	Republic of Ireland	University College Cork	Amplicon	-8.47127	0.94	FALSE	7	human-associated habitat	-	32.6783	feces	O'Toole	TRUE	terrestrial biome	Marcus	ENVO:00000446	mge69354	ENVO:00009003	62724	-	3455206	0.821	2012-07-03T13:59:48	University College Cork	Ireland	EM144-T0	224.364	EM144	ENVO:00002003	mgl69355	Claesson	Paul W	mgp154	51.8984	454	7	EM144-T0	28-04-09	EM144-T0	human-gut	mimarks-survey	Gut microbiota in the Irish Elderly and its links to health and diet	mgm4495091.3	h_sapiens_asm	FALSE
53	EM169: human-gut	Cork	human-gut	18827	Republic of Ireland	University College Cork	Amplicon	-8.47127	1.026	FALSE	7	human-associated habitat	-	34.4676	feces	O'Toole	TRUE	terrestrial biome	Marcus	ENVO:00000446	mge69378	ENVO:00009003	62732	-	4213432	0.825	2012-07-03T13:59:50	University College Cork	Ireland	EM169-T0	223.797	EM169	ENVO:00002003	mgl69379	Claesson	Paul W	mgp154	51.8984	454	7	EM169-T0	15-06-09	EM169-T0	human-gut	mimarks-survey	Gut microbiota in the Irish Elderly and its links to health and diet	mgm4495099.3	h_sapiens_asm	FALSE
54	EM172: human-gut	Cork	human-gut	26058	Republic of Ireland	University College Cork	Amplicon	-8.47127	0.932	FALSE	7	human-associated habitat	-	42.7672	feces	O'Toole	TRUE	terrestrial biome	Marcus	ENVO:00000446	mge69384	ENVO:00009003	62734	-	5857341	0.722	2012-07-03T13:59:50	University College Cork	Ireland	EM172-T0	224.781	EM172	ENVO:00002003	mgl69385	Claesson	Paul W	mgp154	51.8984	454	7	EM172-T0	23-06-09	EM172-T0	human-gut	mimarks-survey	Gut microbiota in the Irish Elderly and its links to health and diet	mgm4495101.3	h_sapiens_asm	FALSE
55	EM193: human-gut	Cork	human-gut	31208	Republic of Ireland	University College Cork	Amplicon	-8.47127	0.994	FALSE	7	human-associated habitat	-	40.0842	feces	O'Toole	TRUE	terrestrial biome	Marcus	ENVO:00000446	mge69432	ENVO:00009003	62750	-	7012114	0.69	2012-07-03T13:59:52	University College Cork	Ireland	EM193-T0	224.69	EM193	ENVO:00002003	mgl69433	Claesson	Paul W	mgp154	51.8984	454	7	EM193-T0	27-07-09	EM193-T0	human-gut	mimarks-survey	Gut microbiota in the Irish Elderly and its links to health and diet	mgm4495117.3	h_sapiens_asm	FALSE
56	EM203: human-gut	Cork	human-gut	25657	Republic of Ireland	University College Cork	Amplicon	-8.47127	0.939	FALSE	7	human-associated habitat	-	41.2029	feces	O'Toole	TRUE	terrestrial biome	Marcus	ENVO:00000446	mge69447	ENVO:00009003	62755	-	5768948	0.637	2012-07-03T13:59:52	University College Cork	Ireland	EM203-T0	224.849	EM203	ENVO:00002003	mgl69448	Claesson	Paul W	mgp154	51.8984	454	7	EM203-T0	2009-05-08	EM203-T0	human-gut	mimarks-survey	Gut microbiota in the Irish Elderly and its links to health and diet	mgm4495122.3	h_sapiens_asm	FALSE
57	EM228: human-gut	Cork	human-gut	54477	Republic of Ireland	University College Cork	Amplicon	-8.47127	1.021	FALSE	7	human-associated habitat	-	35.0958	feces	O'Toole	TRUE	terrestrial biome	Marcus	ENVO:00000446	mge69507	ENVO:00009003	62775	-	12232291	0.593	2012-07-03T13:59:54	University College Cork	Ireland	EM228-T0	224.54	EM228	ENVO:00002003	mgl69508	Claesson	Paul W	mgp154	51.8984	454	7	EM228-T0	2009-03-09	EM228-T0	human-gut	mimarks-survey	Gut microbiota in the Irish Elderly and its links to health and diet	mgm4495142.3	h_sapiens_asm	FALSE
58	EM231: human-gut	Cork	human-gut	51860	Republic of Ireland	University College Cork	Amplicon	-8.47127	0.928	FALSE	7	human-associated habitat	-	48.5259	feces	O'Toole	TRUE	terrestrial biome	Marcus	ENVO:00000446	mge69516	ENVO:00009003	62778	-	11632054	0.589	2012-07-03T13:59:54	University College Cork	Ireland	EM231-T0	224.297	EM231	ENVO:00002003	mgl69517	Claesson	Paul W	mgp154	51.8984	454	7	EM231-T0	2009-10-09	EM231-T0	human-gut	mimarks-survey	Gut microbiota in the Irish Elderly and its links to health and diet	mgm4495145.3	h_sapiens_asm	FALSE
59	EM271: human-gut	Cork	human-gut	24522	Republic of Ireland	University College Cork	Amplicon	-8.47127	0.973	FALSE	7	human-associated habitat	-	45.0107	feces	O'Toole	TRUE	terrestrial biome	Marcus	ENVO:00000446	mge69612	ENVO:00009003	62810	-	5501783	0.823	2012-07-03T13:59:57	University College Cork	Ireland	EM271-T0	224.361	EM271	ENVO:00002003	mgl69613	Claesson	Paul W	mgp154	51.8984	454	7	EM271-T0	2009-07-12	EM271-T0	human-gut	mimarks-survey	Gut microbiota in the Irish Elderly and its links to health and diet	mgm4495177.3	h_sapiens_asm	FALSE
60	EM278: human-gut	Cork	human-gut	52912	Republic of Ireland	University College Cork	Amplicon	-8.47127	0.975	FALSE	7	human-associated habitat	-	51.3375	feces	O'Toole	TRUE	terrestrial biome	Marcus	ENVO:00000446	mge69633	ENVO:00009003	62817	-	11879225	0.681	2012-07-03T13:59:58	University College Cork	Ireland	EM278-T0	224.509	EM278	ENVO:00002003	mgl69634	Claesson	Paul W	mgp154	51.8984	454	7	EM278-T0	2010-01-02	EM278-T0	human-gut	mimarks-survey	Gut microbiota in the Irish Elderly and its links to health and diet	mgm4495184.3	h_sapiens_asm	FALSE
61	EM279: human-gut	Cork	human-gut	57836	Republic of Ireland	University College Cork	Amplicon	-8.47127	0.962	FALSE	7	human-associated habitat	-	49.1994	feces	O'Toole	TRUE	terrestrial biome	Marcus	ENVO:00000446	mge69636	ENVO:00009003	62818	-	12958848	0.744	2012-07-03T13:59:58	University College Cork	Ireland	EM279-T0	224.062	EM279	ENVO:00002003	mgl69637	Claesson	Paul W	mgp154	51.8984	454	7	EM279-T0	2010-01-02	EM279-T0	human-gut	mimarks-survey	Gut microbiota in the Irish Elderly and its links to health and diet	mgm4495185.3	h_sapiens_asm	FALSE
62	EMc05: human-gut	Cork	human-gut	17023	Republic of Ireland	University College Cork	Amplicon	-8.47127	0.978	FALSE	7	human-associated habitat	-	47.5467	feces	O'Toole	TRUE	terrestrial biome	Marcus	ENVO:00000446	mge69741	ENVO:00009003	62853	-	3770084	0.81	2012-07-03T14:00:01	University College Cork	Ireland	EMc05	221.47	EMc05	ENVO:00002003	mgl69742	Claesson	Paul W	mgp154	51.8984	454	7	EMc05	16-12-09	EMc05	human-gut	mimarks-survey	Gut microbiota in the Irish Elderly and its links to health and diet	mgm4495220.3	h_sapiens_asm	FALSE
63	CMPH114: human-gut	Cambridge, MA	human-gut	33326	USA	Harvard University	Amplicon	-71.14	0.949	FALSE	7	human-associated habitat	USA	19.5138	Feces	Turnbaugh	TRUE	terrestrial biome	Peter	ENVO:00000446	mge64913	ENVO:00009003	63177	NIH	6582325	3.049	2012-07-09T17:38:42	Harvard University	USA	mgs64912	197.513	CMPH114	ENVO:00002003	mgl64914	Turnbaugh	Peter	mgp1319	42.38	illumina	7	CMPH114	28-06-11	CMPH114	human-gut	mimarks-survey	Xenobiotics shape the physiology and gene expression of the active human gut microbiome	mgm4495544.3	h_sapiens_asm	TRUE
64	CMPH120: human-gut	Cambridge, MA	human-gut	76976	USA	Harvard University	Amplicon	-71.14	0.961	FALSE	7	human-associated habitat	USA	21.3822	Feces	Turnbaugh	TRUE	terrestrial biome	Peter	ENVO:00000446	mge64931	ENVO:00009003	63184	NIH	15202680	5.005	2012-07-09T17:38:43	Harvard University	USA	mgs64930	197.499	CMPH120	ENVO:00002003	mgl64932	Turnbaugh	Peter	mgp1319	42.38	illumina	7	CMPH120	2011-01-07	CMPH120	human-gut	mimarks-survey	Xenobiotics shape the physiology and gene expression of the active human gut microbiome	mgm4495551.3	h_sapiens_asm	TRUE
65	CMPH125: human-gut	Cambridge, MA	human-gut	47362	USA	Harvard University	Amplicon	-71.14	0.966	FALSE	7	human-associated habitat	USA	10.9975	Feces	Turnbaugh	TRUE	terrestrial biome	Peter	ENVO:00000446	mge64946	ENVO:00009003	63189	NIH	9359186	4.936	2012-07-09T17:38:43	Harvard University	USA	mgs64945	197.61	CMPH125	ENVO:00002003	mgl64947	Turnbaugh	Peter	mgp1319	42.38	illumina	7	CMPH125	2011-01-07	CMPH125	human-gut	mimarks-survey	Xenobiotics shape the physiology and gene expression of the active human gut microbiome	mgm4495556.3	h_sapiens_asm	TRUE
66	CMPH162: human-gut	Cambridge, MA	human-gut	71328	USA	Harvard University	Amplicon	-71.14	0.881	FALSE	7	human-associated habitat	USA	15.7572	Feces	Turnbaugh	TRUE	terrestrial biome	Peter	ENVO:00000446	mge65039	ENVO:00009003	63224	NIH	14389381	3.423	2012-07-09T17:38:47	Harvard University	USA	mgs65038	201.735	CMPH162	ENVO:00002003	mgl65040	Turnbaugh	Peter	mgp1319	42.38	illumina	7	CMPH162	2011-05-05	CMPH162	human-gut	mimarks-survey	Xenobiotics shape the physiology and gene expression of the active human gut microbiome	mgm4495591.3	h_sapiens_asm	TRUE
67	CMPH164: human-gut	Cambridge, MA	human-gut	64536	USA	Harvard University	Amplicon	-71.14	0.93	FALSE	7	human-associated habitat	USA	12.7144	Feces	Turnbaugh	TRUE	terrestrial biome	Peter	ENVO:00000446	mge65045	ENVO:00009003	63226	NIH	13019211	3.157	2012-07-09T17:38:47	Harvard University	USA	mgs65044	201.736	CMPH164	ENVO:00002003	mgl65046	Turnbaugh	Peter	mgp1319	42.38	illumina	7	CMPH164	2011-05-05	CMPH164	human-gut	mimarks-survey	Xenobiotics shape the physiology and gene expression of the active human gut microbiome	mgm4495593.3	h_sapiens_asm	TRUE
68	CMPH165: human-gut	Cambridge, MA	human-gut	60308	USA	Harvard University	Amplicon	-71.14	0.944	FALSE	7	human-associated habitat	USA	23.7081	Feces	Turnbaugh	TRUE	terrestrial biome	Peter	ENVO:00000446	mge65048	ENVO:00009003	63227	NIH	12164364	3.803	2012-07-09T17:38:47	Harvard University	USA	mgs65047	201.704	CMPH165	ENVO:00002003	mgl65049	Turnbaugh	Peter	mgp1319	42.38	illumina	7	CMPH165	2011-05-05	CMPH165	human-gut	mimarks-survey	Xenobiotics shape the physiology and gene expression of the active human gut microbiome	mgm4495594.3	h_sapiens_asm	TRUE
69	CMPH173: human-gut	Cambridge, MA	human-gut	74633	USA	Harvard University	Amplicon	-71.14	0.961	FALSE	7	human-associated habitat	USA	19.0014	Feces	Turnbaugh	TRUE	terrestrial biome	Peter	ENVO:00000446	mge65072	ENVO:00009003	63236	NIH	15052423	3.978	2012-07-09T17:38:48	Harvard University	USA	mgs65071	201.686	CMPH173	ENVO:00002003	mgl65073	Turnbaugh	Peter	mgp1319	42.38	illumina	7	CMPH173	25-08-11	CMPH173	human-gut	mimarks-survey	Xenobiotics shape the physiology and gene expression of the active human gut microbiome	mgm4495603.3	h_sapiens_asm	TRUE
70	CMPH174: human-gut	Cambridge, MA	human-gut	77663	USA	Harvard University	Amplicon	-71.14	0.959	FALSE	7	human-associated habitat	USA	19.8387	Feces	Turnbaugh	TRUE	terrestrial biome	Peter	ENVO:00000446	mge65075	ENVO:00009003	63237	NIH	15663500	3.961	2012-07-09T17:38:48	Harvard University	USA	mgs65074	201.685	CMPH174	ENVO:00002003	mgl65076	Turnbaugh	Peter	mgp1319	42.38	illumina	7	CMPH174	25-08-11	CMPH174	human-gut	mimarks-survey	Xenobiotics shape the physiology and gene expression of the active human gut microbiome	mgm4495604.3	h_sapiens_asm	TRUE
71	CMPH25: human-gut	Cambridge, MA	human-gut	168415	USA	Harvard University	Amplicon	-71.14	0.818	FALSE	7	human-associated habitat	USA	20.8547	Feces	Turnbaugh	TRUE	terrestrial biome	Peter	ENVO:00000446	mge64661	ENVO:00009003	63283	NIH	32905697	8.604	2012-07-09T17:38:53	Harvard University	USA	mgs64660	195.385	CMPH25	ENVO:00002003	mgl64662	Turnbaugh	Peter	mgp1319	42.38	illumina	7	CMPH25	2011-01-03	CMPH25	human-gut	mimarks-survey	Xenobiotics shape the physiology and gene expression of the active human gut microbiome	mgm4495650.3	h_sapiens_asm	TRUE
72	CMPH27: human-gut	Cambridge, MA	human-gut	116214	USA	Harvard University	Amplicon	-71.14	0.827	FALSE	7	human-associated habitat	USA	21.9081	Feces	Turnbaugh	TRUE	terrestrial biome	Peter	ENVO:00000446	mge64667	ENVO:00009003	63285	NIH	22723634	7.646	2012-07-09T17:38:53	Harvard University	USA	mgs64666	195.533	CMPH27	ENVO:00002003	mgl64668	Turnbaugh	Peter	mgp1319	42.38	illumina	7	CMPH27	2011-01-03	CMPH27	human-gut	mimarks-survey	Xenobiotics shape the physiology and gene expression of the active human gut microbiome	mgm4495652.3	h_sapiens_asm	TRUE
73	CMPH33: human-gut	Cambridge, MA	human-gut	85438	USA	Harvard University	Amplicon	-71.14	0.822	FALSE	7	human-associated habitat	USA	17.8505	Feces	Turnbaugh	TRUE	terrestrial biome	Peter	ENVO:00000446	mge64685	ENVO:00009003	63292	NIH	16694894	8.091	2012-07-09T17:38:54	Harvard University	USA	mgs64684	195.404	CMPH33	ENVO:00002003	mgl64686	Turnbaugh	Peter	mgp1319	42.38	illumina	7	CMPH33	2011-01-03	CMPH33	human-gut	mimarks-survey	Xenobiotics shape the physiology and gene expression of the active human gut microbiome	mgm4495659.3	h_sapiens_asm	TRUE
74	CMPH38: human-gut	Cambridge, MA	human-gut	107056	USA	Harvard University	Amplicon	-71.14	0.859	FALSE	7	human-associated habitat	USA	33.8929	Feces	Turnbaugh	TRUE	terrestrial biome	Peter	ENVO:00000446	mge64700	ENVO:00009003	63297	NIH	20795717	10.078	2012-07-09T17:38:54	Harvard University	USA	mgs64699	194.251	CMPH38	ENVO:00002003	mgl64701	Turnbaugh	Peter	mgp1319	42.38	illumina	7	CMPH38	2011-01-03	CMPH38	human-gut	mimarks-survey	Xenobiotics shape the physiology and gene expression of the active human gut microbiome	mgm4495664.3	h_sapiens_asm	TRUE
75	CMPH42: human-gut	Cambridge, MA	human-gut	46645	USA	Harvard University	Amplicon	-71.14	0.834	FALSE	7	human-associated habitat	USA	15.6982	Feces	Turnbaugh	TRUE	terrestrial biome	Peter	ENVO:00000446	mge64712	ENVO:00009003	63302	NIH	9216835	6.114	2012-07-09T17:38:55	Harvard University	USA	mgs64711	197.595	CMPH42	ENVO:00002003	mgl64713	Turnbaugh	Peter	mgp1319	42.38	illumina	7	CMPH42	2011-04-03	CMPH42	human-gut	mimarks-survey	Xenobiotics shape the physiology and gene expression of the active human gut microbiome	mgm4495669.3	h_sapiens_asm	TRUE
76	CMPH44: human-gut	Cambridge, MA	human-gut	34013	USA	Harvard University	Amplicon	-71.14	0.837	FALSE	7	human-associated habitat	USA	18.6637	Feces	Turnbaugh	TRUE	terrestrial biome	Peter	ENVO:00000446	mge64718	ENVO:00009003	63304	NIH	6704234	6.637	2012-07-09T17:38:55	Harvard University	USA	mgs64717	197.108	CMPH44	ENVO:00002003	mgl64719	Turnbaugh	Peter	mgp1319	42.38	illumina	7	CMPH44	2011-04-03	CMPH44	human-gut	mimarks-survey	Xenobiotics shape the physiology and gene expression of the active human gut microbiome	mgm4495671.3	h_sapiens_asm	TRUE
77	CMPH46: human-gut	Cambridge, MA	human-gut	16556	USA	Harvard University	Amplicon	-71.14	0.843	FALSE	7	human-associated habitat	USA	14.6418	Feces	Turnbaugh	TRUE	terrestrial biome	Peter	ENVO:00000446	mge64724	ENVO:00009003	63306	NIH	3264927	6.238	2012-07-09T17:38:55	Harvard University	USA	mgs64723	197.205	CMPH46	ENVO:00002003	mgl64725	Turnbaugh	Peter	mgp1319	42.38	illumina	7	CMPH46	2011-04-03	CMPH46	human-gut	mimarks-survey	Xenobiotics shape the physiology and gene expression of the active human gut microbiome	mgm4495673.3	h_sapiens_asm	TRUE
78	CMPH51: human-gut	Cambridge, MA	human-gut	41877	USA	Harvard University	Amplicon	-71.14	0.834	FALSE	7	human-associated habitat	USA	16.2176	Feces	Turnbaugh	TRUE	terrestrial biome	Peter	ENVO:00000446	mge64739	ENVO:00009003	63312	NIH	8265896	6.106	2012-07-09T17:38:56	Harvard University	USA	mgs64738	197.385	CMPH51	ENVO:00002003	mgl64740	Turnbaugh	Peter	mgp1319	42.38	illumina	7	CMPH51	2011-04-03	CMPH51	human-gut	mimarks-survey	Xenobiotics shape the physiology and gene expression of the active human gut microbiome	mgm4495679.3	h_sapiens_asm	TRUE
79	CMPH55: human-gut	Cambridge, MA	human-gut	48244	USA	Harvard University	Amplicon	-71.14	0.84	FALSE	7	human-associated habitat	USA	14.5621	Feces	Turnbaugh	TRUE	terrestrial biome	Peter	ENVO:00000446	mge64748	ENVO:00009003	63315	NIH	9529221	7.625	2012-07-09T17:38:56	Harvard University	USA	mgs64747	197.521	CMPH55	ENVO:00002003	mgl64749	Turnbaugh	Peter	mgp1319	42.38	illumina	7	CMPH55	2011-04-03	CMPH55	human-gut	mimarks-survey	Xenobiotics shape the physiology and gene expression of the active human gut microbiome	mgm4495682.3	h_sapiens_asm	TRUE
80	CMPH58: human-gut	Cambridge, MA	human-gut	20971	USA	Harvard University	Amplicon	-71.14	0.868	FALSE	7	human-associated habitat	USA	24.5597	Feces	Turnbaugh	TRUE	terrestrial biome	Peter	ENVO:00000446	mge64757	ENVO:00009003	63318	NIH	4105939	6.191	2012-07-09T17:38:57	Harvard University	USA	mgs64756	195.791	CMPH58	ENVO:00002003	mgl64758	Turnbaugh	Peter	mgp1319	42.38	illumina	7	CMPH58	2011-04-03	CMPH58	human-gut	mimarks-survey	Xenobiotics shape the physiology and gene expression of the active human gut microbiome	mgm4495685.3	h_sapiens_asm	TRUE
81	CMPH59: human-gut	Cambridge, MA	human-gut	107132	USA	Harvard University	Amplicon	-71.14	0.877	FALSE	7	human-associated habitat	USA	32.4697	Feces	Turnbaugh	TRUE	terrestrial biome	Peter	ENVO:00000446	mge64760	ENVO:00009003	63319	NIH	20962329	7.031	2012-07-09T17:38:57	Harvard University	USA	mgs64759	195.668	CMPH59	ENVO:00002003	mgl64761	Turnbaugh	Peter	mgp1319	42.38	illumina	7	CMPH59	2011-04-03	CMPH59	human-gut	mimarks-survey	Xenobiotics shape the physiology and gene expression of the active human gut microbiome	mgm4495686.3	h_sapiens_asm	TRUE
82	CMPH6: human-gut	Cambridge, MA	human-gut	109594	USA	Harvard University	Amplicon	-71.14	0.842	FALSE	7	human-associated habitat	USA	39.2072	Feces	Turnbaugh	TRUE	terrestrial biome	Peter	ENVO:00000446	mge64604	ENVO:00009003	63320	NIH	21384725	8.698	2012-07-09T17:38:57	Harvard University	USA	mgs64603	195.127	CMPH6	ENVO:00002003	mgl64605	Turnbaugh	Peter	mgp1319	42.38	illumina	7	CMPH6	23-02-11	CMPH6	human-gut	mimarks-survey	Xenobiotics shape the physiology and gene expression of the active human gut microbiome	mgm4495687.3	h_sapiens_asm	TRUE
83	CMPH69: human-gut	Cambridge, MA	human-gut	17212	USA	Harvard University	Amplicon	-71.14	0.967	FALSE	7	human-associated habitat	USA	23.4282	Feces	Turnbaugh	TRUE	terrestrial biome	Peter	ENVO:00000446	mge64787	ENVO:00009003	63329	NIH	3342192	10.876	2012-07-09T17:38:58	Harvard University	USA	mgs64786	194.178	CMPH69	ENVO:00002003	mgl64788	Turnbaugh	Peter	mgp1319	42.38	illumina	7	CMPH69	2011-01-03	CMPH69	human-gut	mimarks-survey	Xenobiotics shape the physiology and gene expression of the active human gut microbiome	mgm4495696.3	h_sapiens_asm	TRUE
84	CMPH70: human-gut	Cambridge, MA	human-gut	10321	USA	Harvard University	Amplicon	-71.14	0.949	FALSE	7	human-associated habitat	USA	28.7597	Feces	Turnbaugh	TRUE	terrestrial biome	Peter	ENVO:00000446	mge64790	ENVO:00009003	63331	NIH	2004685	9.527	2012-07-09T17:38:58	Harvard University	USA	mgs64789	194.234	CMPH70	ENVO:00002003	mgl64791	Turnbaugh	Peter	mgp1319	42.38	illumina	7	CMPH70	2011-01-03	CMPH70	human-gut	mimarks-survey	Xenobiotics shape the physiology and gene expression of the active human gut microbiome	mgm4495698.3	h_sapiens_asm	TRUE
85	CMPH89: human-gut	Cambridge, MA	human-gut	16174	USA	Harvard University	Amplicon	-71.14	0.903	FALSE	7	human-associated habitat	USA	20.903	Feces	Turnbaugh	TRUE	terrestrial biome	Peter	ENVO:00000446	mge64841	ENVO:00009003	63349	NIH	3146105	8.881	2012-07-09T17:39:00	Harvard University	USA	mgs64840	194.516	CMPH89	ENVO:00002003	mgl64842	Turnbaugh	Peter	mgp1319	42.38	illumina	7	CMPH89	2011-11-02	CMPH89	human-gut	mimarks-survey	Xenobiotics shape the physiology and gene expression of the active human gut microbiome	mgm4495716.3	h_sapiens_asm	TRUE
86	FDB25: human-gut	Nangang District,Harbin.Heilongjiang Provience	human-gut	17835	China		Amplicon	126.669	0.946	FALSE	7	human-associated habitat		29.0241	feces	Guo	TRUE	terrestrial biome		ENVO:00000446	mge70731	ENVO:00009003	65194	This research was supported by National Natural Science Foundation of China (Grant No. 31025019, 31125021), the Innovation Team Development of the Ministry of Education of China (Grant No. IRT0967), China Agriculture Research System (Grant No. CARS-37)	4553050	2.643	2012-07-29T02:13:08	Key Laboratory of Dairy Biotechnology and Engineering, Education Ministry of P. R. China, Department of Food Science and Engineering, Inner Mongolia Agricultural University	China	mgs70730	255.287	FDB25	ENVO:00002003	mgl70732		Zhuang	mgp1538	45.771	454	7	FDB25	2010-02-09	FDB25	human-gut	mimarks-survey	Benchmarking the healthy gut microbiota of young Chinese populations across geography, lifestyle and ethnic origin	mgm4497561.3	h_sapiens_asm	TRUE
87	FGX1: human-gut	Xixiangtang District,Nanning,Guangxi Zhuang Autonomous Region	human-gut	11896	China		Amplicon	108.315	0.914	FALSE	7	human-associated habitat		67.978	feces	Guo	TRUE	terrestrial biome		ENVO:00000446	mge70785	ENVO:00009003	65212	This research was supported by National Natural Science Foundation of China (Grant No. 31025019, 31125021), the Innovation Team Development of the Ministry of Education of China (Grant No. IRT0967), China Agriculture Research System (Grant No. CARS-37)	3069377	2.419	2012-07-29T02:13:10	Key Laboratory of Dairy Biotechnology and Engineering, Education Ministry of P. R. China, Department of Food Science and Engineering, Inner Mongolia Agricultural University	China	mgs70784	258.018	FGX1	ENVO:00002003	mgl70786		Zhuang	mgp1538	22.827	454	7	FGX1	17-09-10	FGX1	human-gut	mimarks-survey	Benchmarking the healthy gut microbiota of young Chinese populations across geography, lifestyle and ethnic origin	mgm4497579.3	h_sapiens_asm	TRUE
88	FGX18: human-gut	Xixiangtang District,Nanning,Guangxi Zhuang Autonomous Region	human-gut	12073	China		Amplicon	108.315	0.898	FALSE	7	human-associated habitat		58.5012	feces	Guo	TRUE	terrestrial biome		ENVO:00000446	mge70812	ENVO:00009003	65221	This research was supported by National Natural Science Foundation of China (Grant No. 31025019, 31125021), the Innovation Team Development of the Ministry of Education of China (Grant No. IRT0967), China Agriculture Research System (Grant No. CARS-37)	3114404	2.557	2012-07-29T02:13:10	Key Laboratory of Dairy Biotechnology and Engineering, Education Ministry of P. R. China, Department of Food Science and Engineering, Inner Mongolia Agricultural University	China	mgs70811	257.964	FGX18	ENVO:00002003	mgl70813		Zhuang	mgp1538	22.827	454	7	FGX18	17-09-10	FGX18	human-gut	mimarks-survey	Benchmarking the healthy gut microbiota of young Chinese populations across geography, lifestyle and ethnic origin	mgm4497588.3	h_sapiens_asm	TRUE
89	FHN1: human-gut	Dengfeng County,Zhengzhou,Henan Provience	human-gut	22024	China		Amplicon	113.053	0.875	FALSE	7	human-associated habitat		51.922	feces	Guo	TRUE	terrestrial biome		ENVO:00000446	mge70923	ENVO:00009003	65258	This research was supported by National Natural Science Foundation of China (Grant No. 31025019, 31125021), the Innovation Team Development of the Ministry of Education of China (Grant No. IRT0967), China Agriculture Research System (Grant No. CARS-37)	5646266	2.328	2012-07-29T02:13:14	Key Laboratory of Dairy Biotechnology and Engineering, Education Ministry of P. R. China, Department of Food Science and Engineering, Inner Mongolia Agricultural University	China	mgs70922	256.369	FHN1	ENVO:00002003	mgl70924		Zhuang	mgp1538	34.466	454	7	FHN1	2010-08-09	FHN1	human-gut	mimarks-survey	Benchmarking the healthy gut microbiota of young Chinese populations across geography, lifestyle and ethnic origin	mgm4497625.3	h_sapiens_asm	TRUE
90	FHN13: human-gut	Dengfeng County,Zhengzhou,Henan Provience	human-gut	12592	China		Amplicon	113.053	0.906	FALSE	7	human-associated habitat		57.0908	feces	Guo	TRUE	terrestrial biome		ENVO:00000446	mge70932	ENVO:00009003	65261	This research was supported by National Natural Science Foundation of China (Grant No. 31025019, 31125021), the Innovation Team Development of the Ministry of Education of China (Grant No. IRT0967), China Agriculture Research System (Grant No. CARS-37)	3195012	2.041	2012-07-29T02:13:14	Key Laboratory of Dairy Biotechnology and Engineering, Education Ministry of P. R. China, Department of Food Science and Engineering, Inner Mongolia Agricultural University	China	mgs70931	253.733	FHN13	ENVO:00002003	mgl70933		Zhuang	mgp1538	34.466	454	7	FHN13	2010-08-09	FHN13	human-gut	mimarks-survey	Benchmarking the healthy gut microbiota of young Chinese populations across geography, lifestyle and ethnic origin	mgm4497628.3	h_sapiens_asm	TRUE
91	FHN20: human-gut	Jinshui District,Zhengzhou,Henan Provience	human-gut	9600	China		Amplicon	113.661	0.916	FALSE	7	human-associated habitat		49.2635	feces	Guo	TRUE	terrestrial biome		ENVO:00000446	mge70953	ENVO:00009003	65268	This research was supported by National Natural Science Foundation of China (Grant No. 31025019, 31125021), the Innovation Team Development of the Ministry of Education of China (Grant No. IRT0967), China Agriculture Research System (Grant No. CARS-37)	2449136	1.589	2012-07-29T02:13:15	Key Laboratory of Dairy Biotechnology and Engineering, Education Ministry of P. R. China, Department of Food Science and Engineering, Inner Mongolia Agricultural University	China	mgs70952	255.118	FHN20	ENVO:00002003	mgl70954		Zhuang	mgp1538	34.805	454	7	FHN20	2010-07-09	FHN20	human-gut	mimarks-survey	Benchmarking the healthy gut microbiota of young Chinese populations across geography, lifestyle and ethnic origin	mgm4497635.3	h_sapiens_asm	TRUE
92	FHN7: human-gut	Dengfeng County,Zhengzhou,Henan Provience	human-gut	15614	China		Amplicon	113.053	0.891	FALSE	7	human-associated habitat		89.2718	feces	Guo	TRUE	terrestrial biome		ENVO:00000446	mge70983	ENVO:00009003	65278	This research was supported by National Natural Science Foundation of China (Grant No. 31025019, 31125021), the Innovation Team Development of the Ministry of Education of China (Grant No. IRT0967), China Agriculture Research System (Grant No. CARS-37)	3835443	3.341	2012-07-29T02:13:16	Key Laboratory of Dairy Biotechnology and Engineering, Education Ministry of P. R. China, Department of Food Science and Engineering, Inner Mongolia Agricultural University	China	mgs70982	245.641	FHN7	ENVO:00002003	mgl70984		Zhuang	mgp1538	34.466	454	7	FHN7	2010-08-09	FHN7	human-gut	mimarks-survey	Benchmarking the healthy gut microbiota of young Chinese populations across geography, lifestyle and ethnic origin	mgm4497645.3	h_sapiens_asm	TRUE
93	FHS10: human-gut	Saihan District,Hohhot,Inner Mongolia Autonomous Region	human-gut	12255	China		Amplicon	111.71	0.875	FALSE	7	human-associated habitat		51.0534	feces	Guo	TRUE	terrestrial biome		ENVO:00000446	mge70995	ENVO:00009003	65282	This research was supported by National Natural Science Foundation of China (Grant No. 31025019, 31125021), the Innovation Team Development of the Ministry of Education of China (Grant No. IRT0967), China Agriculture Research System (Grant No. CARS-37)	3133095	1.959	2012-07-29T02:13:16	Key Laboratory of Dairy Biotechnology and Engineering, Education Ministry of P. R. China, Department of Food Science and Engineering, Inner Mongolia Agricultural University	China	mgs70994	255.659	FHS10	ENVO:00002003	mgl70996		Zhuang	mgp1538	40.816	454	7	FHS10	18-09-10	FHS10	human-gut	mimarks-survey	Benchmarking the healthy gut microbiota of young Chinese populations across geography, lifestyle and ethnic origin	mgm4497649.3	h_sapiens_asm	TRUE
94	FJS12: human-gut	Binghu District,Wuxi.Jiangsu Provience	human-gut	6623	China		Amplicon	120.298	0.949	FALSE	7	human-associated habitat		33.4104	feces	Guo	TRUE	terrestrial biome		ENVO:00000446	mge71061	ENVO:00009003	65304	This research was supported by National Natural Science Foundation of China (Grant No. 31025019, 31125021), the Innovation Team Development of the Ministry of Education of China (Grant No. IRT0967), China Agriculture Research System (Grant No. CARS-37)	1625581	2.347	2012-07-29T02:13:18	Key Laboratory of Dairy Biotechnology and Engineering, Education Ministry of P. R. China, Department of Food Science and Engineering, Inner Mongolia Agricultural University	China	mgs71060	245.445	FJS12	ENVO:00002003	mgl71062		Zhuang	mgp1538	31.535	454	7	FJS12	14-09-10	FJS12	human-gut	mimarks-survey	Benchmarking the healthy gut microbiota of young Chinese populations across geography, lifestyle and ethnic origin	mgm4497671.3	h_sapiens_asm	TRUE
95	FJS23: human-gut	Chongan District,Wuxi.Jiangsu Provience	human-gut	16338	China		Amplicon	120.3	0.852	FALSE	7	human-associated habitat		50.3387	feces	Guo	TRUE	terrestrial biome		ENVO:00000446	mge71097	ENVO:00009003	65316	This research was supported by National Natural Science Foundation of China (Grant No. 31025019, 31125021), the Innovation Team Development of the Ministry of Education of China (Grant No. IRT0967), China Agriculture Research System (Grant No. CARS-37)	4159029	2.036	2012-07-29T02:13:19	Key Laboratory of Dairy Biotechnology and Engineering, Education Ministry of P. R. China, Department of Food Science and Engineering, Inner Mongolia Agricultural University	China	mgs71096	254.562	FJS23	ENVO:00002003	mgl71098		Zhuang	mgp1538	31.583	454	7	FJS23	13-09-10	FJS23	human-gut	mimarks-survey	Benchmarking the healthy gut microbiota of young Chinese populations across geography, lifestyle and ethnic origin	mgm4497683.3	h_sapiens_asm	TRUE
96	FJS5: human-gut	Binghu District,Wuxi.Jiangsu Provience	human-gut	17488	China		Amplicon	120.298	0.897	FALSE	7	human-associated habitat		67.5522	feces	Guo	TRUE	terrestrial biome		ENVO:00000446	mge71109	ENVO:00009003	65320	This research was supported by National Natural Science Foundation of China (Grant No. 31025019, 31125021), the Innovation Team Development of the Ministry of Education of China (Grant No. IRT0967), China Agriculture Research System (Grant No. CARS-37)	4458775	2.323	2012-07-29T02:13:20	Key Laboratory of Dairy Biotechnology and Engineering, Education Ministry of P. R. China, Department of Food Science and Engineering, Inner Mongolia Agricultural University	China	mgs71108	254.962	FJS5	ENVO:00002003	mgl71110		Zhuang	mgp1538	31.535	454	7	FJS5	14-09-10	FJS5	human-gut	mimarks-survey	Benchmarking the healthy gut microbiota of young Chinese populations across geography, lifestyle and ethnic origin	mgm4497687.3	h_sapiens_asm	TRUE
97	FSC1: human-gut	Pujiang County,Chengdu,Sichuan Provience	human-gut	19345	China		Amplicon	103.504	0.85	FALSE	7	human-associated habitat		36.3587	feces	Guo	TRUE	terrestrial biome		ENVO:00000446	mge71121	ENVO:00009003	65324	This research was supported by National Natural Science Foundation of China (Grant No. 31025019, 31125021), the Innovation Team Development of the Ministry of Education of China (Grant No. IRT0967), China Agriculture Research System (Grant No. CARS-37)	4902264	2.511	2012-07-29T02:13:20	Key Laboratory of Dairy Biotechnology and Engineering, Education Ministry of P. R. China, Department of Food Science and Engineering, Inner Mongolia Agricultural University	China	mgs71120	253.412	FSC1	ENVO:00002003	mgl71122		Zhuang	mgp1538	30.21	454	7	FSC1	14-09-10	FSC1	human-gut	mimarks-survey	Benchmarking the healthy gut microbiota of young Chinese populations across geography, lifestyle and ethnic origin	mgm4497691.3	h_sapiens_asm	TRUE
98	FSC21: human-gut	Wuhou District,Chengdu,Sichuan Provience	human-gut	11135	China		Amplicon	104.043	0.879	FALSE	7	human-associated habitat		68.364	feces	Guo	TRUE	terrestrial biome		ENVO:00000446	mge71136	ENVO:00009003	65329	This research was supported by National Natural Science Foundation of China (Grant No. 31025019, 31125021), the Innovation Team Development of the Ministry of Education of China (Grant No. IRT0967), China Agriculture Research System (Grant No. CARS-37)	2825914	2.308	2012-07-29T02:13:20	Key Laboratory of Dairy Biotechnology and Engineering, Education Ministry of P. R. China, Department of Food Science and Engineering, Inner Mongolia Agricultural University	China	mgs71135	253.787	FSC21	ENVO:00002003	mgl71137		Zhuang	mgp1538	30.649	454	7	FSC21	2010-12-09	FSC21	human-gut	mimarks-survey	Benchmarking the healthy gut microbiota of young Chinese populations across geography, lifestyle and ethnic origin	mgm4497696.3	h_sapiens_asm	TRUE
99	FSC27: human-gut	Wuhou District,Chengdu,Sichuan Provience	human-gut	18527	China		Amplicon	104.043	0.899	FALSE	7	human-associated habitat		71.0693	feces	Guo	TRUE	terrestrial biome		ENVO:00000446	mge71142	ENVO:00009003	65331	This research was supported by National Natural Science Foundation of China (Grant No. 31025019, 31125021), the Innovation Team Development of the Ministry of Education of China (Grant No. IRT0967), China Agriculture Research System (Grant No. CARS-37)	4711424	3.026	2012-07-29T02:13:21	Key Laboratory of Dairy Biotechnology and Engineering, Education Ministry of P. R. China, Department of Food Science and Engineering, Inner Mongolia Agricultural University	China	mgs71141	254.3	FSC27	ENVO:00002003	mgl71143		Zhuang	mgp1538	30.649	454	7	FSC27	2010-12-09	FSC27	human-gut	mimarks-survey	Benchmarking the healthy gut microbiota of young Chinese populations across geography, lifestyle and ethnic origin	mgm4497698.3	h_sapiens_asm	TRUE
100	FXJ10: human-gut	Altay County, Altay, Xinjiang Uygur Autonomous Region	human-gut	11042	China		Amplicon	86.05	0.881	TRUE	7	human-associated habitat		86.1177	feces	Guo	TRUE	terrestrial biome		ENVO:00000446	mge278118	ENVO:00009003	65341	This research was supported by National Natural Science Foundation of China (Grant No. 31025019, 31125021), the Innovation Team Development of the Ministry of Education of China (Grant No. IRT0967), China Agriculture Research System (Grant No. CARS-37)	2779136	2.116	2012-07-29T02:13:22	Key Laboratory of Dairy Biotechnology and Engineering, Education Ministry of P. R. China, Department of Food Science and Engineering, Inner Mongolia Agricultural University	China	mgs278117	251.688	FXJ10	ENVO:00002003	mgl278119		Zhuang	mgp1538	47.868	454	7	FXJ10	23-09-10	FXJ10	human-gut	mimarks-survey	Benchmarking the healthy gut microbiota of young Chinese populations across geography, lifestyle and ethnic origin	mgm4497708.3	h_sapiens_asm	TRUE
101	FXJ20: human-gut	Altay County, Altay, Xinjiang Uygur Autonomous Region	human-gut	14974	China		Amplicon	86.05	0.87	TRUE	7	human-associated habitat		89.5486	feces	Guo	TRUE	terrestrial biome		ENVO:00000446	mge278145	ENVO:00009003	65350	This research was supported by National Natural Science Foundation of China (Grant No. 31025019, 31125021), the Innovation Team Development of the Ministry of Education of China (Grant No. IRT0967), China Agriculture Research System (Grant No. CARS-37)	3749597	2.631	2012-07-29T02:13:22	Key Laboratory of Dairy Biotechnology and Engineering, Education Ministry of P. R. China, Department of Food Science and Engineering, Inner Mongolia Agricultural University	China	mgs278144	250.407	FXJ20	ENVO:00002003	mgl278146		Zhuang	mgp1538	47.868	454	7	FXJ20	23-09-10	FXJ20	human-gut	mimarks-survey	Benchmarking the healthy gut microbiota of young Chinese populations across geography, lifestyle and ethnic origin	mgm4497717.3	h_sapiens_asm	TRUE
102	FXJ24: human-gut	Tianshan District, Urumqi, Xinjiang Uygur Autonomous Region	human-gut	18105	China		Amplicon	87.48	0.895	TRUE	7	human-associated habitat		52.9166	feces	Guo	TRUE	terrestrial biome		ENVO:00000446	mge278154	ENVO:00009003	65353	This research was supported by National Natural Science Foundation of China (Grant No. 31025019, 31125021), the Innovation Team Development of the Ministry of Education of China (Grant No. IRT0967), China Agriculture Research System (Grant No. CARS-37)	4585103	2.273	2012-07-29T02:13:23	Key Laboratory of Dairy Biotechnology and Engineering, Education Ministry of P. R. China, Department of Food Science and Engineering, Inner Mongolia Agricultural University	China	mgs278153	253.251	FXJ24	ENVO:00002003	mgl278155		Zhuang	mgp1538	43.806	454	7	FXJ24	21-09-10	FXJ24	human-gut	mimarks-survey	Benchmarking the healthy gut microbiota of young Chinese populations across geography, lifestyle and ethnic origin	mgm4497720.3	h_sapiens_asm	TRUE
103	FXJ29: human-gut	Tianshan District, Urumqi, Xinjiang Uygur Autonomous Region	human-gut	9324	China		Amplicon	87.48	0.908	TRUE	7	human-associated habitat		46.1126	feces	Guo	TRUE	terrestrial biome		ENVO:00000446	mge278166	ENVO:00009003	65357	This research was supported by National Natural Science Foundation of China (Grant No. 31025019, 31125021), the Innovation Team Development of the Ministry of Education of China (Grant No. IRT0967), China Agriculture Research System (Grant No. CARS-37)	2304896	1.95	2012-07-29T02:13:23	Key Laboratory of Dairy Biotechnology and Engineering, Education Ministry of P. R. China, Department of Food Science and Engineering, Inner Mongolia Agricultural University	China	mgs278165	247.2	FXJ29	ENVO:00002003	mgl278167		Zhuang	mgp1538	43.806	454	7	FXJ29	21-09-10	FXJ29	human-gut	mimarks-survey	Benchmarking the healthy gut microbiota of young Chinese populations across geography, lifestyle and ethnic origin	mgm4497724.3	h_sapiens_asm	TRUE
104	FXJ38: human-gut	Tianshan District, Urumqi, Xinjiang Uygur Autonomous Region	human-gut	14794	China		Amplicon	87.48	0.846	TRUE	7	human-associated habitat		50.5664	feces	Guo	TRUE	terrestrial biome		ENVO:00000446	mge278193	ENVO:00009003	65366	This research was supported by National Natural Science Foundation of China (Grant No. 31025019, 31125021), the Innovation Team Development of the Ministry of Education of China (Grant No. IRT0967), China Agriculture Research System (Grant No. CARS-37)	3702304	2.776	2012-07-29T02:13:24	Key Laboratory of Dairy Biotechnology and Engineering, Education Ministry of P. R. China, Department of Food Science and Engineering, Inner Mongolia Agricultural University	China	mgs278192	250.257	FXJ38	ENVO:00002003	mgl278194		Zhuang	mgp1538	43.806	454	7	FXJ38	21-09-10	FXJ38	human-gut	mimarks-survey	Benchmarking the healthy gut microbiota of young Chinese populations across geography, lifestyle and ethnic origin	mgm4497733.3	h_sapiens_asm	TRUE
105	FXM12: human-gut	Bordered Yellow Banner,Xilinguole,Inner Mongolia Autonomous Region	human-gut	38075	China		Amplicon	115.6	0.914	TRUE	7	human-associated habitat		90.3719	feces	Guo	TRUE	terrestrial biome		ENVO:00000446	mge278253	ENVO:00009003	65386	This research was supported by National Natural Science Foundation of China (Grant No. 31025019, 31125021), the Innovation Team Development of the Ministry of Education of China (Grant No. IRT0967), China Agriculture Research System (Grant No. CARS-37)	9319804	1.883	2012-07-29T02:13:26	Key Laboratory of Dairy Biotechnology and Engineering, Education Ministry of P. R. China, Department of Food Science and Engineering, Inner Mongolia Agricultural University	China	mgs278252	244.775	FXM12	ENVO:00002003	mgl278254		Zhuang	mgp1538	42.283	454	7	FXM12	15-09-10	FXM12	human-gut	mimarks-survey	Benchmarking the healthy gut microbiota of young Chinese populations across geography, lifestyle and ethnic origin	mgm4497753.3	h_sapiens_asm	TRUE
106	FXM17: human-gut	Bordered Yellow Banner,Xilinguole,Inner Mongolia Autonomous Region	human-gut	16952	China		Amplicon	115.6	0.879	TRUE	7	human-associated habitat		121.214	feces	Guo	TRUE	terrestrial biome		ENVO:00000446	mge278268	ENVO:00009003	65391	This research was supported by National Natural Science Foundation of China (Grant No. 31025019, 31125021), the Innovation Team Development of the Ministry of Education of China (Grant No. IRT0967), China Agriculture Research System (Grant No. CARS-37)	4363948	6.028	2012-07-29T02:13:26	Key Laboratory of Dairy Biotechnology and Engineering, Education Ministry of P. R. China, Department of Food Science and Engineering, Inner Mongolia Agricultural University	China	mgs278267	257.43	FXM17	ENVO:00002003	mgl278269		Zhuang	mgp1538	42.283	454	7	FXM17	15-09-10	FXM17	human-gut	mimarks-survey	Benchmarking the healthy gut microbiota of young Chinese populations across geography, lifestyle and ethnic origin	mgm4497758.3	h_sapiens_asm	TRUE
107	FXZ10: human-gut	Nagqu County,Nagqu ,Tibetan Autonomous Region	human-gut	11383	China		Amplicon	90.88	0.868	TRUE	7	human-associated habitat		22.85	feces	Guo	TRUE	terrestrial biome		ENVO:00000446	mge278328	ENVO:00009003	65411	This research was supported by National Natural Science Foundation of China (Grant No. 31025019, 31125021), the Innovation Team Development of the Ministry of Education of China (Grant No. IRT0967), China Agriculture Research System (Grant No. CARS-37)	2894044	1.185	2012-07-29T02:13:28	Key Laboratory of Dairy Biotechnology and Engineering, Education Ministry of P. R. China, Department of Food Science and Engineering, Inner Mongolia Agricultural University	China	mgs278327	254.243	FXZ10	ENVO:00002003	mgl278329		Zhuang	mgp1538	31.527	454	7	FXZ10	2010-11-09	FXZ10	human-gut	mimarks-survey	Benchmarking the healthy gut microbiota of young Chinese populations across geography, lifestyle and ethnic origin	mgm4497778.3	h_sapiens_asm	TRUE
108	FXZ13: human-gut	Nagqu County,Nagqu ,Tibetan Autonomous Region	human-gut	19753	China		Amplicon	90.88	0.886	TRUE	7	human-associated habitat		66.5091	feces	Guo	TRUE	terrestrial biome		ENVO:00000446	mge278337	ENVO:00009003	65414	This research was supported by National Natural Science Foundation of China (Grant No. 31025019, 31125021), the Innovation Team Development of the Ministry of Education of China (Grant No. IRT0967), China Agriculture Research System (Grant No. CARS-37)	5124851	3.184	2012-07-29T02:13:29	Key Laboratory of Dairy Biotechnology and Engineering, Education Ministry of P. R. China, Department of Food Science and Engineering, Inner Mongolia Agricultural University	China	mgs278336	259.447	FXZ13	ENVO:00002003	mgl278338		Zhuang	mgp1538	31.527	454	7	FXZ13	2010-11-09	FXZ13	human-gut	mimarks-survey	Benchmarking the healthy gut microbiota of young Chinese populations across geography, lifestyle and ethnic origin	mgm4497781.3	h_sapiens_asm	TRUE
109	FXZ51: human-gut	Chengguan District,Lhasa ,Tibetan Autonomous Region	human-gut	17134	China		Amplicon	91.01	0.881	TRUE	7	human-associated habitat		51.6928	feces	Guo	TRUE	terrestrial biome		ENVO:00000446	mge278436	ENVO:00009003	65447	This research was supported by National Natural Science Foundation of China (Grant No. 31025019, 31125021), the Innovation Team Development of the Ministry of Education of China (Grant No. IRT0967), China Agriculture Research System (Grant No. CARS-37)	4307059	1.995	2012-07-29T02:13:32	Key Laboratory of Dairy Biotechnology and Engineering, Education Ministry of P. R. China, Department of Food Science and Engineering, Inner Mongolia Agricultural University	China	mgs278435	251.375	FXZ51	ENVO:00002003	mgl278437		Zhuang	mgp1538	29.668	454	7	FXZ51	2010-08-09	FXZ51	human-gut	mimarks-survey	Benchmarking the healthy gut microbiota of young Chinese populations across geography, lifestyle and ethnic origin	mgm4497814.3	h_sapiens_asm	TRUE
110	FYN17: human-gut	Eryuan County,Dali Bai Autonomous Prefecture,Yunnan Provience	human-gut	12291	China		Amplicon	99.56	0.902	TRUE	7	human-associated habitat		75.2388	feces	Guo	TRUE	terrestrial biome		ENVO:00000446	mge278478	ENVO:00009003	65461	This research was supported by National Natural Science Foundation of China (Grant No. 31025019, 31125021), the Innovation Team Development of the Ministry of Education of China (Grant No. IRT0967), China Agriculture Research System (Grant No. CARS-37)	3012046	1.507	2012-07-29T02:13:33	Key Laboratory of Dairy Biotechnology and Engineering, Education Ministry of P. R. China, Department of Food Science and Engineering, Inner Mongolia Agricultural University	China	mgs278477	245.061	FYN17	ENVO:00002003	mgl278479		Zhuang	mgp1538	26.141	454	7	FYN17	2010-06-09	FYN17	human-gut	mimarks-survey	Benchmarking the healthy gut microbiota of young Chinese populations across geography, lifestyle and ethnic origin	mgm4497828.3	h_sapiens_asm	TRUE
111	FYN30: human-gut	Jianchuan County,Dali Bai Autonomous Prefecture,Yunnan Provience	human-gut	32894	China		Amplicon	99.48	0.868	TRUE	7	human-associated habitat		58.5919	feces	Guo	TRUE	terrestrial biome		ENVO:00000446	mge278523	ENVO:00009003	65476	This research was supported by National Natural Science Foundation of China (Grant No. 31025019, 31125021), the Innovation Team Development of the Ministry of Education of China (Grant No. IRT0967), China Agriculture Research System (Grant No. CARS-37)	7788182	0.803	2012-07-29T02:13:35	Key Laboratory of Dairy Biotechnology and Engineering, Education Ministry of P. R. China, Department of Food Science and Engineering, Inner Mongolia Agricultural University	China	mgs278522	236.766	FYN30	ENVO:00002003	mgl278524		Zhuang	mgp1538	26.565	454	7	FYN30	2010-06-09	FYN30	human-gut	mimarks-survey	Benchmarking the healthy gut microbiota of young Chinese populations across geography, lifestyle and ethnic origin	mgm4497843.3	h_sapiens_asm	TRUE
112	FYN34: human-gut	Jianchuan County,Dali Bai Autonomous Prefecture,Yunnan Provience	human-gut	7078	China		Amplicon	99.48	0.915	TRUE	7	human-associated habitat		66.2315	feces	Guo	TRUE	terrestrial biome		ENVO:00000446	mge278535	ENVO:00009003	65480	This research was supported by National Natural Science Foundation of China (Grant No. 31025019, 31125021), the Innovation Team Development of the Ministry of Education of China (Grant No. IRT0967), China Agriculture Research System (Grant No. CARS-37)	1750117	1.636	2012-07-29T02:13:35	Key Laboratory of Dairy Biotechnology and Engineering, Education Ministry of P. R. China, Department of Food Science and Engineering, Inner Mongolia Agricultural University	China	mgs278534	247.262	FYN34	ENVO:00002003	mgl278536		Zhuang	mgp1538	26.565	454	7	FYN34	2010-06-09	FYN34	human-gut	mimarks-survey	Benchmarking the healthy gut microbiota of young Chinese populations across geography, lifestyle and ethnic origin	mgm4497847.3	h_sapiens_asm	TRUE
113	FYN38: human-gut	Eryuan County,Dali Bai Autonomous Prefecture,Yunnan Provience	human-gut	22961	China		Amplicon	99.56	0.91	TRUE	7	human-associated habitat		29.7633	feces	Guo	TRUE	terrestrial biome		ENVO:00000446	mge278547	ENVO:00009003	65484	This research was supported by National Natural Science Foundation of China (Grant No. 31025019, 31125021), the Innovation Team Development of the Ministry of Education of China (Grant No. IRT0967), China Agriculture Research System (Grant No. CARS-37)	5828583	2.434	2012-07-29T02:13:35	Key Laboratory of Dairy Biotechnology and Engineering, Education Ministry of P. R. China, Department of Food Science and Engineering, Inner Mongolia Agricultural University	China	mgs278546	253.847	FYN38	ENVO:00002003	mgl278548		Zhuang	mgp1538	26.141	454	7	FYN38	2010-06-09	FYN38	human-gut	mimarks-survey	Benchmarking the healthy gut microbiota of young Chinese populations across geography, lifestyle and ethnic origin	mgm4497851.3	h_sapiens_asm	TRUE
114	FYN39: human-gut	Panlong District, Kunming,Yunnan Provience	human-gut	28355	China		Amplicon	102.58	0.868	TRUE	7	human-associated habitat		59.9625	feces	Guo	TRUE	terrestrial biome		ENVO:00000446	mge278550	ENVO:00009003	65485	This research was supported by National Natural Science Foundation of China (Grant No. 31025019, 31125021), the Innovation Team Development of the Ministry of Education of China (Grant No. IRT0967), China Agriculture Research System (Grant No. CARS-37)	7219934	1.425	2012-07-29T02:13:36	Key Laboratory of Dairy Biotechnology and Engineering, Education Ministry of P. R. China, Department of Food Science and Engineering, Inner Mongolia Agricultural University	China	mgs278549	254.626	FYN39	ENVO:00002003	mgl278551		Zhuang	mgp1538	25.079	454	7	FYN39	2010-08-09	FYN39	human-gut	mimarks-survey	Benchmarking the healthy gut microbiota of young Chinese populations across geography, lifestyle and ethnic origin	mgm4497852.3	h_sapiens_asm	TRUE
115	FYN9: human-gut	Panlong District, Kunming,Yunnan Provience	human-gut	12855	China		Amplicon	102.58	0.938	TRUE	7	human-associated habitat		38.4594	feces	Guo	TRUE	terrestrial biome		ENVO:00000446	mge278580	ENVO:00009003	65495	This research was supported by National Natural Science Foundation of China (Grant No. 31025019, 31125021), the Innovation Team Development of the Ministry of Education of China (Grant No. IRT0967), China Agriculture Research System (Grant No. CARS-37)	3293248	1.317	2012-07-29T02:13:37	Key Laboratory of Dairy Biotechnology and Engineering, Education Ministry of P. R. China, Department of Food Science and Engineering, Inner Mongolia Agricultural University	China	mgs278579	256.184	FYN9	ENVO:00002003	mgl278581		Zhuang	mgp1538	25.079	454	7	FYN9	2010-08-09	FYN9	human-gut	mimarks-survey	Benchmarking the healthy gut microbiota of young Chinese populations across geography, lifestyle and ethnic origin	mgm4497862.3	h_sapiens_asm	TRUE
116	GNMVR2K01_no_MID_tag: human-gut	Manhattan, KS	human-gut	649858	United States of America		Amplicon	-96.6	0.895	TRUE	7	human-associated habitat		95.9529	feces	Walter	TRUE	terrestrial biome		ENVO:00000446	mge72729	ENVO:00009003	66188		347192906	12.07	2012-08-06T22:17:47	University of Nebraska - Lincoln	United States of America	mgs72728	534.26	GNMVR2K01_no_MID_tag	ENVO:00002003	mgl72730		Jens	mgp1606	39.2	454	7	GNMVR2K01_no_MID_tag	2010-01-02	GNMVR2K01_no_MID_tag	human-gut	mimarks-survey	Whole_grains_gut_microbiota	mgm4498555.3	h_sapiens_asm	FALSE
117	C10S1: human-gut	Virginia	human-gut	6896	USA		MT	-77.27	0.768	TRUE	7	human-associated habitat		12.0977	feces	Young	TRUE	Temperate broadleaf and mixed forest biome		ENVO:00000876	mge75601	ENVO:00009003	68645		1866458	0.086	2012-09-11T18:48:59	Department of Internal Medicine, University of Michigan	United States of America	mgs75600	270.658	C10S1	ENVO:00002003	mgl75602		Vincent	mgp1957	37.33	454	7	C10S1	19-02-10	C10S1	human-gut	mimarks-survey	Human Norovirus Study	mgm4501012.3	h_sapiens_asm	FALSE
118	C30S2: human-gut	Virginia	human-gut	5127	USA		MT	-77.27	0.948	TRUE	7	human-associated habitat		45.3291	feces	Young	TRUE	Temperate broadleaf and mixed forest biome		ENVO:00000876	mge75628	ENVO:00009003	68657		1280534	4.745	2012-09-11T18:49:00	Department of Internal Medicine, University of Michigan	United States of America	mgs75627	249.763	C30S2	ENVO:00002003	mgl75629		Vincent	mgp1957	37.33	454	7	C30S2	2010-11-04	C30S2	human-gut	mimarks-survey	Human Norovirus Study	mgm4501024.3	h_sapiens_asm	FALSE
119	C33S2: human-gut	Virginia	human-gut	6615	USA		MT	-77.27	0.908	TRUE	7	human-associated habitat		51.4836	feces	Young	TRUE	Temperate broadleaf and mixed forest biome		ENVO:00000876	mge75634	ENVO:00009003	68662		1487043	3.781	2012-09-11T18:49:00	Department of Internal Medicine, University of Michigan	United States of America	mgs75633	224.799	C33S2	ENVO:00002003	mgl75635		Vincent	mgp1957	37.33	454	7	C33S2	19-04-10	C33S2	human-gut	mimarks-survey	Human Norovirus Study	mgm4501029.3	h_sapiens_asm	FALSE
120	C38S1: human-gut	Virginia	human-gut	6345	USA		MT	-77.27	0.87	TRUE	7	human-associated habitat		27.0055	feces	Young	TRUE	Temperate broadleaf and mixed forest biome		ENVO:00000876	mge75637	ENVO:00009003	68665		1626330	0.725	2012-09-11T18:49:01	Department of Internal Medicine, University of Michigan	United States of America	mgs75636	256.317	C38S1	ENVO:00002003	mgl75638		Vincent	mgp1957	37.33	454	7	C38S1	2010-01-04	C38S1	human-gut	mimarks-survey	Human Norovirus Study	mgm4501032.3	h_sapiens_asm	FALSE
121	CMPH215: human-gut	Cambridge, MA	human-gut	82264	USA	Harvard University	Amplicon	-71.14	0.884	TRUE	7	human-associated habitat	USA	14.6428	Feces	Turnbaugh	TRUE	terrestrial biome	Peter	ENVO:00000446	mge78415	ENVO:00009003	70071	NIH	8296400	5.185	2012-09-21T19:59:10	Harvard University	USA	mgs78414	100.851	CMPH215	ENVO:00002003	mgl78416	Turnbaugh	Peter	mgp1319	42.38	illumina	7	CMPH215	15-05-12	CMPH215	human-gut	mimarks-survey	Xenobiotics shape the physiology and gene expression of the active human gut microbiome	mgm4502438.3	h_sapiens_asm	TRUE
122	CMPH219: human-gut	Cambridge, MA	human-gut	125926	USA	Harvard University	Amplicon	-71.14	0.861	TRUE	7	human-associated habitat	USA	16.5028	Feces	Turnbaugh	TRUE	terrestrial biome	Peter	ENVO:00000446	mge78427	ENVO:00009003	70075	NIH	12694528	5.103	2012-09-21T19:59:11	Harvard University	USA	mgs78426	100.809	CMPH219	ENVO:00002003	mgl78428	Turnbaugh	Peter	mgp1319	42.38	illumina	7	CMPH219	15-05-12	CMPH219	human-gut	mimarks-survey	Xenobiotics shape the physiology and gene expression of the active human gut microbiome	mgm4502442.3	h_sapiens_asm	TRUE
123	CMPH241: human-gut	Cambridge, MA	human-gut	25206	USA	Harvard University	Amplicon	-71.14	0.822	TRUE	7	human-associated habitat	USA	16.525	Feces	Turnbaugh	TRUE	terrestrial biome	Peter	ENVO:00000446	mge78493	ENVO:00009003	70097	NIH	2539830	5.514	2012-09-21T19:59:13	Harvard University	USA	mgs78492	100.763	CMPH241	ENVO:00002003	mgl78494	Turnbaugh	Peter	mgp1319	42.38	illumina	7	CMPH241	2012-12-06	CMPH241	human-gut	mimarks-survey	Xenobiotics shape the physiology and gene expression of the active human gut microbiome	mgm4502464.3	h_sapiens_asm	TRUE
124	CMPH251: human-gut	Cambridge, MA	human-gut	137248	USA	Harvard University	Amplicon	-71.14	0.823	TRUE	7	human-associated habitat	USA	22.6436	Feces	Turnbaugh	TRUE	terrestrial biome	Peter	ENVO:00000446	mge78523	ENVO:00009003	70107	NIH	13833201	3.885	2012-09-21T19:59:14	Harvard University	USA	mgs78522	100.79	CMPH251	ENVO:00002003	mgl78524	Turnbaugh	Peter	mgp1319	42.38	illumina	7	CMPH251	2012-05-06	CMPH251	human-gut	mimarks-survey	Xenobiotics shape the physiology and gene expression of the active human gut microbiome	mgm4502474.3	h_sapiens_asm	TRUE
125	CMPH259: human-gut	Cambridge, MA	human-gut	242081	USA	Harvard University	Amplicon	-71.14	0.84	TRUE	7	human-associated habitat	USA	15.7038	Feces	Turnbaugh	TRUE	terrestrial biome	Peter	ENVO:00000446	mge78547	ENVO:00009003	70115	NIH	24408044	4.18	2012-09-21T19:59:15	Harvard University	USA	mgs78546	100.826	CMPH259	ENVO:00002003	mgl78548	Turnbaugh	Peter	mgp1319	42.38	illumina	7	CMPH259	2012-05-06	CMPH259	human-gut	mimarks-survey	Xenobiotics shape the physiology and gene expression of the active human gut microbiome	mgm4502482.3	h_sapiens_asm	TRUE
126	Mock1.2: human-gut	Cambridge, MA	human-gut	86565	USA	Harvard University	Amplicon	-71.14	0.906	TRUE	7	human-associated habitat	USA	59.1904	Feces	Turnbaugh	TRUE	terrestrial biome	Peter	ENVO:00000446	mge78577	ENVO:00009003	70125	NIH	8689913	3.177	2012-09-21T19:59:16	Harvard University	USA	mgs78576	100.386	Mock1.2	ENVO:00002003	mgl78578	Turnbaugh	Peter	mgp1319	42.38	illumina	7	Mock1.2	13-12-11	Mock1.2	human-gut	mimarks-survey	Xenobiotics shape the physiology and gene expression of the active human gut microbiome	mgm4502492.3	h_sapiens_asm	TRUE
127	27d (H1): human-gut	Seattle	human-gut	1737109	USA	FHCRC	WGS	-122.333	1.369	TRUE	7	City	USA	132.166	biological product	Hullar	TRUE	Udvardy biome	Alex	ENVO:00002986	mge87209	ENVO:00000856	74553	Internal	275742533	0	2012-11-05T19:04:10	FHCRC	USA	mgs87208	158.736	27d (H1)	ENVO:02000043	mgl87210	Pohzitkov	Meredith	mgp2613	47.6097	other	7	IonXpress_016_rawlib	2008-01-01	IonXpress_016_rawlib	human-gut	metagenome	Bactocarb	mgm4506920.3	h_sapiens_asm	FALSE
128	C1.contigs: human-gut	Bologna	human-gut	205451	Italy		WGS	11.3426	1.139	TRUE	7	organic feature		195.491	feces	Rampelli	TRUE	terrestrial biome		ENVO:00000446	mge149747	ENVO:01000159	76606		124276396	0	2012-11-28T12:33:08	GutMicro LAB, FABIT, University of Bologna	Italy	mgs149746	604.896	C1.contigs	ENVO:00002003	mgl149748		Simone	mgp2558	44.4949	illumina	7	C1.contigs	2009-05-05	C1.contigs	human-gut	metagenome	Functional metagenomic profiling of intestinal microbiome in extreme ageing	mgm4508973.3	h_sapiens_asm	FALSE
129	E3.contigs: human-gut	Bologna	human-gut	60700	Italy		WGS	11.3426	1.2	TRUE	7	organic feature		123.08	feces	Rampelli	TRUE	terrestrial biome		ENVO:00000446	mge149759	ENVO:01000159	76610		97941232	0	2012-11-28T12:34:13	GutMicro LAB, FABIT, University of Bologna	Italy	mgs149758	1613.53	E3.contigs	ENVO:00002003	mgl149760		Simone	mgp2558	44.4949	illumina	7	E3.contigs	2009-05-05	E3.contigs	human-gut	metagenome	Functional metagenomic profiling of intestinal microbiome in extreme ageing	mgm4508977.3	h_sapiens_asm	FALSE
133	D39: human-gut	Stanford, California	human-gut	56165	USA		WGS	-122.165	1.03	TRUE	7	human-associated habitat		61.0391	feces	Dethlefsen	TRUE	urban biome		ENVO:01000249	mge107641	ENVO:00009003	87742	Doris Duke Charitable Foundation	27838824	0	2013-04-07T04:46:42	Stanford	USA	mgs107640	495.661	D39	ENVO:00002003	mgl107642		Les	mgp4149	37.4225	pyrosequencing	7	D39	2005-01-12	D39	human-gut	metagenome	Ciprofloxacin perturbation of gut microbiota - metagenomics pilot study	mgm4520109.3	h_sapiens_asm	FALSE
134	E22: human-gut	Stanford, California	human-gut	187991	USA		WGS	-122.165	0.999	TRUE	7	human-associated habitat		118.646	feces	Dethlefsen	TRUE	urban biome		ENVO:01000249	mge107668	ENVO:00009003	87747	Doris Duke Charitable Foundation	88970036	0	2013-04-07T04:46:43	Stanford	USA	mgs107667	473.268	E22	ENVO:00002003	mgl107669		Les	mgp4149	37.4225	pyrosequencing	7	E22	2005-04-07	E22	human-gut	metagenome	Ciprofloxacin perturbation of gut microbiota - metagenomics pilot study	mgm4520114.3	h_sapiens_asm	FALSE
146	In-R: human-gut	Japan	human-gut	85787	Japan		WGS	139.684	1.301	TRUE		human-associated habitat			biological product	Taylor	TRUE	anthropogenic terrestrial biome		ENVO:01000219	mge115322	ENVO:00009003	92727		87471223	0	2013-06-11T10:54:39	RIKEN	Japan	mgs115321	1019.63	In-R	ENVO:02000043	mgl115323		Todd	mgp4778	35.4901	sanger	7	HuFR	24-09-05	HuFR	human-gut	metagenome	Healthy human gut microbial metagenomic study	mgm4525094.3	h_sapiens_asm	TRUE
147	MALI_1: human-gut	Kalifabougou, Mali	human-gut	8140	USA	J. Craig Venter Institute	Amplicon	-8.17306	0.947	TRUE	7	human-associated habitat	USA	30.7492	feces	Kirkness	TRUE	subtropical desert biome	Derek	ENVO:01000184	mge115325	ENVO:00009003	92749	National Institute of Allergy and Infectious Diseases (NIAID)	2919355	1.825	2013-06-11T16:24:59	J. Craig Venter Institute	Mali	MALI_1	358.643	MALI_1	ENVO:00002003	mgl115326	Harkins	Ewen	mgp4793	12.9522	454	7	MALI_1	13-05-11	MALI_1	human-gut	metagenome	Molecular Hallmarks of Naturally Acquired Immunity to Malaria	mgm4525116.3	h_sapiens_asm	TRUE
148	MALI_12: human-gut	Kalifabougou, Mali	human-gut	9793	USA	J. Craig Venter Institute	Amplicon	-8.17306	0.843	TRUE	7	human-associated habitat	USA	26.9554	feces	Kirkness	TRUE	subtropical desert biome	Derek	ENVO:01000184	mge115355	ENVO:00009003	92751	National Institute of Allergy and Infectious Diseases (NIAID)	3513283	1.119	2013-06-11T16:25:00	J. Craig Venter Institute	Mali	MALI_12	358.755	MALI_12	ENVO:00002003	mgl115356	Harkins	Ewen	mgp4793	12.9522	454	7	MALI_12	13-05-11	MALI_12	human-gut	metagenome	Molecular Hallmarks of Naturally Acquired Immunity to Malaria	mgm4525118.3	h_sapiens_asm	TRUE
149	MALI_17: human-gut	Kalifabougou, Mali	human-gut	11876	USA	J. Craig Venter Institute	Amplicon	-8.17306	0.82	TRUE	7	human-associated habitat	USA	8.55933	feces	Kirkness	TRUE	subtropical desert biome	Derek	ENVO:01000184	mge115367	ENVO:00009003	92760	National Institute of Allergy and Infectious Diseases (NIAID)	4087132	1.034	2013-06-11T16:25:03	J. Craig Venter Institute	Mali	MALI_17	344.151	MALI_17	ENVO:00002003	mgl115368	Harkins	Ewen	mgp4793	12.9522	454	7	MALI_17	13-05-11	MALI_17	human-gut	metagenome	Molecular Hallmarks of Naturally Acquired Immunity to Malaria	mgm4525127.3	h_sapiens_asm	TRUE
150	MALI_224: human-gut	Kalifabougou, Mali	human-gut	10307	USA	J. Craig Venter Institute	Amplicon	-8.17306	0.815	TRUE	7	human-associated habitat	USA	8.52658	feces	Kirkness	TRUE	subtropical desert biome	Derek	ENVO:01000184	mge115520	ENVO:00009003	92771	National Institute of Allergy and Infectious Diseases (NIAID)	3308139	0.863	2013-06-11T16:25:06	J. Craig Venter Institute	Mali	MALI_224	320.96	MALI_224	ENVO:00002003	mgl115521	Harkins	Ewen	mgp4793	12.9522	454	7	MALI_224	20-05-11	MALI_224	human-gut	metagenome	Molecular Hallmarks of Naturally Acquired Immunity to Malaria	mgm4525138.3	h_sapiens_asm	TRUE
151	MALI_396: human-gut	Kalifabougou, Mali	human-gut	6862	USA	J. Craig Venter Institute	Amplicon	-8.17306	0.934	TRUE	7	human-associated habitat	USA	30.662	feces	Kirkness	TRUE	subtropical desert biome	Derek	ENVO:01000184	mge115565	ENVO:00009003	92804	National Institute of Allergy and Infectious Diseases (NIAID)	2536455	1.135	2013-06-11T16:25:19	J. Craig Venter Institute	Mali	MALI_396	369.638	MALI_396	ENVO:00002003	mgl115566	Harkins	Ewen	mgp4793	12.9522	454	7	MALI_396	21-05-11	MALI_396	human-gut	metagenome	Molecular Hallmarks of Naturally Acquired Immunity to Malaria	mgm4525171.3	h_sapiens_asm	TRUE
152	MALI_428: human-gut	Kalifabougou, Mali	human-gut	5804	USA	J. Craig Venter Institute	Amplicon	-8.17306	0.828	TRUE	7	human-associated habitat	USA	50.1123	feces	Kirkness	TRUE	subtropical desert biome	Derek	ENVO:01000184	mge115574	ENVO:00009003	92810	National Institute of Allergy and Infectious Diseases (NIAID)	2157639	1.073	2013-06-11T16:25:19	J. Craig Venter Institute	Mali	MALI_428	371.75	MALI_428	ENVO:00002003	mgl115575	Harkins	Ewen	mgp4793	12.9522	454	7	MALI_428	21-05-11	MALI_428	human-gut	metagenome	Molecular Hallmarks of Naturally Acquired Immunity to Malaria	mgm4525177.3	h_sapiens_asm	TRUE
153	MALI_44: human-gut	Kalifabougou, Mali	human-gut	6995	USA	J. Craig Venter Institute	Amplicon	-8.17306	0.856	TRUE	7	human-associated habitat	USA	60.1822	feces	Kirkness	TRUE	subtropical desert biome	Derek	ENVO:01000184	mge115442	ENVO:00009003	92812	National Institute of Allergy and Infectious Diseases (NIAID)	2431938	1.249	2013-06-11T16:25:20	J. Craig Venter Institute	Mali	MALI_44	347.668	MALI_44	ENVO:00002003	mgl115443	Harkins	Ewen	mgp4793	12.9522	454	7	MALI_44	2011-12-05	MALI_44	human-gut	metagenome	Molecular Hallmarks of Naturally Acquired Immunity to Malaria	mgm4525179.3	h_sapiens_asm	TRUE
154	MALI_471: human-gut	Kalifabougou, Mali	human-gut	13680	USA	J. Craig Venter Institute	Amplicon	-8.17306	0.828	TRUE	7	human-associated habitat	USA	5.48693	feces	Kirkness	TRUE	subtropical desert biome	Derek	ENVO:01000184	mge115595	ENVO:00009003	92820	National Institute of Allergy and Infectious Diseases (NIAID)	4497370	0.594	2013-06-11T16:25:21	J. Craig Venter Institute	Mali	MALI_471	328.755	MALI_471	ENVO:00002003	mgl115596	Harkins	Ewen	mgp4793	12.9522	454	7	MALI_471	24-05-11	MALI_471	human-gut	metagenome	Molecular Hallmarks of Naturally Acquired Immunity to Malaria	mgm4525187.3	h_sapiens_asm	TRUE
155	MALI_476: human-gut	Kalifabougou, Mali	human-gut	5517	USA	J. Craig Venter Institute	Amplicon	-8.17306	0.865	TRUE	7	human-associated habitat	USA	11.9067	feces	Kirkness	TRUE	subtropical desert biome	Derek	ENVO:01000184	mge115598	ENVO:00009003	92821	National Institute of Allergy and Infectious Diseases (NIAID)	1851599	1.257	2013-06-11T16:25:21	J. Craig Venter Institute	Mali	MALI_476	335.617	MALI_476	ENVO:00002003	mgl115599	Harkins	Ewen	mgp4793	12.9522	454	7	MALI_476	24-05-11	MALI_476	human-gut	metagenome	Molecular Hallmarks of Naturally Acquired Immunity to Malaria	mgm4525188.3	h_sapiens_asm	TRUE
156	MALI_481: human-gut	Kalifabougou, Mali	human-gut	12337	USA	J. Craig Venter Institute	Amplicon	-8.17306	0.669	TRUE	7	human-associated habitat	USA	6.05946	feces	Kirkness	TRUE	subtropical desert biome	Derek	ENVO:01000184	mge115601	ENVO:00009003	92823	National Institute of Allergy and Infectious Diseases (NIAID)	3798462	0.462	2013-06-11T16:25:21	J. Craig Venter Institute	Mali	MALI_481	307.892	MALI_481	ENVO:00002003	mgl115602	Harkins	Ewen	mgp4793	12.9522	454	7	MALI_481	24-05-11	MALI_481	human-gut	metagenome	Molecular Hallmarks of Naturally Acquired Immunity to Malaria	mgm4525190.3	h_sapiens_asm	TRUE
157	MALI_499: human-gut	Kalifabougou, Mali	human-gut	5912	USA	J. Craig Venter Institute	Amplicon	-8.17306	0.913	TRUE	7	human-associated habitat	USA	24.2171	feces	Kirkness	TRUE	subtropical desert biome	Derek	ENVO:01000184	mge115607	ENVO:00009003	92826	National Institute of Allergy and Infectious Diseases (NIAID)	2169750	0.831	2013-06-11T16:25:22	J. Craig Venter Institute	Mali	MALI_499	367.008	MALI_499	ENVO:00002003	mgl115608	Harkins	Ewen	mgp4793	12.9522	454	7	MALI_499	24-05-11	MALI_499	human-gut	metagenome	Molecular Hallmarks of Naturally Acquired Immunity to Malaria	mgm4525193.3	h_sapiens_asm	TRUE
158	MALI_52: human-gut	Kalifabougou, Mali	human-gut	6778	USA	J. Craig Venter Institute	Amplicon	-8.17306	0.91	TRUE	7	human-associated habitat	USA	46.1287	feces	Kirkness	TRUE	subtropical desert biome	Derek	ENVO:01000184	mge115463	ENVO:00009003	92836	National Institute of Allergy and Infectious Diseases (NIAID)	2380776	1.069	2013-06-11T16:25:26	J. Craig Venter Institute	Mali	MALI_52	351.251	MALI_52	ENVO:00002003	mgl115464	Harkins	Ewen	mgp4793	12.9522	454	7	MALI_52	2011-12-05	MALI_52	human-gut	metagenome	Molecular Hallmarks of Naturally Acquired Immunity to Malaria	mgm4525203.3	h_sapiens_asm	TRUE
159	MALI_526: human-gut	Kalifabougou, Mali	human-gut	5292	USA	J. Craig Venter Institute	Amplicon	-8.17306	0.883	TRUE	7	human-associated habitat	USA	44.2039	feces	Kirkness	TRUE	subtropical desert biome	Derek	ENVO:01000184	mge115628	ENVO:00009003	92837	National Institute of Allergy and Infectious Diseases (NIAID)	1868942	1.24	2013-06-11T16:25:27	J. Craig Venter Institute	Mali	MALI_526	353.164	MALI_526	ENVO:00002003	mgl115629	Harkins	Ewen	mgp4793	12.9522	454	7	MALI_526	25-05-11	MALI_526	human-gut	metagenome	Molecular Hallmarks of Naturally Acquired Immunity to Malaria	mgm4525204.3	h_sapiens_asm	TRUE
160	MALI_569: human-gut	Kalifabougou, Mali	human-gut	7227	USA	J. Craig Venter Institute	Amplicon	-8.17306	0.92	TRUE	7	human-associated habitat	USA	19.8347	feces	Kirkness	TRUE	subtropical desert biome	Derek	ENVO:01000184	mge115667	ENVO:00009003	92854	National Institute of Allergy and Infectious Diseases (NIAID)	2664618	1.024	2013-06-11T16:25:33	J. Craig Venter Institute	Mali	MALI_569	368.703	MALI_569	ENVO:00002003	mgl115668	Harkins	Ewen	mgp4793	12.9522	454	7	MALI_569	26-05-11	MALI_569	human-gut	metagenome	Molecular Hallmarks of Naturally Acquired Immunity to Malaria	mgm4525221.3	h_sapiens_asm	TRUE
161	MALI_575: human-gut	Kalifabougou, Mali	human-gut	7526	USA	J. Craig Venter Institute	Amplicon	-8.17306	0.839	TRUE	7	human-associated habitat	USA	30.7115	feces	Kirkness	TRUE	subtropical desert biome	Derek	ENVO:01000184	mge115673	ENVO:00009003	92856	National Institute of Allergy and Infectious Diseases (NIAID)	2744307	0.876	2013-06-11T16:25:34	J. Craig Venter Institute	Mali	MALI_575	364.644	MALI_575	ENVO:00002003	mgl115674	Harkins	Ewen	mgp4793	12.9522	454	7	MALI_575	26-05-11	MALI_575	human-gut	metagenome	Molecular Hallmarks of Naturally Acquired Immunity to Malaria	mgm4525223.3	h_sapiens_asm	TRUE
162	MALI_607: human-gut	Kalifabougou, Mali	human-gut	11717	USA	J. Craig Venter Institute	Amplicon	-8.17306	0.835	TRUE	7	human-associated habitat	USA	4.06883	feces	Kirkness	TRUE	subtropical desert biome	Derek	ENVO:01000184	mge115691	ENVO:00009003	92875	National Institute of Allergy and Infectious Diseases (NIAID)	3922372	0.729	2013-06-11T16:25:38	J. Craig Venter Institute	Mali	MALI_607	334.759	MALI_607	ENVO:00002003	mgl115692	Harkins	Ewen	mgp4793	12.9522	454	7	MALI_607	26-05-11	MALI_607	human-gut	metagenome	Molecular Hallmarks of Naturally Acquired Immunity to Malaria	mgm4525242.3	h_sapiens_asm	TRUE
163	MALI_629: human-gut	Kalifabougou, Mali	human-gut	13554	USA	J. Craig Venter Institute	Amplicon	-8.17306	0.833	TRUE	7	human-associated habitat	USA	12.1205	feces	Kirkness	TRUE	subtropical desert biome	Derek	ENVO:01000184	mge115700	ENVO:00009003	92887	National Institute of Allergy and Infectious Diseases (NIAID)	5202595	0.62	2013-06-11T16:25:40	J. Craig Venter Institute	Mali	MALI_629	383.842	MALI_629	ENVO:00002003	mgl115701	Harkins	Ewen	mgp4793	12.9522	454	7	MALI_629	26-05-11	MALI_629	human-gut	metagenome	Molecular Hallmarks of Naturally Acquired Immunity to Malaria	mgm4525254.3	h_sapiens_asm	TRUE
164	MALI_648: human-gut	Kalifabougou, Mali	human-gut	7960	USA	J. Craig Venter Institute	Amplicon	-8.17306	0.797	TRUE	7	human-associated habitat	USA	18.2239	feces	Kirkness	TRUE	subtropical desert biome	Derek	ENVO:01000184	mge115793	ENVO:00009003	92898	National Institute of Allergy and Infectious Diseases (NIAID)	2465320	1.473	2013-06-11T16:25:42	J. Craig Venter Institute	Mali	MALI_648	309.714	MALI_648	ENVO:00002003	mgl115794	Harkins	Ewen	mgp4793	12.9522	454	7	MALI_648	23-05-11	MALI_648	human-gut	metagenome	Molecular Hallmarks of Naturally Acquired Immunity to Malaria	mgm4525265.3	h_sapiens_asm	TRUE
165	MALI_682: human-gut	Kalifabougou, Mali	human-gut	8537	USA	J. Craig Venter Institute	Amplicon	-8.17306	0.82	TRUE	7	human-associated habitat	USA	4.35951	feces	Kirkness	TRUE	subtropical desert biome	Derek	ENVO:01000184	mge115862	ENVO:00009003	92924	National Institute of Allergy and Infectious Diseases (NIAID)	3006910	3.152	2013-06-11T16:25:46	J. Craig Venter Institute	Mali	MALI_682	352.221	MALI_682	ENVO:00002003	mgl115863	Harkins	Ewen	mgp4793	12.9522	454	7	MALI_682	14-05-11	MALI_682	human-gut	metagenome	Molecular Hallmarks of Naturally Acquired Immunity to Malaria	mgm4525291.3	h_sapiens_asm	TRUE
166	MALI_698: human-gut	Kalifabougou, Mali	human-gut	7196	USA	J. Craig Venter Institute	Amplicon	-8.17306	0.638	TRUE	7	human-associated habitat	USA	8.40728	feces	Kirkness	TRUE	subtropical desert biome	Derek	ENVO:01000184	mge115901	ENVO:00009003	92937	National Institute of Allergy and Infectious Diseases (NIAID)	2274620	1.309	2013-06-11T16:25:48	J. Craig Venter Institute	Mali	MALI_698	316.095	MALI_698	ENVO:00002003	mgl115902	Harkins	Ewen	mgp4793	12.9522	454	7	MALI_698	31-05-11	MALI_698	human-gut	metagenome	Molecular Hallmarks of Naturally Acquired Immunity to Malaria	mgm4525304.3	h_sapiens_asm	TRUE
196	DD120: human-gut	cambridge, ma	human-gut	22497	USA	Duke University	Amplicon	-71.1097	0.87	TRUE	7	environmental feature	USA	15.2532	feces	Turnbaugh	TRUE	terrestrial biome	Lawrence	ENVO:00000446	mge136381	ENVO:00002297	105842	NIH - National Institutes of Health	4544394	3.48	2013-10-10T19:06:10	Harvard University	USA	mgs136380	202	DD120	ENVO:00002003	mgl136382	David	Peter	mgp6248	42.3736	illumina	7	DD120	15-10-11	DD120	human-gut	mimarks-survey	DietTimeSeries	mgm4538209.3	h_sapiens_asm	TRUE
197	DD150: human-gut	cambridge, ma	human-gut	42362	USA	Duke University	Amplicon	-71.1097	0.978	TRUE	7	environmental feature	USA	17.2176	feces	Turnbaugh	TRUE	terrestrial biome	Lawrence	ENVO:00000446	mge136462	ENVO:00002297	105872	NIH - National Institutes of Health	8557124	3.889	2013-10-10T19:06:21	Harvard University	USA	mgs136461	202	DD150	ENVO:00002003	mgl136463	David	Peter	mgp6248	42.3736	illumina	7	DD150	25-10-11	DD150	human-gut	mimarks-survey	DietTimeSeries	mgm4538239.3	h_sapiens_asm	TRUE
198	DD18: human-gut	cambridge, ma	human-gut	27571	USA	Duke University	Amplicon	-71.1097	1.005	TRUE	7	environmental feature	USA	16.6345	feces	Turnbaugh	TRUE	terrestrial biome	Lawrence	ENVO:00000446	mge136138	ENVO:00002297	105887	NIH - National Institutes of Health	5569342	3.297	2013-10-10T19:06:26	Harvard University	USA	mgs136137	202	DD18	ENVO:00002003	mgl136139	David	Peter	mgp6248	42.3736	illumina	7	DD18	18-10-11	DD18	human-gut	mimarks-survey	DietTimeSeries	mgm4538254.3	h_sapiens_asm	TRUE
199	DD32: human-gut	cambridge, ma	human-gut	18121	USA	Duke University	Amplicon	-71.1097	0.882	TRUE	7	environmental feature	USA	19.7136	feces	Turnbaugh	TRUE	terrestrial biome	Lawrence	ENVO:00000446	mge136177	ENVO:00002297	105902	NIH - National Institutes of Health	3660442	3.861	2013-10-10T19:06:36	Harvard University	USA	mgs136176	202	DD32	ENVO:00002003	mgl136178	David	Peter	mgp6248	42.3736	illumina	7	DD32	13-10-11	DD32	human-gut	mimarks-survey	DietTimeSeries	mgm4538269.3	h_sapiens_asm	TRUE
200	DD33: human-gut	cambridge, ma	human-gut	19265	USA	Duke University	Amplicon	-71.1097	0.983	TRUE	7	environmental feature	USA	16.2632	feces	Turnbaugh	TRUE	terrestrial biome	Lawrence	ENVO:00000446	mge136180	ENVO:00002297	105903	NIH - National Institutes of Health	3891530	3.532	2013-10-10T19:06:37	Harvard University	USA	mgs136179	202	DD33	ENVO:00002003	mgl136181	David	Peter	mgp6248	42.3736	illumina	7	DD33	24-10-11	DD33	human-gut	mimarks-survey	DietTimeSeries	mgm4538270.3	h_sapiens_asm	TRUE
201	DD47: human-gut	cambridge, ma	human-gut	33222	USA	Duke University	Amplicon	-71.1097	1.001	TRUE	7	environmental feature	USA	18.827	feces	Turnbaugh	TRUE	terrestrial biome	Lawrence	ENVO:00000446	mge136216	ENVO:00002297	105916	NIH - National Institutes of Health	6710844	3.998	2013-10-10T19:06:42	Harvard University	USA	mgs136215	202	DD47	ENVO:00002003	mgl136217	David	Peter	mgp6248	42.3736	illumina	7	DD47	26-10-11	DD47	human-gut	mimarks-survey	DietTimeSeries	mgm4538283.3	h_sapiens_asm	TRUE
202	DD68: human-gut	cambridge, ma	human-gut	15282	USA	Duke University	Amplicon	-71.1097	0.92	TRUE	7	environmental feature	USA	32.9175	feces	Turnbaugh	TRUE	terrestrial biome	Lawrence	ENVO:00000446	mge136255	ENVO:00002297	105931	NIH - National Institutes of Health	3086964	4.204	2013-10-10T19:06:49	Harvard University	USA	mgs136254	202	DD68	ENVO:00002003	mgl136256	David	Peter	mgp6248	42.3736	illumina	7	DD68	23-10-11	DD68	human-gut	mimarks-survey	DietTimeSeries	mgm4538298.3	h_sapiens_asm	TRUE
203	DD7: human-gut	cambridge, ma	human-gut	27381	USA	Duke University	Amplicon	-71.1097	0.88	TRUE	7	environmental feature	USA	20.4193	feces	Turnbaugh	TRUE	terrestrial biome	Lawrence	ENVO:00000446	mge136114	ENVO:00002297	105933	NIH - National Institutes of Health	5530962	3.526	2013-10-10T19:06:50	Harvard University	USA	mgs136113	202	DD7	ENVO:00002003	mgl136115	David	Peter	mgp6248	42.3736	illumina	7	DD7	19-10-11	DD7	human-gut	mimarks-survey	DietTimeSeries	mgm4538300.3	h_sapiens_asm	TRUE
204	DD81: human-gut	cambridge, ma	human-gut	12460	USA	Duke University	Amplicon	-71.1097	0.934	TRUE	7	environmental feature	USA	17.6508	feces	Turnbaugh	TRUE	terrestrial biome	Lawrence	ENVO:00000446	mge136282	ENVO:00002297	105942	NIH - National Institutes of Health	2516920	2.899	2013-10-10T19:06:55	Harvard University	USA	mgs136281	202	DD81	ENVO:00002003	mgl136283	David	Peter	mgp6248	42.3736	illumina	7	DD81	26-10-11	DD81	human-gut	mimarks-survey	DietTimeSeries	mgm4538309.3	h_sapiens_asm	TRUE
205	ID128: human-gut	cambridge, ma	human-gut	49591	USA	Duke University	Amplicon	-71.1097	0.96	TRUE	7	environmental feature	USA	30.5215	feces	Turnbaugh	TRUE	terrestrial biome	Lawrence	ENVO:00000446	mge136768	ENVO:00002297	105981	NIH - National Institutes of Health	10017382	4.298	2013-10-10T19:07:08	Harvard University	USA	mgs136767	202	ID128	ENVO:00002003	mgl136769	David	Peter	mgp6248	42.3736	illumina	7	ID128	15-12-11	ID128	human-gut	mimarks-survey	DietTimeSeries	mgm4538348.3	h_sapiens_asm	TRUE
206	ID135: human-gut	cambridge, ma	human-gut	49058	USA	Duke University	Amplicon	-71.1097	0.885	TRUE	7	environmental feature	USA	18.1915	feces	Turnbaugh	TRUE	terrestrial biome	Lawrence	ENVO:00000446	mge136789	ENVO:00002297	105989	NIH - National Institutes of Health	9909716	3.739	2013-10-10T19:07:11	Harvard University	USA	mgs136788	202	ID135	ENVO:00002003	mgl136790	David	Peter	mgp6248	42.3736	illumina	7	ID135	2011-04-12	ID135	human-gut	mimarks-survey	DietTimeSeries	mgm4538356.3	h_sapiens_asm	TRUE
207	ID136: human-gut	cambridge, ma	human-gut	94622	USA	Duke University	Amplicon	-71.1097	0.875	TRUE	7	environmental feature	USA	22.8977	feces	Turnbaugh	TRUE	terrestrial biome	Lawrence	ENVO:00000446	mge136792	ENVO:00002297	105990	NIH - National Institutes of Health	19113644	4.224	2013-10-10T19:07:12	Harvard University	USA	mgs136791	202	ID136	ENVO:00002003	mgl136793	David	Peter	mgp6248	42.3736	illumina	7	ID136	2011-05-12	ID136	human-gut	mimarks-survey	DietTimeSeries	mgm4538357.3	h_sapiens_asm	TRUE
208	ID138: human-gut	cambridge, ma	human-gut	87823	USA	Duke University	Amplicon	-71.1097	0.929	TRUE	7	environmental feature	USA	20.3452	feces	Turnbaugh	TRUE	terrestrial biome	Lawrence	ENVO:00000446	mge136798	ENVO:00002297	105992	NIH - National Institutes of Health	17740246	3.84	2013-10-10T19:07:12	Harvard University	USA	mgs136797	202	ID138	ENVO:00002003	mgl136799	David	Peter	mgp6248	42.3736	illumina	7	ID138	2011-08-12	ID138	human-gut	mimarks-survey	DietTimeSeries	mgm4538359.3	h_sapiens_asm	TRUE
209	ID231: human-gut	cambridge, ma	human-gut	103966	USA	Duke University	Amplicon	-71.1097	1.028	TRUE	7	environmental feature	USA	10.8223	feces	Turnbaugh	TRUE	terrestrial biome	Lawrence	ENVO:00000446	mge136972	ENVO:00002297	106059	NIH - National Institutes of Health	21001132	4.29	2013-10-10T19:07:38	Harvard University	USA	mgs136971	202	ID231	ENVO:00002003	mgl136973	David	Peter	mgp6248	42.3736	illumina	7	ID231	15-12-11	ID231	human-gut	mimarks-survey	DietTimeSeries	mgm4538426.3	h_sapiens_asm	TRUE
210	ID4: human-gut	cambridge, ma	human-gut	70879	USA	Duke University	Amplicon	-71.1097	0.895	TRUE	7	environmental feature	USA	22.0952	feces	Turnbaugh	TRUE	terrestrial biome	Lawrence	ENVO:00000446	mge136510	ENVO:00002297	106109	NIH - National Institutes of Health	14317558	4.177	2013-10-10T19:08:02	Harvard University	USA	mgs136509	202	ID4	ENVO:00002003	mgl136511	David	Peter	mgp6248	42.3736	illumina	7	ID4	2011-01-12	ID4	human-gut	mimarks-survey	DietTimeSeries	mgm4538476.3	h_sapiens_asm	TRUE
211	ID40: human-gut	cambridge, ma	human-gut	57163	USA	Duke University	Amplicon	-71.1097	1.019	TRUE	7	environmental feature	USA	15.9027	feces	Turnbaugh	TRUE	terrestrial biome	Lawrence	ENVO:00000446	mge136606	ENVO:00002297	106110	NIH - National Institutes of Health	11546926	4.385	2013-10-10T19:08:03	Harvard University	USA	mgs136605	202	ID40	ENVO:00002003	mgl136607	David	Peter	mgp6248	42.3736	illumina	7	ID40	2011-12-12	ID40	human-gut	mimarks-survey	DietTimeSeries	mgm4538477.3	h_sapiens_asm	TRUE
212	ID43: human-gut	cambridge, ma	human-gut	41066	USA	Duke University	Amplicon	-71.1097	0.914	TRUE	7	environmental feature	USA	17.7279	feces	Turnbaugh	TRUE	terrestrial biome	Lawrence	ENVO:00000446	mge136612	ENVO:00002297	106112	NIH - National Institutes of Health	8295332	3.083	2013-10-10T19:08:03	Harvard University	USA	mgs136611	202	ID43	ENVO:00002003	mgl136613	David	Peter	mgp6248	42.3736	illumina	7	ID43	15-12-11	ID43	human-gut	mimarks-survey	DietTimeSeries	mgm4538479.3	h_sapiens_asm	TRUE
213	ID50: human-gut	cambridge, ma	human-gut	81363	USA	Duke University	Amplicon	-71.1097	0.979	TRUE	7	environmental feature	USA	25.4594	feces	Turnbaugh	TRUE	terrestrial biome	Lawrence	ENVO:00000446	mge136630	ENVO:00002297	106119	NIH - National Institutes of Health	16435326	4.206	2013-10-10T19:08:08	Harvard University	USA	mgs136629	202	ID50	ENVO:00002003	mgl136631	David	Peter	mgp6248	42.3736	illumina	7	ID50	15-12-11	ID50	human-gut	mimarks-survey	DietTimeSeries	mgm4538486.3	h_sapiens_asm	TRUE
214	ID59: human-gut	cambridge, ma	human-gut	160393	USA	Duke University	Amplicon	-71.1097	0.941	TRUE	7	environmental feature	USA	29.6436	feces	Turnbaugh	TRUE	terrestrial biome	Lawrence	ENVO:00000446	mge136657	ENVO:00002297	106128	NIH - National Institutes of Health	32399386	2.642	2013-10-10T19:08:11	Harvard University	USA	mgs136656	202	ID59	ENVO:00002003	mgl136658	David	Peter	mgp6248	42.3736	illumina	7	ID59	2011-03-12	ID59	human-gut	mimarks-survey	DietTimeSeries	mgm4538495.3	h_sapiens_asm	TRUE
215	ID60: human-gut	cambridge, ma	human-gut	56161	USA	Duke University	Amplicon	-71.1097	1.01	TRUE	7	environmental feature	USA	17.944	feces	Turnbaugh	TRUE	terrestrial biome	Lawrence	ENVO:00000446	mge136660	ENVO:00002297	106130	NIH - National Institutes of Health	11344522	3.675	2013-10-10T19:08:13	Harvard University	USA	mgs136659	202	ID60	ENVO:00002003	mgl136661	David	Peter	mgp6248	42.3736	illumina	7	ID60	14-12-11	ID60	human-gut	mimarks-survey	DietTimeSeries	mgm4538497.3	h_sapiens_asm	TRUE
216	ID8: human-gut	cambridge, ma	human-gut	98755	USA	Duke University	Amplicon	-71.1097	0.982	TRUE	7	environmental feature	USA	20.7408	feces	Turnbaugh	TRUE	terrestrial biome	Lawrence	ENVO:00000446	mge136522	ENVO:00002297	106135	NIH - National Institutes of Health	19948510	4.25	2013-10-10T19:08:14	Harvard University	USA	mgs136521	202	ID8	ENVO:00002003	mgl136523	David	Peter	mgp6248	42.3736	illumina	7	ID8	2011-02-12	ID8	human-gut	mimarks-survey	DietTimeSeries	mgm4538502.3	h_sapiens_asm	TRUE
217	ID89: human-gut	cambridge, ma	human-gut	74519	USA	Duke University	Amplicon	-71.1097	1.024	TRUE	7	environmental feature	USA	11.9549	feces	Turnbaugh	TRUE	terrestrial biome	Lawrence	ENVO:00000446	mge136684	ENVO:00002297	106140	NIH - National Institutes of Health	15052838	4.557	2013-10-10T19:08:16	Harvard University	USA	mgs136683	202	ID89	ENVO:00002003	mgl136685	David	Peter	mgp6248	42.3736	illumina	7	ID89	2011-05-12	ID89	human-gut	mimarks-survey	DietTimeSeries	mgm4538507.3	h_sapiens_asm	TRUE
218	ID9: human-gut	cambridge, ma	human-gut	82316	USA	Duke University	Amplicon	-71.1097	0.892	TRUE	7	environmental feature	USA	26.2613	feces	Turnbaugh	TRUE	terrestrial biome	Lawrence	ENVO:00000446	mge136525	ENVO:00002297	106141	NIH - National Institutes of Health	16627832	4.108	2013-10-10T19:08:16	Harvard University	USA	mgs136524	202	ID9	ENVO:00002003	mgl136526	David	Peter	mgp6248	42.3736	illumina	7	ID9	2011-07-12	ID9	human-gut	mimarks-survey	DietTimeSeries	mgm4538508.3	h_sapiens_asm	TRUE
219	1194.0: human-gut	VA	human-gut	22954	USA		Amplicon	-77.0939	0.931	TRUE	7	human-associated habitat		2.73867	human-associated habitat	Warden	TRUE	human-associated habitat			mge140534	ENVO:00009003	108873		3432764	3.144	2013-10-31T21:19:52	City of Hope	USA	mgs140533	149.55	1194		mgl140535		Charles	mgp6547	38.864	illumina	7	1194	18-03-13	1194	human-gut	mimarks-survey	AG Migrane Stool	mgm4541240.3	h_sapiens_asm	FALSE
220	1528.0: human-gut	CO	human-gut	22092	USA		Amplicon	-104.682	0.958	TRUE	7	human-associated habitat		11.5048	human-associated habitat	Warden	TRUE	human-associated habitat			mge140552	ENVO:00009003	108879		3328108	4.774	2013-10-31T21:19:53	City of Hope	USA	mgs140551	150.648	1528		mgl140553		Charles	mgp6547	39.5152	illumina	7	1528	26-03-13	1528	human-gut	mimarks-survey	AG Migrane Stool	mgm4541246.3	h_sapiens_asm	FALSE
221	1856.0: human-gut	NY	human-gut	25063	USA		Amplicon	-76.1842	0.935	TRUE	7	human-associated habitat		14.2885	human-associated habitat	Warden	TRUE	human-associated habitat			mge140585	ENVO:00009003	108890		3773935	4.063	2013-10-31T21:19:56	City of Hope	USA	mgs140584	150.578	1856		mgl140586		Charles	mgp6547	43.0514	illumina	7	1856	23-03-13	1856	human-gut	mimarks-survey	AG Migrane Stool	mgm4541257.3	h_sapiens_asm	FALSE
222	2042.0: human-gut	NY	human-gut	24411	USA		Amplicon	-73.0821	0.976	TRUE	7	human-associated habitat		37.7655	human-associated habitat	Warden	TRUE	human-associated habitat			mge140603	ENVO:00009003	108896		3675350	3.65	2013-10-31T21:19:57	City of Hope	USA	mgs140602	150.561	2042		mgl140604		Charles	mgp6547	40.7359	illumina	7	2042	2013-08-04	2042	human-gut	mimarks-survey	AG Migrane Stool	mgm4541263.3	h_sapiens_asm	FALSE
223	2067.0: human-gut	NY	human-gut	30188	USA		Amplicon	-77.3095	0.959	TRUE	7	human-associated habitat		8.49982	human-associated habitat	Warden	TRUE	human-associated habitat			mge140612	ENVO:00009003	108899		4546507	3.433	2013-10-31T21:19:58	City of Hope	USA	mgs140611	150.606	2067		mgl140613		Charles	mgp6547	42.0996	illumina	7	2067	27-03-13	2067	human-gut	mimarks-survey	AG Migrane Stool	mgm4541266.3	h_sapiens_asm	FALSE
224	2199.0: human-gut	SC	human-gut	21670	USA		Amplicon	-82.0189	1.049	TRUE	7	human-associated habitat		12.3532	human-associated habitat	Warden	TRUE	human-associated habitat			mge140621	ENVO:00009003	108902		3257706	4.132	2013-10-31T21:19:58	City of Hope	USA	mgs140620	150.333	2199		mgl140622		Charles	mgp6547	34.9306	illumina	7	2199	2013-01-04	2199	human-gut	mimarks-survey	AG Migrane Stool	mgm4541269.3	h_sapiens_asm	FALSE
225	2273.0: human-gut	TN	human-gut	21663	USA		Amplicon	-82.3235	1.039	TRUE	7	human-associated habitat		18.6951	human-associated habitat	Warden	TRUE	human-associated habitat			mge140630	ENVO:00009003	108905		3257661	5.703	2013-10-31T21:19:59	City of Hope	Russia	mgs140629	150.379	2273		mgl140631		Charles	mgp6547	36.3413	illumina	7	2273	30-04-13	2273	human-gut	mimarks-survey	AG Migrane Stool	mgm4541272.3	h_sapiens_asm	FALSE
226	2859.0: human-gut	OR	human-gut	30785	USA		Amplicon	-122.562	0.971	TRUE	7	human-associated habitat		12.2114	human-associated habitat	Warden	TRUE	human-associated habitat			mge140660	ENVO:00009003	108915		4634501	3.325	2013-10-31T21:20:02	City of Hope	USA	mgs140659	150.544	2859		mgl140661		Charles	mgp6547	45.5592	illumina	7	2859	2013-01-04	2859	human-gut	mimarks-survey	AG Migrane Stool	mgm4541282.3	h_sapiens_asm	FALSE
227	2885.0: human-gut	WA	human-gut	34321	USA		Amplicon	-122.343	0.978	TRUE	7	human-associated habitat		14.0226	human-associated habitat	Warden	TRUE	human-associated habitat			mge140666	ENVO:00009003	108917		5170457	5.495	2013-10-31T21:20:02	City of Hope	USA	mgs140665	150.65	2885		mgl140667		Charles	mgp6547	47.66	illumina	7	2885	2013-08-04	2885	human-gut	mimarks-survey	AG Migrane Stool	mgm4541284.3	h_sapiens_asm	FALSE
228	4266.0: human-gut	MI	human-gut	13012	USA		Amplicon	-83.1327	1.001	TRUE	7	human-associated habitat		17.1805	human-associated habitat	Warden	TRUE	human-associated habitat			mge140705	ENVO:00009003	108930		1958537	5.39	2013-10-31T21:20:05	City of Hope	Romania	mgs140704	150.518	4266		mgl140706		Charles	mgp6547	42.6679	illumina	7	4266	19-04-13	4266	human-gut	mimarks-survey	AG Migrane Stool	mgm4541297.3	h_sapiens_asm	FALSE
229	4694.0: human-gut	CA	human-gut	61943	USA		Amplicon	-118.223	0.939	TRUE	7	human-associated habitat		6.9988	human-associated habitat	Warden	TRUE	human-associated habitat			mge141532	ENVO:00009003	109332		9353204	4.578	2013-11-04T23:20:45	City of Hope	USA	mgs141531	150.997	4694		mgl141533		Charles	mgp6594	34.1088	illumina	7	ERR335643	16-05-13	ERR335643	human-gut	mimarks-survey	AG Non-Migrane Control Stool	mgm4541699.3	h_sapiens_asm	FALSE
230	5068.0: human-gut	CT	human-gut	49022	USA		Amplicon	-73.1468	0.992	TRUE	7	human-associated habitat		23.9708	human-associated habitat	Warden	TRUE	human-associated habitat			mge141562	ENVO:00009003	109342		7402209	5.104	2013-11-04T23:20:46	City of Hope	Hungary	mgs141561	150.998	5068		mgl141563		Charles	mgp6594	41.4274	illumina	7	ERR335770	26-05-13	ERR335770	human-gut	mimarks-survey	AG Non-Migrane Control Stool	mgm4541709.3	h_sapiens_asm	FALSE
231	1331.0: human-gut	MI	human-gut	46764	USA		Amplicon	-84.3752	0.98	TRUE	7	human-associated habitat		16.0262	human-associated habitat	Warden	TRUE	human-associated habitat			mge141604	ENVO:00009003	109356		7061213	4.454	2013-11-04T23:20:49	City of Hope	USA	mgs141603	150.997	1331		mgl141605		Charles	mgp6594	42.3151	illumina	7	ERR335957	2013-03-05	ERR335957	human-gut	mimarks-survey	AG Non-Migrane Control Stool	mgm4541723.3	h_sapiens_asm	FALSE
232	6808.0: human-gut	AK	human-gut	54342	USA		Amplicon	-147.349	1.003	TRUE	7	human-associated habitat		24.1433	human-associated habitat	Warden	TRUE	human-associated habitat			mge141622	ENVO:00009003	109362		8205642	4.938	2013-11-04T23:20:50	City of Hope	USA	mgs141621	151	6808		mgl141623		Charles	mgp6594	64.7511	illumina	7	ERR336123	29-06-13	ERR336123	human-gut	mimarks-survey	AG Non-Migrane Control Stool	mgm4541729.3	h_sapiens_asm	FALSE
233	6685.0: human-gut	MA	human-gut	58560	USA		Amplicon	-71.1864	1.002	TRUE	7	human-associated habitat		20.7447	human-associated habitat	Warden	TRUE	human-associated habitat			mge141625	ENVO:00009003	109363		8842560	4.01	2013-11-04T23:20:50	City of Hope	USA	mgs141624	151	6685		mgl141626		Charles	mgp6594	42.3028	illumina	7	ERR336182	2013-04-07	ERR336182	human-gut	mimarks-survey	AG Non-Migrane Control Stool	mgm4541730.3	h_sapiens_asm	FALSE
234	2873.0: human-gut	OR	human-gut	22638	USA		Amplicon	-118.812	1.046	TRUE	7	human-associated habitat		19.8627	human-associated habitat	Warden	TRUE	human-associated habitat			mge141634	ENVO:00009003	109366		3406322	4.541	2013-11-04T23:20:50	City of Hope	USA	mgs141633	150.469	2873		mgl141635		Charles	mgp6594	45.6373	illumina	7	ERR336235	2013-06-04	ERR336235	human-gut	mimarks-survey	AG Non-Migrane Control Stool	mgm4541733.3	h_sapiens_asm	FALSE
235	1284.0: human-gut	TN	human-gut	15902	USA		Amplicon	-86.0733	1.191	TRUE	7	human-associated habitat		9.48295	human-associated habitat	Warden	TRUE	human-associated habitat			mge141712	ENVO:00009003	109392		2396996	2.602	2013-11-04T23:20:55	City of Hope	USA	mgs141711	150.736	1284		mgl141713		Charles	mgp6594	35.8295	illumina	7	ERR336543	26-03-13	ERR336543	human-gut	mimarks-survey	AG Non-Migrane Control Stool	mgm4541759.3	h_sapiens_asm	FALSE
236	1694.0: human-gut	CA	human-gut	20202	USA		Amplicon	-122.441	1.028	TRUE	7	human-associated habitat		31.919	human-associated habitat	Warden	TRUE	human-associated habitat			mge141715	ENVO:00009003	109393		3038945	5.824	2013-11-04T23:20:55	City of Hope	USA	mgs141714	150.428	1694		mgl141716		Charles	mgp6594	37.7225	illumina	7	ERR336567	24-03-13	ERR336567	human-gut	mimarks-survey	AG Non-Migrane Control Stool	mgm4541760.3	h_sapiens_asm	FALSE
237	1595.0: human-gut	AZ	human-gut	35309	USA		Amplicon	-111.714	1.039	TRUE	7	human-associated habitat		27.9732	human-associated habitat	Warden	TRUE	human-associated habitat			mge141718	ENVO:00009003	109394		5294385	5.494	2013-11-04T23:20:55	City of Hope	USA	mgs141717	149.944	1595		mgl141719		Charles	mgp6594	35.244	illumina	7	ERR336576	31-03-13	ERR336576	human-gut	mimarks-survey	AG Non-Migrane Control Stool	mgm4541761.3	h_sapiens_asm	FALSE
238	2396.0: human-gut	IL	human-gut	26687	USA		Amplicon	-88.134	0.856	TRUE	7	human-associated habitat		6.0102	human-associated habitat	Warden	TRUE	human-associated habitat			mge141721	ENVO:00009003	109395		4016112	3.557	2013-11-04T23:20:55	City of Hope	USA	mgs141720	150.489	2396		mgl141722		Charles	mgp6594	41.5012	illumina	7	ERR336593	2013-08-04	ERR336593	human-gut	mimarks-survey	AG Non-Migrane Control Stool	mgm4541762.3	h_sapiens_asm	FALSE
239	DD108: human-gut	cambridge, ma	human-gut	27929	USA	Duke University	Amplicon	-71.1097	0.788	TRUE	7	human-associated habitat	USA	199.149	feces	Turnbaugh	TRUE	terrestrial biome	Lawrence	ENVO:00000446	mge141823	ENVO:00009003	109736	NIH - National Institutes of Health	3970491	3.884	2013-11-05T12:53:49	Harvard University	USA	mgs141822	142.164	DD108	ENVO:00002003	mgl141825	David	Peter	mgp6248	42.3736	illumina	7	ITS3.DD108	23-10-11	ITS3.DD108	human-gut	mimarks-survey	DietTimeSeries	mgm4542103.3	h_sapiens_asm	TRUE
240	DD130: human-gut	cambridge, ma	human-gut	2151	USA	Duke University	Amplicon	-71.1097	1.304	TRUE	7	human-associated habitat	USA	15.3546	feces	Turnbaugh	TRUE	terrestrial biome	Lawrence	ENVO:00000446	mge141900	ENVO:00009003	109754	NIH - National Institutes of Health	293893	0.874	2013-11-05T12:53:53	Harvard University	USA	mgs141899	136.631	DD130	ENVO:00002003	mgl141902	David	Peter	mgp6248	42.3736	illumina	7	ITS3.DD130	21-10-11	ITS3.DD130	human-gut	mimarks-survey	DietTimeSeries	mgm4542121.3	h_sapiens_asm	TRUE
241	DD134: human-gut	cambridge, ma	human-gut	33249	USA	Duke University	Amplicon	-71.1097	0.884	TRUE	7	human-associated habitat	USA	207.065	feces	Turnbaugh	TRUE	terrestrial biome	Lawrence	ENVO:00000446	mge141911	ENVO:00009003	109756	NIH - National Institutes of Health	4860151	4.092	2013-11-05T12:53:53	Harvard University	USA	mgs141910	146.174	DD134	ENVO:00002003	mgl141913	David	Peter	mgp6248	42.3736	illumina	7	ITS3.DD134	22-10-11	ITS3.DD134	human-gut	mimarks-survey	DietTimeSeries	mgm4542123.3	h_sapiens_asm	TRUE
242	DD14: human-gut	cambridge, ma	human-gut	444	USA	Duke University	Amplicon	-71.1097	1.211	TRUE	7	human-associated habitat	USA	16.5607	feces	Turnbaugh	TRUE	terrestrial biome	Lawrence	ENVO:00000446	mge141934	ENVO:00009003	109761	NIH - National Institutes of Health	51906	0.332	2013-11-05T12:53:54	Harvard University	USA	mgs141933	116.905	DD14	ENVO:00002003	mgl141936	David	Peter	mgp6248	42.3736	illumina	7	ITS3.DD14	16-10-11	ITS3.DD14	human-gut	mimarks-survey	DietTimeSeries	mgm4542128.3	h_sapiens_asm	TRUE
243	DD143: human-gut	cambridge, ma	human-gut	11779	USA	Duke University	MT	-71.1097	0.979	TRUE	7	human-associated habitat	USA	223.174	feces	Turnbaugh	TRUE	terrestrial biome	Lawrence	ENVO:00000446	mge141946	ENVO:00009003	109764	NIH - National Institutes of Health	1686578	7.486	2013-11-05T12:53:55	Harvard University	USA	mgs141945	143.185	DD143	ENVO:00002003	mgl141947	David	Peter	mgp6248	42.3736	illumina	7	ITS3.DD143	17-10-11	ITS3.DD143	human-gut	mimarks-survey	DietTimeSeries	mgm4542131.3	h_sapiens_asm	TRUE
244	DD151: human-gut	cambridge, ma	human-gut	61316	USA	Duke University	Amplicon	-71.1097	1.445	TRUE	7	human-associated habitat	USA	2.18591	feces	Turnbaugh	TRUE	terrestrial biome	Lawrence	ENVO:00000446	mge141978	ENVO:00009003	109770	NIH - National Institutes of Health	9076122	2.312	2013-11-05T12:53:56	Harvard University	USA	mgs141977	148.022	DD151	ENVO:00002003	mgl141980	David	Peter	mgp6248	42.3736	illumina	7	ITS3.DD151	25-10-11	ITS3.DD151	human-gut	mimarks-survey	DietTimeSeries	mgm4542137.3	h_sapiens_asm	TRUE
245	DD3: human-gut	cambridge, ma	human-gut	6439	USA	Duke University	Amplicon	-71.1097	1.848	TRUE	7	human-associated habitat	USA	30.7559	feces	Turnbaugh	TRUE	terrestrial biome	Lawrence	ENVO:00000446	mge142067	ENVO:00009003	109784	NIH - National Institutes of Health	906628	7.351	2013-11-05T12:53:59	Harvard University	USA	mgs142066	140.803	DD3	ENVO:00002003	mgl142069	David	Peter	mgp6248	42.3736	illumina	7	ITS3.DD3	21-10-11	ITS3.DD3	human-gut	mimarks-survey	DietTimeSeries	mgm4542151.3	h_sapiens_asm	TRUE
246	DD36: human-gut	cambridge, ma	human-gut	5712	USA	Duke University	Amplicon	-71.1097	0.96	TRUE	7	human-associated habitat	USA	5.60869	feces	Turnbaugh	TRUE	terrestrial biome	Lawrence	ENVO:00000446	mge142091	ENVO:00009003	109790	NIH - National Institutes of Health	762803	1.455	2013-11-05T12:54:00	Harvard University	USA	mgs142090	133.544	DD36	ENVO:00002003	mgl142093	David	Peter	mgp6248	42.3736	illumina	7	ITS3.DD36	14-10-11	ITS3.DD36	human-gut	mimarks-survey	DietTimeSeries	mgm4542157.3	h_sapiens_asm	TRUE
247	DD43: human-gut	cambridge, ma	human-gut	18371	USA	Duke University	Amplicon	-71.1097	1.272	TRUE	7	human-associated habitat	USA	1.73193	feces	Turnbaugh	TRUE	terrestrial biome	Lawrence	ENVO:00000446	mge142114	ENVO:00009003	109796	NIH - National Institutes of Health	2725248	2.421	2013-11-05T12:54:01	Harvard University	USA	mgs142113	148.345	DD43	ENVO:00002003	mgl142116	David	Peter	mgp6248	42.3736	illumina	7	ITS3.DD43	27-10-11	ITS3.DD43	human-gut	mimarks-survey	DietTimeSeries	mgm4542163.3	h_sapiens_asm	TRUE
248	DD68: human-gut	cambridge, ma	human-gut	12153	USA	Duke University	Amplicon	-71.1097	1.201	TRUE	7	human-associated habitat	USA	1.89532	feces	Turnbaugh	TRUE	terrestrial biome	Lawrence	ENVO:00000446	mge142183	ENVO:00009003	109814	NIH - National Institutes of Health	1794657	0.467	2013-11-05T12:54:04	Harvard University	USA	mgs142182	147.672	DD68	ENVO:00002003	mgl142185	David	Peter	mgp6248	42.3736	illumina	7	ITS3.DD68	23-10-11	ITS3.DD68	human-gut	mimarks-survey	DietTimeSeries	mgm4542181.3	h_sapiens_asm	TRUE
249	DD92: human-gut	cambridge, ma	human-gut	217	USA	Duke University	Amplicon	-71.1097	1.157	TRUE	7	human-associated habitat	USA	8.65613	feces	Turnbaugh	TRUE	terrestrial biome	Lawrence	ENVO:00000446	mge142251	ENVO:00009003	109827	NIH - National Institutes of Health	31915	0.17	2013-11-05T12:54:07	Harvard University	USA	mgs142250	147.074	DD92	ENVO:00002003	mgl142252	David	Peter	mgp6248	42.3736	illumina	7	ITS3.DD92	17-10-11	ITS3.DD92	human-gut	mimarks-survey	DietTimeSeries	mgm4542194.3	h_sapiens_asm	TRUE
250	ID109: human-gut	cambridge, ma	human-gut	15763	USA	Duke University	MT	-71.1097	1.031	TRUE	7	human-associated habitat	USA	42.6558	feces	Turnbaugh	TRUE	terrestrial biome	Lawrence	ENVO:00000446	mge142472	ENVO:00009003	109852	NIH - National Institutes of Health	2289733	3.194	2013-11-05T12:54:11	Harvard University	USA	mgs142471	145.26	ID109	ENVO:00002003	mgl142474	David	Peter	mgp6248	42.3736	illumina	7	ITS3.ID109	2011-12-12	ITS3.ID109	human-gut	mimarks-survey	DietTimeSeries	mgm4542219.3	h_sapiens_asm	TRUE
251	ID162: human-gut	cambridge, ma	human-gut	400	USA	Duke University	Amplicon	-71.1097	1.272	TRUE	7	human-associated habitat	USA	58.836	feces	Turnbaugh	TRUE	terrestrial biome	Lawrence	ENVO:00000446	mge142575	ENVO:00009003	109874	NIH - National Institutes of Health	53162	7.605	2013-11-05T12:54:16	Harvard University	USA	mgs142574	132.905	ID162	ENVO:00002003	mgl142576	David	Peter	mgp6248	42.3736	illumina	7	ITS3.ID162	2011-11-12	ITS3.ID162	human-gut	mimarks-survey	DietTimeSeries	mgm4542241.3	h_sapiens_asm	TRUE
252	ID207: human-gut	cambridge, ma	human-gut	8691	USA	Duke University	MT	-71.1097	0.974	TRUE	7	human-associated habitat	USA	118.164	feces	Turnbaugh	TRUE	terrestrial biome	Lawrence	ENVO:00000446	mge142608	ENVO:00009003	109880	NIH - National Institutes of Health	1232827	5.354	2013-11-05T12:54:17	Harvard University	USA	mgs142607	141.851	ID207	ENVO:00002003	mgl142609	David	Peter	mgp6248	42.3736	illumina	7	ITS3.ID207	2011-11-12	ITS3.ID207	human-gut	mimarks-survey	DietTimeSeries	mgm4542247.3	h_sapiens_asm	TRUE
253	ID221: human-gut	cambridge, ma	human-gut	2981	USA	Duke University	Amplicon	-71.1097	1.032	TRUE	7	human-associated habitat	USA	4.57215	feces	Turnbaugh	TRUE	terrestrial biome	Lawrence	ENVO:00000446	mge142639	ENVO:00009003	109885	NIH - National Institutes of Health	427178	1.974	2013-11-05T12:54:18	Harvard University	USA	mgs142638	143.3	ID221	ENVO:00002003	mgl142641	David	Peter	mgp6248	42.3736	illumina	7	ITS3.ID221	13-12-11	ITS3.ID221	human-gut	mimarks-survey	DietTimeSeries	mgm4542252.3	h_sapiens_asm	TRUE
254	ID231: human-gut	cambridge, ma	human-gut	29649	USA	Duke University	Amplicon	-71.1097	1.658	TRUE	7	human-associated habitat	USA	7.74566	feces	Turnbaugh	TRUE	terrestrial biome	Lawrence	ENVO:00000446	mge142652	ENVO:00009003	109887	NIH - National Institutes of Health	4311091	7.869	2013-11-05T12:54:18	Harvard University	USA	mgs142651	145.404	ID231	ENVO:00002003	mgl142654	David	Peter	mgp6248	42.3736	illumina	7	ITS3.ID231	15-12-11	ITS3.ID231	human-gut	mimarks-survey	DietTimeSeries	mgm4542254.3	h_sapiens_asm	TRUE
255	ID85: human-gut	cambridge, ma	human-gut	1423	USA	Duke University	Amplicon	-71.1097	1.325	TRUE	7	human-associated habitat	USA	5.97489	feces	Turnbaugh	TRUE	terrestrial biome	Lawrence	ENVO:00000446	mge142852	ENVO:00009003	109896	NIH - National Institutes of Health	208011	7.194	2013-11-05T12:54:20	Harvard University	USA	mgs142851	146.178	ID85	ENVO:00002003	mgl142854	David	Peter	mgp6248	42.3736	illumina	7	ITS3.ID85	2011-06-12	ITS3.ID85	human-gut	mimarks-survey	DietTimeSeries	mgm4542263.3	h_sapiens_asm	TRUE
256	H22: human-gut	Lake Eyasi, Tanzania	human-gut	7361	Germany	GutMicro Lab - FABIT - University of Bologna	Amplicon	35.0829	0.892	TRUE	7	organic feature	Italy	37.8089	feces	Schnorr	TRUE	terrestrial biome	Simone	ENVO:00000446	mge149106	ENVO:01000159	113469		1728520	1.099	2013-12-09T15:23:08	Research Group on Plant Foods in Hominin Dietary Ecology Max Planck Institute for Evolutionary Anthropology	Tanzania	mgs149105	234.821	H22	ENVO:00002003	mgl149107	Rampelli	Stephanie	mgp7058	-3.63476	454	7	H22	14-01-13	H22	human-gut	mimarks-survey	Characterizing the Hadza gut microbiome	mgm4545836.3	h_sapiens_asm	FALSE
257	H26: human-gut	Lake Eyasi, Tanzania	human-gut	5303	Germany	GutMicro Lab - FABIT - University of Bologna	Amplicon	35.0829	0.901	TRUE	7	organic feature	Italy	38.4902	feces	Schnorr	TRUE	terrestrial biome	Simone	ENVO:00000446	mge149118	ENVO:01000159	113473		1245708	1.06	2013-12-09T15:23:09	Research Group on Plant Foods in Hominin Dietary Ecology Max Planck Institute for Evolutionary Anthropology	Tanzania	mgs149117	234.906	H26	ENVO:00002003	mgl149119	Rampelli	Stephanie	mgp7058	-3.63476	454	7	H26	14-01-13	H26	human-gut	mimarks-survey	Characterizing the Hadza gut microbiome	mgm4545840.3	h_sapiens_asm	FALSE
258	H27: human-gut	Lake Eyasi, Tanzania	human-gut	8394	Germany	GutMicro Lab - FABIT - University of Bologna	Amplicon	35.0829	0.888	TRUE	7	organic feature	Italy	42.0899	feces	Schnorr	TRUE	terrestrial biome	Simone	ENVO:00000446	mge149121	ENVO:01000159	113474		1972129	1.034	2013-12-09T15:23:09	Research Group on Plant Foods in Hominin Dietary Ecology Max Planck Institute for Evolutionary Anthropology	Tanzania	mgs149120	234.945	H27	ENVO:00002003	mgl149122	Rampelli	Stephanie	mgp7058	-3.63476	454	7	H27	14-01-13	H27	human-gut	mimarks-survey	Characterizing the Hadza gut microbiome	mgm4545841.3	h_sapiens_asm	FALSE
259	IT8: human-gut	Bologna	human-gut	12161	Germany	GutMicro Lab - FABIT - University of Bologna	Amplicon	11.3426	0.905	TRUE	7	organic feature	Italy	19.5155	feces	Schnorr	TRUE	terrestrial biome	Simone	ENVO:00000446	mge149145	ENVO:01000159	113496		2856039	1.168	2013-12-09T15:23:13	Research Group on Plant Foods in Hominin Dietary Ecology Max Planck Institute for Evolutionary Anthropology	Italy	mgs149144	234.852	IT8	ENVO:00002003	mgl149146	Rampelli	Stephanie	mgp7058	44.4949	454	7	IT8	2013-04-04	IT8	human-gut	mimarks-survey	Characterizing the Hadza gut microbiome	mgm4545863.3	h_sapiens_asm	FALSE
260	MK3: human-gut	Assam, Baksa	human-gut	579568	India	Institute of Advanced Study in Science and Technology (IASST)	Amplicon	91.64	0.896	TRUE	7	microbial feature	India	18.9921	feces	Khan	TRUE	terrestrial biome	Mojibur R.	ENVO:00000446	mge458488	ENVO:01000007	120831	Department of Biotechnology (DBT), Govt. of India	263024516	4.991	2014-02-26T06:50:33	Institute of Advanced Study in Science and Technology (IASST)	India	mgs458487	453.829	MK3	ENVO:00002003	mgl458489	Khan	Mojibur R.	mgp8023	26.53	illumina	7	MK3	2012-03-07	MK3	human-gut	mimarks-survey	MK3	mgm4553198.3	h_sapiens_asm	FALSE
261	MK46: human-gut	Sikkim, North Sikkim	human-gut	417353	India	Institute of Advanced Study in Science and Technology (IASST)	Amplicon	88.55	0.85	TRUE	7	microbial feature	India	20.4093	feces	Khan	TRUE	terrestrial biome	Mojibur R.	ENVO:00000446	mge458818	ENVO:01000007	122892	Department of Biotechnology (DBT), Govt. of India	189924800	3.272	2014-03-12T03:49:22	Institute of Advanced Study in Science and Technology (IASST)	India	mgs458817	455.07	MK46	ENVO:00002003	mgl458819	Khan	Mojibur R.	mgp8274	27.83	illumina	7	MK46	2013-01-02	MK46	human-gut	mimarks-survey	MK46	mgm4555259.3	h_sapiens_asm	FALSE
262	MK47: human-gut	Sikkim, East Sikkim	human-gut	399461	India	Institute of Advanced Study in Science and Technology (IASST)	Amplicon	88.67	0.834	TRUE	7	microbial feature	India	37.4935	feces	Khan	TRUE	terrestrial biome	Mojibur R.	ENVO:00000446	mge458821	ENVO:01000007	122893	Department of Biotechnology (DBT), Govt. of India	181161010	3.977	2014-03-12T03:50:28	Institute of Advanced Study in Science and Technology (IASST)	India	mgs458820	453.514	MK47	ENVO:00002003	mgl458822	Khan	Mojibur R.	mgp8275	27.31	illumina	7	MK47	2013-05-02	MK47	human-gut	mimarks-survey	MK47	mgm4555260.3	h_sapiens_asm	FALSE
263	MK1: human-gut	Assam, Baksa	human-gut	366124	India	Institute of Advanced Study in Science and Technology (IASST)	Amplicon	91.64	0.922	TRUE	7	microbial feature	India	69.4849	feces	Khan	TRUE	terrestrial biome	Mojibur R.	ENVO:00000446	mge459043	ENVO:01000007	124120	Department of Biotechnology (DBT), Govt. of India	165573928	4.666	2014-03-24T08:23:47	Institute of Advanced Study in Science and Technology (IASST)	India	mgs459042	452.235	MK1	ENVO:00002003	mgl459044	Khan	Mojibur R.	mgp8418	26.53	illumina	7	MK1	2012-03-07	MK1	human-gut	mimarks-survey	Gut bacterial diversity of the tribes of India	mgm4556487.3	h_sapiens_asm	FALSE
264	2MG2: human-gut	khentii aimag	human-gut	10608	China		Amplicon	109.98	0.961	TRUE	7	human-associated habitat		5.73076	feces	Guo	TRUE	terrestrial biome		ENVO:00000446	mge167902	ENVO:00009003	124236	This research was supported by National Natural Science Foundation of China (Grant No. 31025019), Hi-Tech Research and Development Program of China (863 Planning, Grant No.2011AA100902), Synergetic Innovation Center of Food Safety and Nutrition, the China Agriculture Research System (Grant No.CARS-37), the Innovation Team Development of the Ministry of Education of China (Grant No. IRT0967), the …	4491703	1.243	2014-03-25T00:56:18	Key Laboratory of Dairy Biotechnology and Engineering, Education Ministry of P. R. China, Department of Food Science and Engineering, Inner Mongolia Agricultural University	Mongolia	mgs167901	423.426	2MG2	ENVO:00002003	mgl167903		Zhuang	mgp8437	47.78	454	7	2MG2	20-01-12	2MG2	human-gut	mimarks-survey	Mongolians core gut microbiota and its correlation with seasonal dietary changes	mgm4556603.3	h_sapiens_asm	TRUE
265	2MG56: human-gut	Ulan Bator	human-gut	27593	China		Amplicon	106.9	0.923	TRUE	7	human-associated habitat		16.5295	feces	Guo	TRUE	terrestrial biome		ENVO:00000446	mge167938	ENVO:00009003	124248	This research was supported by National Natural Science Foundation of China (Grant No. 31025019), Hi-Tech Research and Development Program of China (863 Planning, Grant No.2011AA100902), Synergetic Innovation Center of Food Safety and Nutrition, the China Agriculture Research System (Grant No.CARS-37), the Innovation Team Development of the Ministry of Education of China (Grant No. IRT0967), the …	12591255	2.276	2014-03-25T00:56:20	Key Laboratory of Dairy Biotechnology and Engineering, Education Ministry of P. R. China, Department of Food Science and Engineering, Inner Mongolia Agricultural University	Mongolia	mgs167937	456.321	2MG56	ENVO:00002003	mgl167939		Zhuang	mgp8437	47.93	454	7	2MG56	20-01-12	2MG56	human-gut	mimarks-survey	Mongolians core gut microbiota and its correlation with seasonal dietary changes	mgm4556615.3	h_sapiens_asm	TRUE
266	2MG61: human-gut	Ulan Bator	human-gut	17433	China		Amplicon	106.9	0.995	TRUE	7	human-associated habitat		19.4486	feces	Guo	TRUE	terrestrial biome		ENVO:00000446	mge167953	ENVO:00009003	124253	This research was supported by National Natural Science Foundation of China (Grant No. 31025019), Hi-Tech Research and Development Program of China (863 Planning, Grant No.2011AA100902), Synergetic Innovation Center of Food Safety and Nutrition, the China Agriculture Research System (Grant No.CARS-37), the Innovation Team Development of the Ministry of Education of China (Grant No. IRT0967), the …	7723380	2.058	2014-03-25T00:56:21	Key Laboratory of Dairy Biotechnology and Engineering, Education Ministry of P. R. China, Department of Food Science and Engineering, Inner Mongolia Agricultural University	Mongolia	mgs167952	443.032	2MG61	ENVO:00002003	mgl167954		Zhuang	mgp8437	47.93	454	7	2MG61	20-01-12	2MG61	human-gut	mimarks-survey	Mongolians core gut microbiota and its correlation with seasonal dietary changes	mgm4556620.3	h_sapiens_asm	TRUE
267	2MG67: human-gut	Ulan Bator	human-gut	13755	China		Amplicon	106.9	0.941	TRUE	7	human-associated habitat		11.8608	feces	Guo	TRUE	terrestrial biome		ENVO:00000446	mge167962	ENVO:00009003	124256	This research was supported by National Natural Science Foundation of China (Grant No. 31025019), Hi-Tech Research and Development Program of China (863 Planning, Grant No.2011AA100902), Synergetic Innovation Center of Food Safety and Nutrition, the China Agriculture Research System (Grant No.CARS-37), the Innovation Team Development of the Ministry of Education of China (Grant No. IRT0967), the …	6127071	2.915	2014-03-25T00:56:22	Key Laboratory of Dairy Biotechnology and Engineering, Education Ministry of P. R. China, Department of Food Science and Engineering, Inner Mongolia Agricultural University	Mongolia	mgs167961	445.443	2MG67	ENVO:00002003	mgl167963		Zhuang	mgp8437	47.93	454	7	2MG67	20-01-12	2MG67	human-gut	mimarks-survey	Mongolians core gut microbiota and its correlation with seasonal dietary changes	mgm4556623.3	h_sapiens_asm	TRUE
268	2MG89: human-gut	Ulan Bator	human-gut	7980	China		Amplicon	106.9	0.921	TRUE	7	human-associated habitat		30.3545	feces	Guo	TRUE	terrestrial biome		ENVO:00000446	mge168022	ENVO:00009003	124276	This research was supported by National Natural Science Foundation of China (Grant No. 31025019), Hi-Tech Research and Development Program of China (863 Planning, Grant No.2011AA100902), Synergetic Innovation Center of Food Safety and Nutrition, the China Agriculture Research System (Grant No.CARS-37), the Innovation Team Development of the Ministry of Education of China (Grant No. IRT0967), the …	3412720	1.425	2014-03-25T00:56:26	Key Laboratory of Dairy Biotechnology and Engineering, Education Ministry of P. R. China, Department of Food Science and Engineering, Inner Mongolia Agricultural University	Mongolia	mgs168021	427.659	2MG89	ENVO:00002003	mgl168023		Zhuang	mgp8437	47.93	454	7	2MG89	20-01-12	2MG89	human-gut	mimarks-survey	Mongolians core gut microbiota and its correlation with seasonal dietary changes	mgm4556643.3	h_sapiens_asm	TRUE
269	2MG94: human-gut	Ulan Bator	human-gut	8518	China		Amplicon	106.9	0.94	TRUE	7	human-associated habitat		11.4965	feces	Guo	TRUE	terrestrial biome		ENVO:00000446	mge168037	ENVO:00009003	124281	This research was supported by National Natural Science Foundation of China (Grant No. 31025019), Hi-Tech Research and Development Program of China (863 Planning, Grant No.2011AA100902), Synergetic Innovation Center of Food Safety and Nutrition, the China Agriculture Research System (Grant No.CARS-37), the Innovation Team Development of the Ministry of Education of China (Grant No. IRT0967), the …	3629688	0.786	2014-03-25T00:56:27	Key Laboratory of Dairy Biotechnology and Engineering, Education Ministry of P. R. China, Department of Food Science and Engineering, Inner Mongolia Agricultural University	Mongolia	mgs168036	426.12	2MG94	ENVO:00002003	mgl168038		Zhuang	mgp8437	47.93	454	7	2MG94	20-01-12	2MG94	human-gut	mimarks-survey	Mongolians core gut microbiota and its correlation with seasonal dietary changes	mgm4556648.3	h_sapiens_asm	TRUE
270	3MG100: human-gut	TUW aimag	human-gut	9487	China		Amplicon	106.4	0.946	TRUE	7	human-associated habitat		12.9122	feces	Guo	TRUE	terrestrial biome		ENVO:00000446	mge168055	ENVO:00009003	124287	This research was supported by National Natural Science Foundation of China (Grant No. 31025019), Hi-Tech Research and Development Program of China (863 Planning, Grant No.2011AA100902), Synergetic Innovation Center of Food Safety and Nutrition, the China Agriculture Research System (Grant No.CARS-37), the Innovation Team Development of the Ministry of Education of China (Grant No. IRT0967), the …	3598236	0.721	2014-03-25T00:56:28	Key Laboratory of Dairy Biotechnology and Engineering, Education Ministry of P. R. China, Department of Food Science and Engineering, Inner Mongolia Agricultural University	Mongolia	mgs168054	379.281	3MG100	ENVO:00002003	mgl168056		Zhuang	mgp8437	47.39	454	7	3MG100	18-03-12	3MG100	human-gut	mimarks-survey	Mongolians core gut microbiota and its correlation with seasonal dietary changes	mgm4556654.3	h_sapiens_asm	TRUE
271	3MG113: human-gut	TUW aimag	human-gut	11528	China		Amplicon	106.4	0.882	TRUE	7	human-associated habitat		36.5282	feces	Guo	TRUE	terrestrial biome		ENVO:00000446	mge168076	ENVO:00009003	124294	This research was supported by National Natural Science Foundation of China (Grant No. 31025019), Hi-Tech Research and Development Program of China (863 Planning, Grant No.2011AA100902), Synergetic Innovation Center of Food Safety and Nutrition, the China Agriculture Research System (Grant No.CARS-37), the Innovation Team Development of the Ministry of Education of China (Grant No. IRT0967), the …	4375465	1.697	2014-03-25T00:56:29	Key Laboratory of Dairy Biotechnology and Engineering, Education Ministry of P. R. China, Department of Food Science and Engineering, Inner Mongolia Agricultural University	Mongolia	mgs168075	379.551	3MG113	ENVO:00002003	mgl168077		Zhuang	mgp8437	47.39	454	7	3MG113	18-03-12	3MG113	human-gut	mimarks-survey	Mongolians core gut microbiota and its correlation with seasonal dietary changes	mgm4556661.3	h_sapiens_asm	TRUE
272	3MG50: human-gut	khentii aimag	human-gut	22487	China		Amplicon	109.98	0.902	TRUE	7	human-associated habitat		22.0638	feces	Guo	TRUE	terrestrial biome		ENVO:00000446	mge168115	ENVO:00009003	124307	This research was supported by National Natural Science Foundation of China (Grant No. 31025019), Hi-Tech Research and Development Program of China (863 Planning, Grant No.2011AA100902), Synergetic Innovation Center of Food Safety and Nutrition, the China Agriculture Research System (Grant No.CARS-37), the Innovation Team Development of the Ministry of Education of China (Grant No. IRT0967), the …	8799152	0.584	2014-03-25T00:56:32	Key Laboratory of Dairy Biotechnology and Engineering, Education Ministry of P. R. China, Department of Food Science and Engineering, Inner Mongolia Agricultural University	Mongolia	mgs168114	391.3	3MG50	ENVO:00002003	mgl168116		Zhuang	mgp8437	47.78	454	7	3MG50	18-03-12	3MG50	human-gut	mimarks-survey	Mongolians core gut microbiota and its correlation with seasonal dietary changes	mgm4556674.3	h_sapiens_asm	TRUE
273	3MG53: human-gut	Ulan Bator	human-gut	11922	China		Amplicon	106.9	0.946	TRUE	7	human-associated habitat		32.9229	feces	Guo	TRUE	terrestrial biome		ENVO:00000446	mge168121	ENVO:00009003	124309	This research was supported by National Natural Science Foundation of China (Grant No. 31025019), Hi-Tech Research and Development Program of China (863 Planning, Grant No.2011AA100902), Synergetic Innovation Center of Food Safety and Nutrition, the China Agriculture Research System (Grant No.CARS-37), the Innovation Team Development of the Ministry of Education of China (Grant No. IRT0967), the …	4762121	0.671	2014-03-25T00:56:32	Key Laboratory of Dairy Biotechnology and Engineering, Education Ministry of P. R. China, Department of Food Science and Engineering, Inner Mongolia Agricultural University	Mongolia	mgs168120	399.44	3MG53	ENVO:00002003	mgl168122		Zhuang	mgp8437	47.93	454	7	3MG53	18-03-12	3MG53	human-gut	mimarks-survey	Mongolians core gut microbiota and its correlation with seasonal dietary changes	mgm4556676.3	h_sapiens_asm	TRUE
274	3MG57: human-gut	Ulan Bator	human-gut	10889	China		Amplicon	106.9	0.936	TRUE	7	human-associated habitat		34.9234	feces	Guo	TRUE	terrestrial biome		ENVO:00000446	mge168133	ENVO:00009003	124313	This research was supported by National Natural Science Foundation of China (Grant No. 31025019), Hi-Tech Research and Development Program of China (863 Planning, Grant No.2011AA100902), Synergetic Innovation Center of Food Safety and Nutrition, the China Agriculture Research System (Grant No.CARS-37), the Innovation Team Development of the Ministry of Education of China (Grant No. IRT0967), the …	4349536	0.991	2014-03-25T00:56:33	Key Laboratory of Dairy Biotechnology and Engineering, Education Ministry of P. R. China, Department of Food Science and Engineering, Inner Mongolia Agricultural University	Mongolia	mgs168132	399.443	3MG57	ENVO:00002003	mgl168134		Zhuang	mgp8437	47.93	454	7	3MG57	18-03-12	3MG57	human-gut	mimarks-survey	Mongolians core gut microbiota and its correlation with seasonal dietary changes	mgm4556680.3	h_sapiens_asm	TRUE
275	3MG63: human-gut	Ulan Bator	human-gut	9032	China		Amplicon	106.9	0.928	TRUE	7	human-associated habitat		34.7715	feces	Guo	TRUE	terrestrial biome		ENVO:00000446	mge168148	ENVO:00009003	124318	This research was supported by National Natural Science Foundation of China (Grant No. 31025019), Hi-Tech Research and Development Program of China (863 Planning, Grant No.2011AA100902), Synergetic Innovation Center of Food Safety and Nutrition, the China Agriculture Research System (Grant No.CARS-37), the Innovation Team Development of the Ministry of Education of China (Grant No. IRT0967), the …	3578565	0.715	2014-03-25T00:56:34	Key Laboratory of Dairy Biotechnology and Engineering, Education Ministry of P. R. China, Department of Food Science and Engineering, Inner Mongolia Agricultural University	Mongolia	mgs168147	396.21	3MG63	ENVO:00002003	mgl168149		Zhuang	mgp8437	47.93	454	7	3MG63	18-03-12	3MG63	human-gut	mimarks-survey	Mongolians core gut microbiota and its correlation with seasonal dietary changes	mgm4556685.3	h_sapiens_asm	TRUE
276	3MG64: human-gut	Ulan Bator	human-gut	11161	China		Amplicon	106.9	0.917	TRUE	7	human-associated habitat		63.9043	feces	Guo	TRUE	terrestrial biome		ENVO:00000446	mge168151	ENVO:00009003	124319	This research was supported by National Natural Science Foundation of China (Grant No. 31025019), Hi-Tech Research and Development Program of China (863 Planning, Grant No.2011AA100902), Synergetic Innovation Center of Food Safety and Nutrition, the China Agriculture Research System (Grant No.CARS-37), the Innovation Team Development of the Ministry of Education of China (Grant No. IRT0967), the …	4531741	1.603	2014-03-25T00:56:34	Key Laboratory of Dairy Biotechnology and Engineering, Education Ministry of P. R. China, Department of Food Science and Engineering, Inner Mongolia Agricultural University	Mongolia	mgs168150	406.034	3MG64	ENVO:00002003	mgl168152		Zhuang	mgp8437	47.93	454	7	3MG64	18-03-12	3MG64	human-gut	mimarks-survey	Mongolians core gut microbiota and its correlation with seasonal dietary changes	mgm4556686.3	h_sapiens_asm	TRUE
277	3MG72: human-gut	Ulan Bator	human-gut	9152	China		Amplicon	106.9	0.923	TRUE	7	human-associated habitat		16.4428	feces	Guo	TRUE	terrestrial biome		ENVO:00000446	mge168166	ENVO:00009003	124324	This research was supported by National Natural Science Foundation of China (Grant No. 31025019), Hi-Tech Research and Development Program of China (863 Planning, Grant No.2011AA100902), Synergetic Innovation Center of Food Safety and Nutrition, the China Agriculture Research System (Grant No.CARS-37), the Innovation Team Development of the Ministry of Education of China (Grant No. IRT0967), the …	3638608	0.617	2014-03-25T00:56:35	Key Laboratory of Dairy Biotechnology and Engineering, Education Ministry of P. R. China, Department of Food Science and Engineering, Inner Mongolia Agricultural University	Mongolia	mgs168165	397.575	3MG72	ENVO:00002003	mgl168167		Zhuang	mgp8437	47.93	454	7	3MG72	18-03-12	3MG72	human-gut	mimarks-survey	Mongolians core gut microbiota and its correlation with seasonal dietary changes	mgm4556691.3	h_sapiens_asm	TRUE
278	3MG82: human-gut	Ulan Bator	human-gut	9996	China		Amplicon	106.9	0.9	TRUE	7	human-associated habitat		25.0065	feces	Guo	TRUE	terrestrial biome		ENVO:00000446	mge168193	ENVO:00009003	124333	This research was supported by National Natural Science Foundation of China (Grant No. 31025019), Hi-Tech Research and Development Program of China (863 Planning, Grant No.2011AA100902), Synergetic Innovation Center of Food Safety and Nutrition, the China Agriculture Research System (Grant No.CARS-37), the Innovation Team Development of the Ministry of Education of China (Grant No. IRT0967), the …	3906904	0.917	2014-03-25T00:56:37	Key Laboratory of Dairy Biotechnology and Engineering, Education Ministry of P. R. China, Department of Food Science and Engineering, Inner Mongolia Agricultural University	Mongolia	mgs168192	390.847	3MG82	ENVO:00002003	mgl168194		Zhuang	mgp8437	47.93	454	7	3MG82	18-03-12	3MG82	human-gut	mimarks-survey	Mongolians core gut microbiota and its correlation with seasonal dietary changes	mgm4556700.3	h_sapiens_asm	TRUE
279	3MG91: human-gut	Ulan Bator	human-gut	12637	China		Amplicon	106.9	0.96	TRUE	7	human-associated habitat		42.1556	feces	Guo	TRUE	terrestrial biome		ENVO:00000446	mge168220	ENVO:00009003	124342	This research was supported by National Natural Science Foundation of China (Grant No. 31025019), Hi-Tech Research and Development Program of China (863 Planning, Grant No.2011AA100902), Synergetic Innovation Center of Food Safety and Nutrition, the China Agriculture Research System (Grant No.CARS-37), the Innovation Team Development of the Ministry of Education of China (Grant No. IRT0967), the …	4815380	0.795	2014-03-25T00:56:39	Key Laboratory of Dairy Biotechnology and Engineering, Education Ministry of P. R. China, Department of Food Science and Engineering, Inner Mongolia Agricultural University	Mongolia	mgs168219	381.054	3MG91	ENVO:00002003	mgl168221		Zhuang	mgp8437	47.93	454	7	3MG91	18-03-12	3MG91	human-gut	mimarks-survey	Mongolians core gut microbiota and its correlation with seasonal dietary changes	mgm4556709.3	h_sapiens_asm	TRUE
280	3MG95: human-gut	TUW aimag	human-gut	12679	China		Amplicon	106.4	0.959	TRUE	7	human-associated habitat		7.41479	feces	Guo	TRUE	terrestrial biome		ENVO:00000446	mge168232	ENVO:00009003	124346	This research was supported by National Natural Science Foundation of China (Grant No. 31025019), Hi-Tech Research and Development Program of China (863 Planning, Grant No.2011AA100902), Synergetic Innovation Center of Food Safety and Nutrition, the China Agriculture Research System (Grant No.CARS-37), the Innovation Team Development of the Ministry of Education of China (Grant No. IRT0967), the …	4966695	1.206	2014-03-25T00:56:40	Key Laboratory of Dairy Biotechnology and Engineering, Education Ministry of P. R. China, Department of Food Science and Engineering, Inner Mongolia Agricultural University	Mongolia	mgs168231	391.726	3MG95	ENVO:00002003	mgl168233		Zhuang	mgp8437	47.39	454	7	3MG95	18-03-12	3MG95	human-gut	mimarks-survey	Mongolians core gut microbiota and its correlation with seasonal dietary changes	mgm4556713.3	h_sapiens_asm	TRUE
281	4MG108: human-gut	TUW aimag	human-gut	11400	China		Amplicon	106.4	0.904	TRUE	7	human-associated habitat		32.3699	feces	Guo	TRUE	terrestrial biome		ENVO:00000446	mge168265	ENVO:00009003	124357	This research was supported by National Natural Science Foundation of China (Grant No. 31025019), Hi-Tech Research and Development Program of China (863 Planning, Grant No.2011AA100902), Synergetic Innovation Center of Food Safety and Nutrition, the China Agriculture Research System (Grant No.CARS-37), the Innovation Team Development of the Ministry of Education of China (Grant No. IRT0967), the …	4808646	2.315	2014-03-25T00:56:42	Key Laboratory of Dairy Biotechnology and Engineering, Education Ministry of P. R. China, Department of Food Science and Engineering, Inner Mongolia Agricultural University	Mongolia	mgs168264	421.811	4MG108	ENVO:00002003	mgl168266		Zhuang	mgp8437	47.39	454	7	4MG108	22-06-12	4MG108	human-gut	mimarks-survey	Mongolians core gut microbiota and its correlation with seasonal dietary changes	mgm4556724.3	h_sapiens_asm	TRUE
282	4MG115: human-gut	TUW aimag	human-gut	10939	China		Amplicon	106.4	0.954	TRUE	7	human-associated habitat		11.5329	feces	Guo	TRUE	terrestrial biome		ENVO:00000446	mge168274	ENVO:00009003	124360	This research was supported by National Natural Science Foundation of China (Grant No. 31025019), Hi-Tech Research and Development Program of China (863 Planning, Grant No.2011AA100902), Synergetic Innovation Center of Food Safety and Nutrition, the China Agriculture Research System (Grant No.CARS-37), the Innovation Team Development of the Ministry of Education of China (Grant No. IRT0967), the …	4661293	2.453	2014-03-25T00:56:43	Key Laboratory of Dairy Biotechnology and Engineering, Education Ministry of P. R. China, Department of Food Science and Engineering, Inner Mongolia Agricultural University	Mongolia	mgs168273	426.117	4MG115	ENVO:00002003	mgl168275		Zhuang	mgp8437	47.39	454	7	4MG115	22-06-12	4MG115	human-gut	mimarks-survey	Mongolians core gut microbiota and its correlation with seasonal dietary changes	mgm4556727.3	h_sapiens_asm	TRUE
283	4MG67: human-gut	Ulan Bator	human-gut	16117	China		Amplicon	106.9	1.031	TRUE	7	human-associated habitat		2.8727	feces	Guo	TRUE	terrestrial biome		ENVO:00000446	mge168346	ENVO:00009003	124384	This research was supported by National Natural Science Foundation of China (Grant No. 31025019), Hi-Tech Research and Development Program of China (863 Planning, Grant No.2011AA100902), Synergetic Innovation Center of Food Safety and Nutrition, the China Agriculture Research System (Grant No.CARS-37), the Innovation Team Development of the Ministry of Education of China (Grant No. IRT0967), the …	7111766	0.22	2014-03-25T00:56:54	Key Laboratory of Dairy Biotechnology and Engineering, Education Ministry of P. R. China, Department of Food Science and Engineering, Inner Mongolia Agricultural University	Mongolia	mgs168345	441.259	4MG67	ENVO:00002003	mgl168347		Zhuang	mgp8437	47.93	454	7	4MG67	22-06-12	4MG67	human-gut	mimarks-survey	Mongolians core gut microbiota and its correlation with seasonal dietary changes	mgm4556751.3	h_sapiens_asm	TRUE
284	4MG92: human-gut	Ulan Bator	human-gut	14060	China		Amplicon	106.9	0.894	TRUE	7	human-associated habitat		54.326	feces	Guo	TRUE	terrestrial biome		ENVO:00000446	mge168415	ENVO:00009003	124407	This research was supported by National Natural Science Foundation of China (Grant No. 31025019), Hi-Tech Research and Development Program of China (863 Planning, Grant No.2011AA100902), Synergetic Innovation Center of Food Safety and Nutrition, the China Agriculture Research System (Grant No.CARS-37), the Innovation Team Development of the Ministry of Education of China (Grant No. IRT0967), the …	6022521	1.371	2014-03-25T00:57:04	Key Laboratory of Dairy Biotechnology and Engineering, Education Ministry of P. R. China, Department of Food Science and Engineering, Inner Mongolia Agricultural University	Mongolia	mgs168414	428.344	4MG92	ENVO:00002003	mgl168416		Zhuang	mgp8437	47.93	454	7	4MG92	22-06-12	4MG92	human-gut	mimarks-survey	Mongolians core gut microbiota and its correlation with seasonal dietary changes	mgm4556774.3	h_sapiens_asm	TRUE
285	4MG95: human-gut	TUW aimag	human-gut	13121	China		Amplicon	106.4	0.945	TRUE	7	human-associated habitat		15.6756	feces	Guo	TRUE	terrestrial biome		ENVO:00000446	mge168424	ENVO:00009003	124410	This research was supported by National Natural Science Foundation of China (Grant No. 31025019), Hi-Tech Research and Development Program of China (863 Planning, Grant No.2011AA100902), Synergetic Innovation Center of Food Safety and Nutrition, the China Agriculture Research System (Grant No.CARS-37), the Innovation Team Development of the Ministry of Education of China (Grant No. IRT0967), the …	5683232	0.801	2014-03-25T00:57:05	Key Laboratory of Dairy Biotechnology and Engineering, Education Ministry of P. R. China, Department of Food Science and Engineering, Inner Mongolia Agricultural University	Mongolia	mgs168423	433.14	4MG95	ENVO:00002003	mgl168425		Zhuang	mgp8437	47.39	454	7	4MG95	22-06-12	4MG95	human-gut	mimarks-survey	Mongolians core gut microbiota and its correlation with seasonal dietary changes	mgm4556777.3	h_sapiens_asm	TRUE
286	5MG101: human-gut	TUW aimag	human-gut	13586	China		Amplicon	106.4	0.879	TRUE	7	human-associated habitat		57.5177	feces	Guo	TRUE	terrestrial biome		ENVO:00000446	mge168442	ENVO:00009003	124416	This research was supported by National Natural Science Foundation of China (Grant No. 31025019), Hi-Tech Research and Development Program of China (863 Planning, Grant No.2011AA100902), Synergetic Innovation Center of Food Safety and Nutrition, the China Agriculture Research System (Grant No.CARS-37), the Innovation Team Development of the Ministry of Education of China (Grant No. IRT0967), the …	5840115	2.153	2014-03-25T00:57:08	Key Laboratory of Dairy Biotechnology and Engineering, Education Ministry of P. R. China, Department of Food Science and Engineering, Inner Mongolia Agricultural University	Mongolia	mgs168441	429.863	5MG101	ENVO:00002003	mgl168443		Zhuang	mgp8437	47.39	454	7	5MG101	21-09-12	5MG101	human-gut	mimarks-survey	Mongolians core gut microbiota and its correlation with seasonal dietary changes	mgm4556783.3	h_sapiens_asm	TRUE
287	5MG102: human-gut	TUW aimag	human-gut	8486	China		Amplicon	106.4	0.945	TRUE	7	human-associated habitat		5.76072	feces	Guo	TRUE	terrestrial biome		ENVO:00000446	mge168445	ENVO:00009003	124417	This research was supported by National Natural Science Foundation of China (Grant No. 31025019), Hi-Tech Research and Development Program of China (863 Planning, Grant No.2011AA100902), Synergetic Innovation Center of Food Safety and Nutrition, the China Agriculture Research System (Grant No.CARS-37), the Innovation Team Development of the Ministry of Education of China (Grant No. IRT0967), the …	3703126	2.149	2014-03-25T00:57:08	Key Laboratory of Dairy Biotechnology and Engineering, Education Ministry of P. R. China, Department of Food Science and Engineering, Inner Mongolia Agricultural University	Mongolia	mgs168444	436.381	5MG102	ENVO:00002003	mgl168446		Zhuang	mgp8437	47.39	454	7	5MG102	21-09-12	5MG102	human-gut	mimarks-survey	Mongolians core gut microbiota and its correlation with seasonal dietary changes	mgm4556784.3	h_sapiens_asm	TRUE
288	5MG31: human-gut	khentii aimag	human-gut	12472	China		Amplicon	109.98	0.938	TRUE	7	human-associated habitat		13.5832	feces	Guo	TRUE	terrestrial biome		ENVO:00000446	mge168487	ENVO:00009003	124431	This research was supported by National Natural Science Foundation of China (Grant No. 31025019), Hi-Tech Research and Development Program of China (863 Planning, Grant No.2011AA100902), Synergetic Innovation Center of Food Safety and Nutrition, the China Agriculture Research System (Grant No.CARS-37), the Innovation Team Development of the Ministry of Education of China (Grant No. IRT0967), the …	5345449	1.564	2014-03-25T00:57:14	Key Laboratory of Dairy Biotechnology and Engineering, Education Ministry of P. R. China, Department of Food Science and Engineering, Inner Mongolia Agricultural University	Mongolia	mgs168486	428.596	5MG31	ENVO:00002003	mgl168488		Zhuang	mgp8437	47.78	454	7	5MG31	21-09-12	5MG31	human-gut	mimarks-survey	Mongolians core gut microbiota and its correlation with seasonal dietary changes	mgm4556798.3	h_sapiens_asm	TRUE
289	5MG53: human-gut	Ulan Bator	human-gut	11291	China		Amplicon	106.9	0.944	TRUE	7	human-associated habitat		12.187	feces	Guo	TRUE	terrestrial biome		ENVO:00000446	mge168505	ENVO:00009003	124437	This research was supported by National Natural Science Foundation of China (Grant No. 31025019), Hi-Tech Research and Development Program of China (863 Planning, Grant No.2011AA100902), Synergetic Innovation Center of Food Safety and Nutrition, the China Agriculture Research System (Grant No.CARS-37), the Innovation Team Development of the Ministry of Education of China (Grant No. IRT0967), the …	4874162	1.196	2014-03-25T00:57:17	Key Laboratory of Dairy Biotechnology and Engineering, Education Ministry of P. R. China, Department of Food Science and Engineering, Inner Mongolia Agricultural University	Mongolia	mgs168504	431.686	5MG53	ENVO:00002003	mgl168506		Zhuang	mgp8437	47.93	454	7	5MG53	21-09-12	5MG53	human-gut	mimarks-survey	Mongolians core gut microbiota and its correlation with seasonal dietary changes	mgm4556804.3	h_sapiens_asm	TRUE
290	5MG60: human-gut	Ulan Bator	human-gut	13342	China		Amplicon	106.9	0.964	TRUE	7	human-associated habitat		4.91759	feces	Guo	TRUE	terrestrial biome		ENVO:00000446	mge168526	ENVO:00009003	124444	This research was supported by National Natural Science Foundation of China (Grant No. 31025019), Hi-Tech Research and Development Program of China (863 Planning, Grant No.2011AA100902), Synergetic Innovation Center of Food Safety and Nutrition, the China Agriculture Research System (Grant No.CARS-37), the Innovation Team Development of the Ministry of Education of China (Grant No. IRT0967), the …	5641431	1.755	2014-03-25T00:57:20	Key Laboratory of Dairy Biotechnology and Engineering, Education Ministry of P. R. China, Department of Food Science and Engineering, Inner Mongolia Agricultural University	Mongolia	mgs168525	422.832	5MG60	ENVO:00002003	mgl168527		Zhuang	mgp8437	47.93	454	7	5MG60	21-09-12	5MG60	human-gut	mimarks-survey	Mongolians core gut microbiota and its correlation with seasonal dietary changes	mgm4556811.3	h_sapiens_asm	TRUE
291	5MG80: human-gut	Ulan Bator	human-gut	9660	China		Amplicon	106.9	0.881	TRUE	7	human-associated habitat		55.781	feces	Guo	TRUE	terrestrial biome		ENVO:00000446	mge168571	ENVO:00009003	124459	This research was supported by National Natural Science Foundation of China (Grant No. 31025019), Hi-Tech Research and Development Program of China (863 Planning, Grant No.2011AA100902), Synergetic Innovation Center of Food Safety and Nutrition, the China Agriculture Research System (Grant No.CARS-37), the Innovation Team Development of the Ministry of Education of China (Grant No. IRT0967), the …	4191053	2.796	2014-03-25T00:57:27	Key Laboratory of Dairy Biotechnology and Engineering, Education Ministry of P. R. China, Department of Food Science and Engineering, Inner Mongolia Agricultural University	Mongolia	mgs168570	433.856	5MG80	ENVO:00002003	mgl168572		Zhuang	mgp8437	47.93	454	7	5MG80	21-09-12	5MG80	human-gut	mimarks-survey	Mongolians core gut microbiota and its correlation with seasonal dietary changes	mgm4556826.3	h_sapiens_asm	TRUE
292	5MG89: human-gut	Ulan Bator	human-gut	12005	China		Amplicon	106.9	0.896	TRUE	7	human-associated habitat		31.0665	feces	Guo	TRUE	terrestrial biome		ENVO:00000446	mge168598	ENVO:00009003	124468	This research was supported by National Natural Science Foundation of China (Grant No. 31025019), Hi-Tech Research and Development Program of China (863 Planning, Grant No.2011AA100902), Synergetic Innovation Center of Food Safety and Nutrition, the China Agriculture Research System (Grant No.CARS-37), the Innovation Team Development of the Ministry of Education of China (Grant No. IRT0967), the …	5171882	1.426	2014-03-25T00:57:29	Key Laboratory of Dairy Biotechnology and Engineering, Education Ministry of P. R. China, Department of Food Science and Engineering, Inner Mongolia Agricultural University	Mongolia	mgs168597	430.811	5MG89	ENVO:00002003	mgl168599		Zhuang	mgp8437	47.93	454	7	5MG89	21-09-12	5MG89	human-gut	mimarks-survey	Mongolians core gut microbiota and its correlation with seasonal dietary changes	mgm4556835.3	h_sapiens_asm	TRUE
293	5MG92: human-gut	Ulan Bator	human-gut	13422	China		Amplicon	106.9	0.85	TRUE	7	human-associated habitat		43.3308	feces	Guo	TRUE	terrestrial biome		ENVO:00000446	mge168607	ENVO:00009003	124471	This research was supported by National Natural Science Foundation of China (Grant No. 31025019), Hi-Tech Research and Development Program of China (863 Planning, Grant No.2011AA100902), Synergetic Innovation Center of Food Safety and Nutrition, the China Agriculture Research System (Grant No.CARS-37), the Innovation Team Development of the Ministry of Education of China (Grant No. IRT0967), the …	5773055	1.118	2014-03-25T00:57:30	Key Laboratory of Dairy Biotechnology and Engineering, Education Ministry of P. R. China, Department of Food Science and Engineering, Inner Mongolia Agricultural University	Mongolia	mgs168606	430.119	5MG92	ENVO:00002003	mgl168608		Zhuang	mgp8437	47.93	454	7	5MG92	21-09-12	5MG92	human-gut	mimarks-survey	Mongolians core gut microbiota and its correlation with seasonal dietary changes	mgm4556838.3	h_sapiens_asm	TRUE
294	5MG95: human-gut	TUW aimag	human-gut	10775	China		Amplicon	106.4	0.934	TRUE	7	human-associated habitat		12.839	feces	Guo	TRUE	terrestrial biome		ENVO:00000446	mge168616	ENVO:00009003	124474	This research was supported by National Natural Science Foundation of China (Grant No. 31025019), Hi-Tech Research and Development Program of China (863 Planning, Grant No.2011AA100902), Synergetic Innovation Center of Food Safety and Nutrition, the China Agriculture Research System (Grant No.CARS-37), the Innovation Team Development of the Ministry of Education of China (Grant No. IRT0967), the …	4721742	1.177	2014-03-25T00:57:32	Key Laboratory of Dairy Biotechnology and Engineering, Education Ministry of P. R. China, Department of Food Science and Engineering, Inner Mongolia Agricultural University	Mongolia	mgs168615	438.213	5MG95	ENVO:00002003	mgl168617		Zhuang	mgp8437	47.39	454	7	5MG95	21-09-12	5MG95	human-gut	mimarks-survey	Mongolians core gut microbiota and its correlation with seasonal dietary changes	mgm4556841.3	h_sapiens_asm	TRUE
295	5MG97: human-gut	TUW aimag	human-gut	6495	China		Amplicon	106.4	0.945	TRUE	7	human-associated habitat		6.02766	feces	Guo	TRUE	terrestrial biome		ENVO:00000446	mge168622	ENVO:00009003	124476	This research was supported by National Natural Science Foundation of China (Grant No. 31025019), Hi-Tech Research and Development Program of China (863 Planning, Grant No.2011AA100902), Synergetic Innovation Center of Food Safety and Nutrition, the China Agriculture Research System (Grant No.CARS-37), the Innovation Team Development of the Ministry of Education of China (Grant No. IRT0967), the …	2792841	1.992	2014-03-25T00:57:34	Key Laboratory of Dairy Biotechnology and Engineering, Education Ministry of P. R. China, Department of Food Science and Engineering, Inner Mongolia Agricultural University	Mongolia	mgs168621	429.999	5MG97	ENVO:00002003	mgl168623		Zhuang	mgp8437	47.39	454	7	5MG97	21-09-12	5MG97	human-gut	mimarks-survey	Mongolians core gut microbiota and its correlation with seasonal dietary changes	mgm4556843.3	h_sapiens_asm	TRUE
296	MG106: human-gut	TUW aimag	human-gut	10624	China		Amplicon	106.4	0.978	TRUE	7	human-associated habitat		3.58168	feces	Guo	TRUE	terrestrial biome		ENVO:00000446	mge168643	ENVO:00009003	124483	This research was supported by National Natural Science Foundation of China (Grant No. 31025019), Hi-Tech Research and Development Program of China (863 Planning, Grant No.2011AA100902), Synergetic Innovation Center of Food Safety and Nutrition, the China Agriculture Research System (Grant No.CARS-37), the Innovation Team Development of the Ministry of Education of China (Grant No. IRT0967), the …	4397423	0.941	2014-03-25T00:57:42	Key Laboratory of Dairy Biotechnology and Engineering, Education Ministry of P. R. China, Department of Food Science and Engineering, Inner Mongolia Agricultural University	Mongolia	mgs168642	413.914	MG106	ENVO:00002003	mgl168644		Zhuang	mgp8437	47.39	454	7	MG106	26-11-11	MG106	human-gut	mimarks-survey	Mongolians core gut microbiota and its correlation with seasonal dietary changes	mgm4556850.3	h_sapiens_asm	TRUE
297	MG51: human-gut	khentii aimag	human-gut	14153	China		Amplicon	109.98	0.902	TRUE	7	human-associated habitat		17.1362	feces	Guo	TRUE	terrestrial biome		ENVO:00000446	mge168694	ENVO:00009003	124500	This research was supported by National Natural Science Foundation of China (Grant No. 31025019), Hi-Tech Research and Development Program of China (863 Planning, Grant No.2011AA100902), Synergetic Innovation Center of Food Safety and Nutrition, the China Agriculture Research System (Grant No.CARS-37), the Innovation Team Development of the Ministry of Education of China (Grant No. IRT0967), the …	5676023	0.673	2014-03-25T00:58:00	Key Laboratory of Dairy Biotechnology and Engineering, Education Ministry of P. R. China, Department of Food Science and Engineering, Inner Mongolia Agricultural University	Mongolia	mgs168693	401.047	MG51	ENVO:00002003	mgl168695		Zhuang	mgp8437	47.78	454	7	MG51	26-11-11	MG51	human-gut	mimarks-survey	Mongolians core gut microbiota and its correlation with seasonal dietary changes	mgm4556867.3	h_sapiens_asm	TRUE
298	MG95: human-gut	TUW aimag	human-gut	10458	China		Amplicon	106.4	0.944	TRUE	7	human-associated habitat		10.4299	feces	Guo	TRUE	terrestrial biome		ENVO:00000446	mge168808	ENVO:00009003	124538	This research was supported by National Natural Science Foundation of China (Grant No. 31025019), Hi-Tech Research and Development Program of China (863 Planning, Grant No.2011AA100902), Synergetic Innovation Center of Food Safety and Nutrition, the China Agriculture Research System (Grant No.CARS-37), the Innovation Team Development of the Ministry of Education of China (Grant No. IRT0967), the …	4285695	1.145	2014-03-25T00:58:09	Key Laboratory of Dairy Biotechnology and Engineering, Education Ministry of P. R. China, Department of Food Science and Engineering, Inner Mongolia Agricultural University	Mongolia	mgs168807	409.801	MG95	ENVO:00002003	mgl168809		Zhuang	mgp8437	47.39	454	7	MG95	26-11-11	MG95	human-gut	mimarks-survey	Mongolians core gut microbiota and its correlation with seasonal dietary changes	mgm4556905.3	h_sapiens_asm	TRUE
299	0dE10: human-gut	Hohhot,Inner Mongolia	human-gut	12337	China		Amplicon	111.75	0.833	TRUE	7	human-associated habitat		14.5547	feces	Guo	TRUE	terrestrial biome		ENVO:00000446	mge169690	ENVO:00009003	125168	The authors thank the subjects for participating in this work. This research was supported by the National Natural Science Foundation of China (Grant No. 31025019), the Innovation Team Development of the Ministry of Education of China (Grant No. IRT0967), the China Agriculture Research System (Grant No. CARS-37), and the Key Laboratory Major Open Project Fund of Inner Mongolia (Grant No. 20130902…	5398480	3.336	2014-03-26T19:08:51	Key Laboratory of Dairy Biotechnology and Engineering, Education Ministry of P. R. China, Department of Food Science and Engineering, Inner Mongolia Agricultural University	China	mgs169689	437.585	0dE10	ENVO:00002003	mgl169691		Zhuang	mgp8507	40.86	454	7	0dE10	28-05-11	0dE10	human-gut	mimarks-survey	The Impact of Oral Consumption of Lactobacillus plantarum P-8 on Fecal Bacteria	mgm4557535.3	h_sapiens_asm	TRUE
300	0dY10: human-gut	Hohhot,Inner Mongolia	human-gut	11851	China		Amplicon	111.75	0.866	TRUE	7	human-associated habitat		19.3751	feces	Guo	TRUE	terrestrial biome		ENVO:00000446	mge169756	ENVO:00009003	125190	The authors thank the subjects for participating in this work. This research was supported by the National Natural Science Foundation of China (Grant No. 31025019), the Innovation Team Development of the Ministry of Education of China (Grant No. IRT0967), the China Agriculture Research System (Grant No. CARS-37), and the Key Laboratory Major Open Project Fund of Inner Mongolia (Grant No. 20130902…	5192812	4.096	2014-03-26T19:09:16	Key Laboratory of Dairy Biotechnology and Engineering, Education Ministry of P. R. China, Department of Food Science and Engineering, Inner Mongolia Agricultural University	China	mgs169755	438.175	0dY10	ENVO:00002003	mgl169757		Zhuang	mgp8507	40.86	454	7	0dY10	28-05-11	0dY10	human-gut	mimarks-survey	The Impact of Oral Consumption of Lactobacillus plantarum P-8 on Fecal Bacteria	mgm4557557.3	h_sapiens_asm	TRUE
301	0dY11: human-gut	Hohhot,Inner Mongolia	human-gut	9524	China		Amplicon	111.75	0.972	TRUE	7	human-associated habitat		33.5802	feces	Guo	TRUE	terrestrial biome		ENVO:00000446	mge169759	ENVO:00009003	125191	The authors thank the subjects for participating in this work. This research was supported by the National Natural Science Foundation of China (Grant No. 31025019), the Innovation Team Development of the Ministry of Education of China (Grant No. IRT0967), the China Agriculture Research System (Grant No. CARS-37), and the Key Laboratory Major Open Project Fund of Inner Mongolia (Grant No. 20130902…	4205498	5.027	2014-03-26T19:09:17	Key Laboratory of Dairy Biotechnology and Engineering, Education Ministry of P. R. China, Department of Food Science and Engineering, Inner Mongolia Agricultural University	China	mgs169758	441.568	0dY11	ENVO:00002003	mgl169760		Zhuang	mgp8507	40.86	454	7	0dY11	28-05-11	0dY11	human-gut	mimarks-survey	The Impact of Oral Consumption of Lactobacillus plantarum P-8 on Fecal Bacteria	mgm4557558.3	h_sapiens_asm	TRUE
302	0dY4: human-gut	Hohhot,Inner Mongolia	human-gut	11798	China		Amplicon	111.75	0.899	TRUE	7	human-associated habitat		24.4502	feces	Guo	TRUE	terrestrial biome		ENVO:00000446	mge169771	ENVO:00009003	125195	The authors thank the subjects for participating in this work. This research was supported by the National Natural Science Foundation of China (Grant No. 31025019), the Innovation Team Development of the Ministry of Education of China (Grant No. IRT0967), the China Agriculture Research System (Grant No. CARS-37), and the Key Laboratory Major Open Project Fund of Inner Mongolia (Grant No. 20130902…	5266243	3.79	2014-03-26T19:09:22	Key Laboratory of Dairy Biotechnology and Engineering, Education Ministry of P. R. China, Department of Food Science and Engineering, Inner Mongolia Agricultural University	China	mgs169770	446.367	0dY4	ENVO:00002003	mgl169772		Zhuang	mgp8507	40.86	454	7	0dY4	28-05-11	0dY4	human-gut	mimarks-survey	The Impact of Oral Consumption of Lactobacillus plantarum P-8 on Fecal Bacteria	mgm4557562.3	h_sapiens_asm	TRUE
303	0dY8: human-gut	Hohhot,Inner Mongolia	human-gut	12330	China		Amplicon	111.75	0.919	TRUE	7	human-associated habitat		9.19262	feces	Guo	TRUE	terrestrial biome		ENVO:00000446	mge169780	ENVO:00009003	125198	The authors thank the subjects for participating in this work. This research was supported by the National Natural Science Foundation of China (Grant No. 31025019), the Innovation Team Development of the Ministry of Education of China (Grant No. IRT0967), the China Agriculture Research System (Grant No. CARS-37), and the Key Laboratory Major Open Project Fund of Inner Mongolia (Grant No. 20130902…	5520443	1.917	2014-03-26T19:09:25	Key Laboratory of Dairy Biotechnology and Engineering, Education Ministry of P. R. China, Department of Food Science and Engineering, Inner Mongolia Agricultural University	China	mgs169779	447.724	0dY8	ENVO:00002003	mgl169781		Zhuang	mgp8507	40.86	454	7	0dY8	28-05-11	0dY8	human-gut	mimarks-survey	The Impact of Oral Consumption of Lactobacillus plantarum P-8 on Fecal Bacteria	mgm4557565.3	h_sapiens_asm	TRUE
304	28dE10: human-gut	Hohhot,Inner Mongolia	human-gut	9811	China		Amplicon	111.75	0.824	TRUE	7	human-associated habitat		9.806	feces	Guo	TRUE	terrestrial biome		ENVO:00000446	mge169789	ENVO:00009003	125201	The authors thank the subjects for participating in this work. This research was supported by the National Natural Science Foundation of China (Grant No. 31025019), the Innovation Team Development of the Ministry of Education of China (Grant No. IRT0967), the China Agriculture Research System (Grant No. CARS-37), and the Key Laboratory Major Open Project Fund of Inner Mongolia (Grant No. 20130902…	4229958	2.708	2014-03-26T19:09:28	Key Laboratory of Dairy Biotechnology and Engineering, Education Ministry of P. R. China, Department of Food Science and Engineering, Inner Mongolia Agricultural University	China	mgs169788	431.144	28dE10	ENVO:00002003	mgl169790		Zhuang	mgp8507	40.86	454	7	28dE10	25-06-11	28dE10	human-gut	mimarks-survey	The Impact of Oral Consumption of Lactobacillus plantarum P-8 on Fecal Bacteria	mgm4557568.3	h_sapiens_asm	TRUE
305	28dM1: human-gut	Hohhot,Inner Mongolia	human-gut	9897	China		Amplicon	111.75	0.931	TRUE	7	human-associated habitat		43.1152	feces	Guo	TRUE	terrestrial biome		ENVO:00000446	mge169816	ENVO:00009003	125210	The authors thank the subjects for participating in this work. This research was supported by the National Natural Science Foundation of China (Grant No. 31025019), the Innovation Team Development of the Ministry of Education of China (Grant No. IRT0967), the China Agriculture Research System (Grant No. CARS-37), and the Key Laboratory Major Open Project Fund of Inner Mongolia (Grant No. 20130902…	4445474	4.742	2014-03-26T19:09:39	Key Laboratory of Dairy Biotechnology and Engineering, Education Ministry of P. R. China, Department of Food Science and Engineering, Inner Mongolia Agricultural University	China	mgs169815	449.174	28dM1	ENVO:00002003	mgl169817		Zhuang	mgp8507	40.86	454	7	28dM1	25-06-11	28dM1	human-gut	mimarks-survey	The Impact of Oral Consumption of Lactobacillus plantarum P-8 on Fecal Bacteria	mgm4557577.3	h_sapiens_asm	TRUE
306	28dM7: human-gut	Hohhot,Inner Mongolia	human-gut	10647	China		Amplicon	111.75	0.897	TRUE	7	human-associated habitat		28.7559	feces	Guo	TRUE	terrestrial biome		ENVO:00000446	mge169843	ENVO:00009003	125219	The authors thank the subjects for participating in this work. This research was supported by the National Natural Science Foundation of China (Grant No. 31025019), the Innovation Team Development of the Ministry of Education of China (Grant No. IRT0967), the China Agriculture Research System (Grant No. CARS-37), and the Key Laboratory Major Open Project Fund of Inner Mongolia (Grant No. 20130902…	4820204	4.663	2014-03-26T19:09:45	Key Laboratory of Dairy Biotechnology and Engineering, Education Ministry of P. R. China, Department of Food Science and Engineering, Inner Mongolia Agricultural University	China	mgs169842	452.729	28dM7	ENVO:00002003	mgl169844		Zhuang	mgp8507	40.86	454	7	28dM7	25-06-11	28dM7	human-gut	mimarks-survey	The Impact of Oral Consumption of Lactobacillus plantarum P-8 on Fecal Bacteria	mgm4557586.3	h_sapiens_asm	TRUE
307	28dY9: human-gut	Hohhot,Inner Mongolia	human-gut	10598	China		Amplicon	111.75	0.836	TRUE	7	human-associated habitat		15.2827	feces	Guo	TRUE	terrestrial biome		ENVO:00000446	mge169882	ENVO:00009003	125232	The authors thank the subjects for participating in this work. This research was supported by the National Natural Science Foundation of China (Grant No. 31025019), the Innovation Team Development of the Ministry of Education of China (Grant No. IRT0967), the China Agriculture Research System (Grant No. CARS-37), and the Key Laboratory Major Open Project Fund of Inner Mongolia (Grant No. 20130902…	4588932	3.112	2014-03-26T19:09:53	Key Laboratory of Dairy Biotechnology and Engineering, Education Ministry of P. R. China, Department of Food Science and Engineering, Inner Mongolia Agricultural University	China	mgs169881	433	28dY9	ENVO:00002003	mgl169883		Zhuang	mgp8507	40.86	454	7	28dY9	25-06-11	28dY9	human-gut	mimarks-survey	The Impact of Oral Consumption of Lactobacillus plantarum P-8 on Fecal Bacteria	mgm4557599.3	h_sapiens_asm	TRUE
310	H12.contigs: human-gut	Lake Eyasi, Tanzania	human-gut	73479	Italy		WGS	35.0829	1.277	TRUE	7	organic feature		108.946	feces	Rampelli	TRUE	terrestrial biome		ENVO:00000446	mge174488	ENVO:01000159	128056		22734940	0	2014-04-17T16:38:15	University of Bologna	Tanzania	mgs174487	309.407	H12.contigs	ENVO:00002003	mgl174489		Simone	mgp8810	-3.63476	assembled	7	H12.contigs	14-01-13	H12.contigs	human-gut	mimarks-survey	Gut Metagenome of the Hadza	mgm4560423.3	h_sapiens_asm	FALSE
311	H22.contigs: human-gut	Lake Eyasi, Tanzania	human-gut	72163	Italy		WGS	35.0829	1.094	TRUE	7	organic feature		151.174	feces	Rampelli	TRUE	terrestrial biome		ENVO:00000446	mge174503	ENVO:01000159	128061		24374904	0	2014-04-17T16:38:16	University of Bologna	Tanzania	mgs174502	337.776	H22.contigs	ENVO:00002003	mgl174504		Simone	mgp8810	-3.63476	assembled	7	H22.contigs	14-01-13	H22.contigs	human-gut	mimarks-survey	Gut Metagenome of the Hadza	mgm4560428.3	h_sapiens_asm	FALSE
312	H24.contigs: human-gut	Lake Eyasi, Tanzania	human-gut	343198	Italy		WGS	35.0829	1.108	TRUE	7	organic feature		115.127	feces	Rampelli	TRUE	terrestrial biome		ENVO:00000446	mge174509	ENVO:01000159	128063		164922131	0	2014-04-17T16:38:17	University of Bologna	Tanzania	mgs174508	480.545	H24.contigs	ENVO:00002003	mgl174510		Simone	mgp8810	-3.63476	assembled	7	H24.contigs	14-01-13	H24.contigs	human-gut	mimarks-survey	Gut Metagenome of the Hadza	mgm4560430.3	h_sapiens_asm	FALSE
313	IT1.contigs: human-gut	Bologna	human-gut	30991	Italy		WGS	11.3426	1.16	TRUE	7	organic feature		45.2122	feces	Rampelli	TRUE	terrestrial biome		ENVO:00000446	mge174515	ENVO:01000159	128070		9514701	0	2014-04-17T16:38:18	University of Bologna	Italy	mgs174514	307.015	IT1.contigs	ENVO:00002003	mgl174516		Simone	mgp8810	44.4949	assembled	7	IT1.contigs	2013-04-04	IT1.contigs	human-gut	mimarks-survey	Gut Metagenome of the Hadza	mgm4560437.3	h_sapiens_asm	FALSE
314	Sample9: human-gut	Kuala Lumpur	human-gut	113362	Malaysia	University of Malaya	MT	101.687	0.907	TRUE	7	microbial feature	Malaysia	46.7303	biological product	Loke	TRUE	Tropical humid forests	Mun Fai	ENVO:00002993	mge177083	ENVO:01000007	129961	University of Malaya-Ministry of Education (UM-MoE) High Impact Research (HIR) Grant UM.C/625/1/HIR/MoE/CHAN/13/4 (Account No. H-50001-A000029)	51571959	3.972	2014-05-01T04:38:28	University of Malaya	Malaysia	mgs177082	454.932	Sample9	ENVO:02000043	mgl177084	Loke	Mun Fai	mgp8960	3.139	illumina	7	C009B	2014-01-01	C009B	human-gut	metagenome	Human gut metagenome before and after H. pylori eradication	mgm4562328.3	h_sapiens_asm	FALSE
315	Sample31: human-gut	Kuala Lumpur	human-gut	174686	Malaysia	University of Malaya	MT	101.687	0.954	TRUE	7	microbial feature	Malaysia	55.5233	biological product	Loke	TRUE	Tropical humid forests	Mun Fai	ENVO:00002993	mge177149	ENVO:01000007	129983	University of Malaya-Ministry of Education (UM-MoE) High Impact Research (HIR) Grant UM.C/625/1/HIR/MoE/CHAN/13/4 (Account No. H-50001-A000029)	80108128	4.417	2014-05-01T04:38:34	University of Malaya	Malaysia	mgs177148	458.584	Sample31	ENVO:02000043	mgl177150	Loke	Mun Fai	mgp8960	3.139	illumina	7	C042B	2014-01-01	C042B	human-gut	metagenome	Human gut metagenome before and after H. pylori eradication	mgm4562350.3	h_sapiens_asm	FALSE
316	H26.contigs: human-gut	Lake Eyasi, Tanzania	human-gut	96676	Italy		WGS	35.0829	1.168	TRUE	7	organic feature		172.399	feces	Rampelli	TRUE	terrestrial biome		ENVO:00000446	mge180453	ENVO:01000159	131729		35306301	0	2014-05-13T07:28:49	University of Bologna	Tanzania	mgs180452	365.202	H26.contigs	ENVO:00002003	mgl180454		Simone	mgp8810	-3.63476	assembled	7	H26.contigs	14-01-13	H26.contigs	human-gut	mimarks-survey	Gut Metagenome of the Hadza	mgm4564096.3	h_sapiens_asm	FALSE
318	MK20_1: human-gut	Assam, Karbi-anglong	human-gut	795044	India	Institute of Advanced Study in Science and Technology (IASST)	Amplicon	93.93	0.924	TRUE	7	microbial feature	India	31.7424	feces	Khan	TRUE	terrestrial biome	Mojibur R.	ENVO:00000446	mge458686	ENVO:01000007	133156	Department of Biotechnology (DBT), Govt. of India	346301267	3.464	2014-05-24T04:33:41	Institute of Advanced Study in Science and Technology (IASST)	India	mgs458685	435.575	MK20_1	ENVO:00002003	mgl458687	Khan	Mojibur R.	mgp9353	26.16	illumina	7	MK20_1	18-09-12	MK20_1	human-gut	mimarks-survey	MK20_1	mgm4565523.3	h_sapiens_asm	FALSE
319	IL3_L_2_B_001: human-gut	Germany	human-gut	168094	Germany	University of Florida	Amplicon	11.5418	1.036	TRUE	7	geographic feature		27.4823	feces	Graf zu Castell-R√ºdenhausen	TRUE	terrestrial biome	Austin	ENVO:00000446	mge189838	ENVO:00000000	136764	-	15632742	6.021	2014-06-24T21:13:39	Helmholtz Zentrum M√ºnchen	Germany	mgs189837	93	IL3_L_2_B_001	ENVO:00002003	mgl189839	Davis-Richardson	Wolfgang	mgp2869	48.1549	illumina	7	IL3_L_2_B_001	23-11-04	IL3_L_2_B_001	human-gut	mimarks-survey	babydiet	mgm4569131.3	none	FALSE
320	IL3_L_2_B_003: human-gut	Germany	human-gut	192250	Germany	University of Florida	Amplicon	11.5418	0.947	TRUE	7	geographic feature		38.2936	feces	Graf zu Castell-R√ºdenhausen	TRUE	terrestrial biome	Austin	ENVO:00000446	mge189592	ENVO:00000000	136766	-	17879250	4.524	2014-06-24T21:13:39	Helmholtz Zentrum M√ºnchen	Germany	mgs189591	93	IL3_L_2_B_003	ENVO:00002003	mgl189593	Davis-Richardson	Wolfgang	mgp2869	48.1549	illumina	7	IL3_L_2_B_003	24-11-05	IL3_L_2_B_003	human-gut	mimarks-survey	babydiet	mgm4569133.3	none	FALSE
321	IL3_L_2_B_007: human-gut	Germany	human-gut	226038	Germany	University of Florida	Amplicon	11.5418	0.964	TRUE	7	geographic feature		46.5798	feces	Graf zu Castell-R√ºdenhausen	TRUE	terrestrial biome	Austin	ENVO:00000446	mge189928	ENVO:00000000	136770	-	21021534	6.707	2014-06-24T21:13:40	Helmholtz Zentrum M√ºnchen	Germany	mgs189927	93	IL3_L_2_B_007	ENVO:00002003	mgl189929	Davis-Richardson	Wolfgang	mgp2869	48.1549	illumina	7	IL3_L_2_B_007	17-05-04	IL3_L_2_B_007	human-gut	mimarks-survey	babydiet	mgm4569137.3	none	FALSE
322	IL3_L_2_B_018: human-gut	Germany	human-gut	160408	Germany	University of Florida	Amplicon	11.5418	0.959	TRUE	7	geographic feature		22.2176	feces	Graf zu Castell-R√ºdenhausen	TRUE	terrestrial biome	Austin	ENVO:00000446	mge190090	ENVO:00000000	136781	-	14917944	4.395	2014-06-24T21:13:43	Helmholtz Zentrum M√ºnchen	Germany	mgs190089	93	IL3_L_2_B_018	ENVO:00002003	mgl190091	Davis-Richardson	Wolfgang	mgp2869	48.1549	illumina	7	IL3_L_2_B_018	21-01-03	IL3_L_2_B_018	human-gut	mimarks-survey	babydiet	mgm4569148.3	none	FALSE
323	IL3_L_2_B_027: human-gut	Germany	human-gut	158704	Germany	University of Florida	Amplicon	11.5418	0.929	TRUE	7	geographic feature		23.6908	feces	Graf zu Castell-R√ºdenhausen	TRUE	terrestrial biome	Austin	ENVO:00000446	mge189703	ENVO:00000000	136790	-	14759472	4.909	2014-06-24T21:13:46	Helmholtz Zentrum M√ºnchen	Germany	mgs189702	93	IL3_L_2_B_027	ENVO:00002003	mgl189704	Davis-Richardson	Wolfgang	mgp2869	48.1549	illumina	7	IL3_L_2_B_027	27-06-05	IL3_L_2_B_027	human-gut	mimarks-survey	babydiet	mgm4569157.3	none	FALSE
324	IL3_L_2_B_054: human-gut	Germany	human-gut	164720	Germany	University of Florida	Amplicon	11.5418	0.972	TRUE	7	geographic feature		38.3365	feces	Graf zu Castell-R√ºdenhausen	TRUE	terrestrial biome	Austin	ENVO:00000446	mge190063	ENVO:00000000	136817	-	15318960	5.989	2014-06-24T21:13:53	Helmholtz Zentrum M√ºnchen	Germany	mgs190062	93	IL3_L_2_B_054	ENVO:00002003	mgl190064	Davis-Richardson	Wolfgang	mgp2869	48.1549	illumina	7	IL3_L_2_B_054	22-05-03	IL3_L_2_B_054	human-gut	mimarks-survey	babydiet	mgm4569184.3	none	FALSE
325	IL3_L_2_B_057: human-gut	Germany	human-gut	193594	Germany	University of Florida	Amplicon	11.5418	1.092	TRUE	7	geographic feature		26.6168	feces	Graf zu Castell-R√ºdenhausen	TRUE	terrestrial biome	Austin	ENVO:00000446	mge189970	ENVO:00000000	136819	-	18004242	5.525	2014-06-24T21:13:53	Helmholtz Zentrum M√ºnchen	Germany	mgs189969	93	IL3_L_2_B_057	ENVO:00002003	mgl189971	Davis-Richardson	Wolfgang	mgp2869	48.1549	illumina	7	IL3_L_2_B_057	2004-10-02	IL3_L_2_B_057	human-gut	mimarks-survey	babydiet	mgm4569186.3	none	FALSE
326	IL3_L_2_B_079: human-gut	Germany	human-gut	352066	Germany	University of Florida	Amplicon	11.5418	1.02	TRUE	7	geographic feature		28.4811	feces	Graf zu Castell-R√ºdenhausen	TRUE	terrestrial biome	Austin	ENVO:00000446	mge189757	ENVO:00000000	136841	-	32742138	5.766	2014-06-24T21:14:02	Helmholtz Zentrum M√ºnchen	Germany	mgs189756	93	IL3_L_2_B_079	ENVO:00002003	mgl189758	Davis-Richardson	Wolfgang	mgp2869	48.1549	illumina	7	IL3_L_2_B_079	2005-11-04	IL3_L_2_B_079	human-gut	mimarks-survey	babydiet	mgm4569208.3	none	FALSE
327	IL3_L_2_B_091: human-gut	Germany	human-gut	172494	Germany	University of Florida	Amplicon	11.5418	0.887	TRUE	7	geographic feature		13.0284	feces	Graf zu Castell-R√ºdenhausen	TRUE	terrestrial biome	Austin	ENVO:00000446	mge190033	ENVO:00000000	136853	-	16041942	4.088	2014-06-24T21:14:05	Helmholtz Zentrum M√ºnchen	Germany	mgs190032	93	IL3_L_2_B_091	ENVO:00002003	mgl190034	Davis-Richardson	Wolfgang	mgp2869	48.1549	illumina	7	IL3_L_2_B_091	24-09-03	IL3_L_2_B_091	human-gut	mimarks-survey	babydiet	mgm4569220.3	none	FALSE
328	IL3_L_2_B_097: human-gut	Germany	human-gut	132944	Germany	University of Florida	Amplicon	11.5418	0.892	TRUE	7	geographic feature		19.5063	feces	Graf zu Castell-R√ºdenhausen	TRUE	terrestrial biome	Austin	ENVO:00000446	mge189982	ENVO:00000000	136859	-	12363792	6.026	2014-06-24T21:14:07	Helmholtz Zentrum M√ºnchen	Germany	mgs189981	93	IL3_L_2_B_097	ENVO:00002003	mgl189983	Davis-Richardson	Wolfgang	mgp2869	48.1549	illumina	7	IL3_L_2_B_097	2004-03-02	IL3_L_2_B_097	human-gut	mimarks-survey	babydiet	mgm4569226.3	none	FALSE
329	IL3_L_2_B_103: human-gut	Germany	human-gut	148582	Germany	University of Florida	Amplicon	11.5418	0.886	TRUE	7	geographic feature		22.0621	feces	Graf zu Castell-R√ºdenhausen	TRUE	terrestrial biome	Austin	ENVO:00000446	mge190012	ENVO:00000000	136864	-	13818126	5.496	2014-06-24T21:14:08	Helmholtz Zentrum M√ºnchen	Germany	mgs190011	93	IL3_L_2_B_103	ENVO:00002003	mgl190013	Davis-Richardson	Wolfgang	mgp2869	48.1549	illumina	7	IL3_L_2_B_103	2003-06-11	IL3_L_2_B_103	human-gut	mimarks-survey	babydiet	mgm4569231.3	none	FALSE
330	IL3_L_2_B_112: human-gut	Germany	human-gut	197238	Germany	University of Florida	Amplicon	11.5418	0.935	TRUE	7	geographic feature		16.7958	feces	Graf zu Castell-R√ºdenhausen	TRUE	terrestrial biome	Austin	ENVO:00000446	mge189976	ENVO:00000000	136873	-	18343134	5.959	2014-06-24T21:14:10	Helmholtz Zentrum M√ºnchen	Germany	mgs189975	93	IL3_L_2_B_112	ENVO:00002003	mgl189977	Davis-Richardson	Wolfgang	mgp2869	48.1549	illumina	7	IL3_L_2_B_112	2004-04-02	IL3_L_2_B_112	human-gut	mimarks-survey	babydiet	mgm4569240.3	none	FALSE
331	IL3_L_2_B_117: human-gut	Germany	human-gut	189076	Germany	University of Florida	Amplicon	11.5418	0.903	TRUE	7	geographic feature		34.901	feces	Graf zu Castell-R√ºdenhausen	TRUE	terrestrial biome	Austin	ENVO:00000446	mge190015	ENVO:00000000	136878	-	17584068	4.643	2014-06-24T21:14:11	Helmholtz Zentrum M√ºnchen	Germany	mgs190014	93	IL3_L_2_B_117	ENVO:00002003	mgl190016	Davis-Richardson	Wolfgang	mgp2869	48.1549	illumina	7	IL3_L_2_B_117	2003-05-11	IL3_L_2_B_117	human-gut	mimarks-survey	babydiet	mgm4569245.3	none	FALSE
332	IL3_L_2_B_129: human-gut	Germany	human-gut	101592	Germany	University of Florida	Amplicon	11.5418	0.969	TRUE	7	geographic feature		25.4126	feces	Graf zu Castell-R√ºdenhausen	TRUE	terrestrial biome	Austin	ENVO:00000446	mge189991	ENVO:00000000	136888	-	9448056	5.374	2014-06-24T21:14:14	Helmholtz Zentrum M√ºnchen	Germany	mgs189990	93	IL3_L_2_B_129	ENVO:00002003	mgl189992	Davis-Richardson	Wolfgang	mgp2869	48.1549	illumina	7	IL3_L_2_B_129	2004-12-01	IL3_L_2_B_129	human-gut	mimarks-survey	babydiet	mgm4569255.3	none	FALSE
333	IL3_L_2_B_134: human-gut	Germany	human-gut	185402	Germany	University of Florida	Amplicon	11.5418	0.923	TRUE	7	geographic feature		36.9973	feces	Graf zu Castell-R√ºdenhausen	TRUE	terrestrial biome	Austin	ENVO:00000446	mge189652	ENVO:00000000	136893	-	17242386	5.906	2014-06-24T21:14:15	Helmholtz Zentrum M√ºnchen	Germany	mgs189651	93	IL3_L_2_B_134	ENVO:00002003	mgl189653	Davis-Richardson	Wolfgang	mgp2869	48.1549	illumina	7	IL3_L_2_B_134	25-08-05	IL3_L_2_B_134	human-gut	mimarks-survey	babydiet	mgm4569260.3	none	FALSE
334	IL3_L_2_B_142: human-gut	Germany	human-gut	186538	Germany	University of Florida	Amplicon	11.5418	0.95	TRUE	7	geographic feature		31.3311	feces	Graf zu Castell-R√ºdenhausen	TRUE	terrestrial biome	Austin	ENVO:00000446	mge189496	ENVO:00000000	136901	-	17348034	5.452	2014-06-24T21:14:17	Helmholtz Zentrum M√ºnchen	Germany	mgs189495	93	IL3_L_2_B_142	ENVO:00002003	mgl189497	Davis-Richardson	Wolfgang	mgp2869	48.1549	illumina	7	IL3_L_2_B_142	2006-04-05	IL3_L_2_B_142	human-gut	mimarks-survey	babydiet	mgm4569268.3	none	FALSE
335	IL3_L_7_B_002: human-gut	Germany	human-gut	30046	Germany	University of Florida	Amplicon	11.5418	1.006	TRUE	7	geographic feature		8.72893	feces	Graf zu Castell-R√ºdenhausen	TRUE	terrestrial biome	Austin	ENVO:00000446	mge189856	ENVO:00000000	136910	-	2794278	4.334	2014-06-24T21:14:20	Helmholtz Zentrum M√ºnchen	Germany	mgs189855	93	IL3_L_7_B_002	ENVO:00002003	mgl189857	Davis-Richardson	Wolfgang	mgp2869	48.1549	illumina	7	IL3_L_7_B_002	27-10-04	IL3_L_7_B_002	human-gut	mimarks-survey	babydiet	mgm4569277.3	none	FALSE
336	IL3_L_7_B_009: human-gut	Germany	human-gut	262544	Germany	University of Florida	Amplicon	11.5418	1.07	TRUE	7	geographic feature		31.8393	feces	Graf zu Castell-R√ºdenhausen	TRUE	terrestrial biome	Austin	ENVO:00000446	mge189352	ENVO:00000000	136917	-	24416592	6.859	2014-06-24T21:14:21	Helmholtz Zentrum M√ºnchen	Germany	mgs189351	93	IL3_L_7_B_009	ENVO:00002003	mgl189353	Davis-Richardson	Wolfgang	mgp2869	48.1549	illumina	7	IL3_L_7_B_009	26-02-07	IL3_L_7_B_009	human-gut	mimarks-survey	babydiet	mgm4569284.3	none	FALSE
337	IL3_L_7_B_013: human-gut	Germany	human-gut	147994	Germany	University of Florida	Amplicon	11.5418	0.945	TRUE	7	geographic feature		35.3941	feces	Graf zu Castell-R√ºdenhausen	TRUE	terrestrial biome	Austin	ENVO:00000446	mge189649	ENVO:00000000	136921	-	13763442	5.841	2014-06-24T21:14:22	Helmholtz Zentrum M√ºnchen	Germany	mgs189648	93	IL3_L_7_B_013	ENVO:00002003	mgl189650	Davis-Richardson	Wolfgang	mgp2869	48.1549	illumina	7	IL3_L_7_B_013	31-08-05	IL3_L_7_B_013	human-gut	mimarks-survey	babydiet	mgm4569288.3	none	FALSE
338	IL3_L_7_B_015: human-gut	Germany	human-gut	180330	Germany	University of Florida	Amplicon	11.5418	0.958	TRUE	7	geographic feature		21.5608	feces	Graf zu Castell-R√ºdenhausen	TRUE	terrestrial biome	Austin	ENVO:00000446	mge189532	ENVO:00000000	136923	-	16770690	6.088	2014-06-24T21:14:23	Helmholtz Zentrum M√ºnchen	Germany	mgs189531	93	IL3_L_7_B_015	ENVO:00002003	mgl189533	Davis-Richardson	Wolfgang	mgp2869	48.1549	illumina	7	IL3_L_7_B_015	14-03-06	IL3_L_7_B_015	human-gut	mimarks-survey	babydiet	mgm4569290.3	none	FALSE
339	IL3_L_7_B_024: human-gut	Germany	human-gut	266404	Germany	University of Florida	Amplicon	11.5418	0.98	TRUE	7	geographic feature		52.3594	feces	Graf zu Castell-R√ºdenhausen	TRUE	terrestrial biome	Austin	ENVO:00000446	mge189430	ENVO:00000000	136932	-	24775572	7.468	2014-06-24T21:14:25	Helmholtz Zentrum M√ºnchen	Germany	mgs189429	93	IL3_L_7_B_024	ENVO:00002003	mgl189431	Davis-Richardson	Wolfgang	mgp2869	48.1549	illumina	7	IL3_L_7_B_024	21-09-06	IL3_L_7_B_024	human-gut	mimarks-survey	babydiet	mgm4569299.3	none	FALSE
340	IL3_L_7_B_043: human-gut	Germany	human-gut	217622	Germany	University of Florida	Amplicon	11.5418	1.127	TRUE	7	geographic feature		21.5024	feces	Graf zu Castell-R√ºdenhausen	TRUE	terrestrial biome	Austin	ENVO:00000446	mge189691	ENVO:00000000	136949	-	20238846	6.228	2014-06-24T21:14:30	Helmholtz Zentrum M√ºnchen	Germany	mgs189690	93	IL3_L_7_B_043	ENVO:00002003	mgl189692	Davis-Richardson	Wolfgang	mgp2869	48.1549	illumina	7	IL3_L_7_B_043	25-07-05	IL3_L_7_B_043	human-gut	mimarks-survey	babydiet	mgm4569316.3	none	FALSE
341	IL3_L_7_B_099: human-gut	Germany	human-gut	126956	Germany	University of Florida	Amplicon	11.5418	0.964	TRUE	7	geographic feature		31.1643	feces	Graf zu Castell-R√ºdenhausen	TRUE	terrestrial biome	Austin	ENVO:00000446	mge189676	ENVO:00000000	137004	-	11806908	4.82	2014-06-24T21:14:44	Helmholtz Zentrum M√ºnchen	Germany	mgs189675	93	IL3_L_7_B_099	ENVO:00002003	mgl189677	Davis-Richardson	Wolfgang	mgp2869	48.1549	illumina	7	IL3_L_7_B_099	2005-10-08	IL3_L_7_B_099	human-gut	mimarks-survey	babydiet	mgm4569371.3	none	FALSE
342	IL3_L_7_B_100: human-gut	Germany	human-gut	133566	Germany	University of Florida	Amplicon	11.5418	0.989	TRUE	7	geographic feature		41.7239	feces	Graf zu Castell-R√ºdenhausen	TRUE	terrestrial biome	Austin	ENVO:00000446	mge189574	ENVO:00000000	137005	-	12421638	4.94	2014-06-24T21:14:44	Helmholtz Zentrum M√ºnchen	Germany	mgs189573	93	IL3_L_7_B_100	ENVO:00002003	mgl189575	Davis-Richardson	Wolfgang	mgp2869	48.1549	illumina	7	IL3_L_7_B_100	16-01-06	IL3_L_7_B_100	human-gut	mimarks-survey	babydiet	mgm4569372.3	none	FALSE
343	IL3_L_7_B_101: human-gut	Germany	human-gut	145408	Germany	University of Florida	Amplicon	11.5418	0.991	TRUE	7	geographic feature		21.3577	feces	Graf zu Castell-R√ºdenhausen	TRUE	terrestrial biome	Austin	ENVO:00000446	mge189508	ENVO:00000000	137006	-	13522944	5.687	2014-06-24T21:14:45	Helmholtz Zentrum M√ºnchen	Germany	mgs189507	93	IL3_L_7_B_101	ENVO:00002003	mgl189509	Davis-Richardson	Wolfgang	mgp2869	48.1549	illumina	7	IL3_L_7_B_101	24-04-06	IL3_L_7_B_101	human-gut	mimarks-survey	babydiet	mgm4569373.3	none	FALSE
344	IL3_L_7_B_108: human-gut	Germany	human-gut	152804	Germany	University of Florida	Amplicon	11.5418	1.03	TRUE	7	geographic feature		24.8753	feces	Graf zu Castell-R√ºdenhausen	TRUE	terrestrial biome	Austin	ENVO:00000446	mge189379	ENVO:00000000	137013	-	14210772	5.926	2014-06-24T21:14:47	Helmholtz Zentrum M√ºnchen	Germany	mgs189378	93	IL3_L_7_B_108	ENVO:00002003	mgl189380	Davis-Richardson	Wolfgang	mgp2869	48.1549	illumina	7	IL3_L_7_B_108	2007-08-01	IL3_L_7_B_108	human-gut	mimarks-survey	babydiet	mgm4569380.3	none	FALSE
345	IL3_L_7_B_109: human-gut	Germany	human-gut	183596	Germany	University of Florida	Amplicon	11.5418	0.968	TRUE	7	geographic feature		43.1317	feces	Graf zu Castell-R√ºdenhausen	TRUE	terrestrial biome	Austin	ENVO:00000446	mge189340	ENVO:00000000	137014	-	17074428	6.861	2014-06-24T21:14:47	Helmholtz Zentrum M√ºnchen	Germany	mgs189339	93	IL3_L_7_B_109	ENVO:00002003	mgl189341	Davis-Richardson	Wolfgang	mgp2869	48.1549	illumina	7	IL3_L_7_B_109	28-03-07	IL3_L_7_B_109	human-gut	mimarks-survey	babydiet	mgm4569381.3	none	FALSE
346	IL3_L_7_B_122: human-gut	Germany	human-gut	191932	Germany	University of Florida	Amplicon	11.5418	0.99	TRUE	7	geographic feature		40.1616	feces	Graf zu Castell-R√ºdenhausen	TRUE	terrestrial biome	Austin	ENVO:00000446	mge189412	ENVO:00000000	137027	-	17849676	5.843	2014-06-24T21:14:50	Helmholtz Zentrum M√ºnchen	Germany	mgs189411	93	IL3_L_7_B_122	ENVO:00002003	mgl189413	Davis-Richardson	Wolfgang	mgp2869	48.1549	illumina	7	IL3_L_7_B_122	23-10-06	IL3_L_7_B_122	human-gut	mimarks-survey	babydiet	mgm4569394.3	none	FALSE
347	IL3_L_7_B_141: human-gut	Germany	human-gut	152626	Germany	University of Florida	Amplicon	11.5418	1.12	TRUE	7	geographic feature		23.704	feces	Graf zu Castell-R√ºdenhausen	TRUE	terrestrial biome	Austin	ENVO:00000446	mge189226	ENVO:00000000	137046	-	14194218	6.788	2014-06-24T21:14:55	Helmholtz Zentrum M√ºnchen	Germany	mgs189225	93	IL3_L_7_B_141	ENVO:00002003	mgl189227	Davis-Richardson	Wolfgang	mgp2869	48.1549	illumina	7	IL3_L_7_B_141	15-09-09	IL3_L_7_B_141	human-gut	mimarks-survey	babydiet	mgm4569413.3	none	FALSE
348	IL3_L_7_B_149: human-gut	Germany	human-gut	149490	Germany	University of Florida	Amplicon	11.5418	1.038	TRUE	7	geographic feature		36.4836	feces	Graf zu Castell-R√ºdenhausen	TRUE	terrestrial biome	Austin	ENVO:00000446	mge189229	ENVO:00000000	137054	-	13902570	5.966	2014-06-24T21:14:57	Helmholtz Zentrum M√ºnchen	Germany	mgs189228	93	IL3_L_7_B_149	ENVO:00002003	mgl189230	Davis-Richardson	Wolfgang	mgp2869	48.1549	illumina	7	IL3_L_7_B_149	2009-03-07	IL3_L_7_B_149	human-gut	mimarks-survey	babydiet	mgm4569421.3	none	FALSE
349	IL4_L_3_B_178: human-gut	Germany	human-gut	156954	Germany	University of Florida	Amplicon	11.5418	0.822	TRUE	7	geographic feature		54.3519	feces	Graf zu Castell-R√ºdenhausen	TRUE	terrestrial biome	Austin	ENVO:00000446	mge189541	ENVO:00000000	137057	-	14596722	3.957	2014-06-24T21:14:58	Helmholtz Zentrum M√ºnchen	Germany	mgs189540	93	IL4_L_3_B_178	ENVO:00002003	mgl189542	Davis-Richardson	Wolfgang	mgp2869	48.1549	illumina	7	IL4_L_3_B_178	27-02-06	IL4_L_3_B_178	human-gut	mimarks-survey	babydiet	mgm4569424.3	none	FALSE
416	19P45: human-gut	Bologna	human-gut	3770	Italy	University of Bologna	Amplicon	11.3426	0.859	TRUE	7	organic feature	Italy	11.8692	feces	Candela	TRUE	terrestrial biome	Simone	ENVO:00000446	mge243359	ENVO:01000159	170862		953223	0.646	2014-12-03T13:08:46	University of Bologna	Italy	mgs243358	252.844	19P45	ENVO:00002003	mgl243360	Rampelli	Marco	mgp11624	44.4949	454	7	19P45	2013-05-05	19P45	human-gut	mimarks-survey	Gut microbiota trajectory in pediatric patients undergoing hematopoietic SCT	mgm4603229.3	h_sapiens	FALSE
417	20PRE: human-gut	Bologna	human-gut	5489	Italy	University of Bologna	Amplicon	11.3426	0.895	TRUE	7	organic feature	Italy	22.7939	feces	Candela	TRUE	terrestrial biome	Simone	ENVO:00000446	mge243263	ENVO:01000159	170868		1097150	0.507	2014-12-03T13:08:48	University of Bologna	Italy	mgs243262	199.882	20PRE	ENVO:00002003	mgl243264	Rampelli	Marco	mgp11624	44.4949	454	7	20PRE	2013-05-05	20PRE	human-gut	mimarks-survey	Gut microbiota trajectory in pediatric patients undergoing hematopoietic SCT	mgm4603235.3	h_sapiens	FALSE
418	22P38: human-gut	Bologna	human-gut	3855	Italy	University of Bologna	Amplicon	11.3426	0.851	TRUE	7	organic feature	Italy	24.5984	feces	Candela	TRUE	terrestrial biome	Simone	ENVO:00000446	mge243224	ENVO:01000159	170871		978839	0.537	2014-12-03T13:08:49	University of Bologna	Italy	mgs243223	253.914	22P38	ENVO:00002003	mgl243225	Rampelli	Marco	mgp11624	44.4949	454	7	22P38	2013-05-05	22P38	human-gut	mimarks-survey	Gut microbiota trajectory in pediatric patients undergoing hematopoietic SCT	mgm4603238.3	h_sapiens	FALSE
419	26PRE: human-gut	Bologna	human-gut	19602	Italy	University of Bologna	Amplicon	11.3426	0.917	TRUE	7	organic feature	Italy	32.5395	feces	Candela	TRUE	terrestrial biome	Simone	ENVO:00000446	mge243239	ENVO:01000159	170877		4866293	0.76	2014-12-03T13:08:50	University of Bologna	Italy	mgs243238	248.255	26PRE	ENVO:00002003	mgl243240	Rampelli	Marco	mgp11624	44.4949	454	7	26PRE	2013-05-05	26PRE	human-gut	mimarks-survey	Gut microbiota trajectory in pediatric patients undergoing hematopoietic SCT	mgm4603244.3	h_sapiens	FALSE
420	5P16: human-gut	Bologna	human-gut	4791	Italy	University of Bologna	Amplicon	11.3426	1.001	TRUE	7	organic feature	Italy	17.1691	feces	Candela	TRUE	terrestrial biome	Simone	ENVO:00000446	mge243317	ENVO:01000159	170883		985156	0.747	2014-12-03T13:08:52	University of Bologna	Italy	mgs243316	205.626	5P16	ENVO:00002003	mgl243318	Rampelli	Marco	mgp11624	44.4949	454	7	5P16	2013-05-05	5P16	human-gut	mimarks-survey	Gut microbiota trajectory in pediatric patients undergoing hematopoietic SCT	mgm4603250.3	h_sapiens	FALSE
421	5P25: human-gut	Bologna	human-gut	5582	Italy	University of Bologna	Amplicon	11.3426	0.962	TRUE	7	organic feature	Italy	11.8974	feces	Candela	TRUE	terrestrial biome	Simone	ENVO:00000446	mge243338	ENVO:01000159	170884		1199942	0.531	2014-12-03T13:08:52	University of Bologna	Italy	mgs243337	214.966	5P25	ENVO:00002003	mgl243339	Rampelli	Marco	mgp11624	44.4949	454	7	5P25	2013-05-05	5P25	human-gut	mimarks-survey	Gut microbiota trajectory in pediatric patients undergoing hematopoietic SCT	mgm4603251.3	h_sapiens	FALSE
422	5P48: human-gut	Bologna	human-gut	5326	Italy	University of Bologna	Amplicon	11.3426	0.894	TRUE	7	organic feature	Italy	13.4377	feces	Candela	TRUE	terrestrial biome	Simone	ENVO:00000446	mge243242	ENVO:01000159	170886		1105898	0.42	2014-12-03T13:08:53	University of Bologna	Italy	mgs243241	207.641	5P48	ENVO:00002003	mgl243243	Rampelli	Marco	mgp11624	44.4949	454	7	5P48	2013-05-05	5P48	human-gut	mimarks-survey	Gut microbiota trajectory in pediatric patients undergoing hematopoietic SCT	mgm4603253.3	h_sapiens	FALSE
423	6P23: human-gut	Bologna	human-gut	7717	Italy	University of Bologna	Amplicon	11.3426	0.907	TRUE	7	organic feature	Italy	34.9494	feces	Candela	TRUE	terrestrial biome	Simone	ENVO:00000446	mge243296	ENVO:01000159	170889		1724355	1.02	2014-12-03T13:08:53	University of Bologna	Italy	mgs243295	223.449	6P23	ENVO:00002003	mgl243297	Rampelli	Marco	mgp11624	44.4949	454	7	6P23	2013-05-05	6P23	human-gut	mimarks-survey	Gut microbiota trajectory in pediatric patients undergoing hematopoietic SCT	mgm4603256.3	h_sapiens	FALSE
441	X25-2_S14_L000_R1_001: human-gut	Lund	human-gut	9964202	Sweden		WGS	13.191	1.296	TRUE	7	organ culture		264.799	feces	Backhed	TRUE	coral reef		ENVO:00000150	mge289362	ENVO:02000010	192223		1504594502	0.297	2015-03-24T10:36:42	The Wallenberg Lab, Sahlgrenska Academy, The University of Gothenburg	Sweden	mgs289361	151	X25-2_S14_L000_R1_001	ENVO:00002003	mgl289363		Fredrik	mgp13068	55.7047	illumina	7	X25-2_S14_L000_R1_001	2011-01-04	X25-2_S14_L000_R1_001	human-gut	metagenome	Metagenome of human fecal microbiota before and after prebiotic dietary intervention_single_read	mgm4624590.3	h_sapiens	FALSE
442	X26-0_S3_L000_R1_001: human-gut	Lund	human-gut	10942284	Sweden		WGS	13.191	1.138	TRUE	7	organ culture		145.719	feces	Backhed	TRUE	coral reef		ENVO:00000150	mge289368	ENVO:02000010	192226		1652284884	6.211	2015-03-24T10:36:43	The Wallenberg Lab, Sahlgrenska Academy, The University of Gothenburg	Sweden	mgs289367	151	X26-0_S3_L000_R1_001	ENVO:00002003	mgl289369		Fredrik	mgp13068	55.7047	illumina	7	X26-0_S3_L000_R1_001	2011-01-04	X26-0_S3_L000_R1_001	human-gut	metagenome	Metagenome of human fecal microbiota before and after prebiotic dietary intervention_single_read	mgm4624593.3	h_sapiens	FALSE
443	X23-0_S1_L000_R2_001: human-gut	Lund	human-gut	10749250	Sweden		WGS	13.191	1.238	TRUE	7	organ culture		158.039	feces	Backhed	TRUE	coral reef		ENVO:00000150	mge289347	ENVO:02000010	192248		1623136750	14.739	2015-03-24T10:36:50	The Wallenberg Lab, Sahlgrenska Academy, The University of Gothenburg	Sweden	mgs289346	151	X23-0_S1_L000_R2_001	ENVO:00002003	mgl289348		Fredrik	mgp13068	55.7047	illumina	7	X23-0_S1_L000_R2_001	2011-01-04	X23-0_S1_L000_R2_001	human-gut	metagenome	Metagenome of human fecal microbiota before and after prebiotic dietary intervention_single_read	mgm4624615.3	h_sapiens	FALSE
444	X22-0_S21_L000_R1_001: human-gut	Lund	human-gut	10277525	Sweden		WGS	13.191	1.147	TRUE	7	organ culture		164.572	feces	Backhed	TRUE	coral reef		ENVO:00000150	mge289332	ENVO:02000010	192259		1551906275	0.3	2015-03-24T10:36:53	The Wallenberg Lab, Sahlgrenska Academy, The University of Gothenburg	Sweden	mgs289331	151	X22-0_S21_L000_R1_001	ENVO:00002003	mgl289333		Fredrik	mgp13068	55.7047	illumina	7	X22-0_S21_L000_R1_001	2011-01-04	X22-0_S21_L000_R1_001	human-gut	metagenome	Metagenome of human fecal microbiota before and after prebiotic dietary intervention_single_read	mgm4624626.3	h_sapiens	FALSE
445	X09-1_S34_L000_R2_001: human-gut	Lund	human-gut	10766813	Sweden		WGS	13.191	1.196	TRUE	7	organ culture		131.18	feces	Backhed	TRUE	coral reef		ENVO:00000150	mge289257	ENVO:02000010	192264		1625788763	8.449	2015-03-24T10:36:54	The Wallenberg Lab, Sahlgrenska Academy, The University of Gothenburg	Sweden	mgs289256	151	X09-1_S34_L000_R2_001	ENVO:00002003	mgl289258		Fredrik	mgp13068	55.7047	illumina	7	X09-1_S34_L000_R2_001	2011-01-04	X09-1_S34_L000_R2_001	human-gut	metagenome	Metagenome of human fecal microbiota before and after prebiotic dietary intervention_single_read	mgm4624631.3	h_sapiens	FALSE
446	X01-2_S17_L000_R1_001: human-gut	Lund	human-gut	10118248	Sweden		WGS	13.191	1.253	TRUE	7	organ culture		154.599	feces	Backhed	TRUE	coral reef		ENVO:00000150	mge289218	ENVO:02000010	192274		1527855448	0.228	2015-03-24T10:36:57	The Wallenberg Lab, Sahlgrenska Academy, The University of Gothenburg	Sweden	mgs289217	151	X01-2_S17_L000_R1_001	ENVO:00002003	mgl289219		Fredrik	mgp13068	55.7047	illumina	7	X01-2_S17_L000_R1_001	2011-01-04	X01-2_S17_L000_R1_001	human-gut	metagenome	Metagenome of human fecal microbiota before and after prebiotic dietary intervention_single_read	mgm4624641.3	h_sapiens	FALSE
453	Sample17: human-gut	Kuala Lumpur	human-gut	158592	Malaysia	University of Malaya	MT	101.687	0.909	TRUE	7	microbial mat	Malaysia	55.5744	microbial mat material	Loke	TRUE	Tropical humid forests	Mun Fai	ENVO:00002993	mge292421	ENVO:01000008	194202	University of Malaya-Ministry of Education (UM-MoE) High Impact Research (HIR) Grant UM.C/625/1/HIR/MoE/CHAN/13/4 (Account No. H-50001-A000029)	72151236	8.808	2015-04-08T02:02:06	University of Malaya	Malaysia	C053M18	454.949	Sample17	ENVO:01000157	mgl292422	Loke	Mun Fai	mgp8960	3.139	illumina	7	C053M18	2015-01-01	C053M18	human-gut	metagenome	Human gut metagenome before and after H. pylori eradication	mgm4626569.3	h_sapiens	FALSE
454	Sample21: human-gut	Kuala Lumpur	human-gut	217318	Malaysia	University of Malaya	MT	101.687	0.836	TRUE	7	microbial mat	Malaysia	47.274	microbial mat material	Loke	TRUE	Tropical humid forests	Mun Fai	ENVO:00002993	mge292433	ENVO:01000008	194204	University of Malaya-Ministry of Education (UM-MoE) High Impact Research (HIR) Grant UM.C/625/1/HIR/MoE/CHAN/13/4 (Account No. H-50001-A000029)	96537260	4.798	2015-04-08T02:02:07	University of Malaya	Malaysia	MUM158	444.221	Sample21	ENVO:01000157	mgl292434	Loke	Mun Fai	mgp8960	3.139	illumina	7	MUM158	2015-01-01	MUM158	human-gut	metagenome	Human gut metagenome before and after H. pylori eradication	mgm4626571.3	h_sapiens	FALSE
455	Sample30: human-gut	Kuala Lumpur	human-gut	223085	Malaysia	University of Malaya	MT	101.687	0.829	TRUE	7	microbial mat	Malaysia	48.7642	microbial mat material	Loke	TRUE	Tropical humid forests	Mun Fai	ENVO:00002993	mge292460	ENVO:01000008	194213	University of Malaya-Ministry of Education (UM-MoE) High Impact Research (HIR) Grant UM.C/625/1/HIR/MoE/CHAN/13/4 (Account No. H-50001-A000029)	98943843	9.618	2015-04-08T02:02:10	University of Malaya	Malaysia	MUM173	443.525	Sample30	ENVO:01000157	mgl292461	Loke	Mun Fai	mgp8960	3.139	illumina	7	MUM173	2015-01-01	MUM173	human-gut	metagenome	Human gut metagenome before and after H. pylori eradication	mgm4626580.3	h_sapiens	FALSE
456	Sample35: human-gut	Kuala Lumpur	human-gut	94450	Malaysia	University of Malaya	MT	101.687	0.865	TRUE	7	microbial mat	Malaysia	45.425	microbial mat material	Loke	TRUE	Tropical humid forests	Mun Fai	ENVO:00002993	mge292475	ENVO:01000008	194218	University of Malaya-Ministry of Education (UM-MoE) High Impact Research (HIR) Grant UM.C/625/1/HIR/MoE/CHAN/13/4 (Account No. H-50001-A000029)	43572317	3.979	2015-04-08T02:02:11	University of Malaya	Malaysia	MUM182	461.327	Sample35	ENVO:01000157	mgl292476	Loke	Mun Fai	mgp8960	3.139	illumina	7	MUM182	2015-01-01	MUM182	human-gut	metagenome	Human gut metagenome before and after H. pylori eradication	mgm4626585.3	h_sapiens	FALSE
457	Sample37: human-gut	Kuala Lumpur	human-gut	175944	Malaysia	University of Malaya	MT	101.687	0.906	TRUE	7	microbial mat	Malaysia	56.5731	microbial mat material	Loke	TRUE	Tropical humid forests	Mun Fai	ENVO:00002993	mge292481	ENVO:01000008	194220	University of Malaya-Ministry of Education (UM-MoE) High Impact Research (HIR) Grant UM.C/625/1/HIR/MoE/CHAN/13/4 (Account No. H-50001-A000029)	81406776	8.312	2015-04-08T02:02:12	University of Malaya	Malaysia	MUM185	462.686	Sample37	ENVO:01000157	mgl292482	Loke	Mun Fai	mgp8960	3.139	illumina	7	MUM185	2015-01-01	MUM185	human-gut	metagenome	Human gut metagenome before and after H. pylori eradication	mgm4626587.3	h_sapiens	FALSE
477	Sample6: human-gut	Auf¬¥m Hennekamp 65, D - 40225 Duesseldorf, Germany	human-gut	65106	Germany	Universit√© catholique de Louvain	Amplicon	6.78716	0.923	TRUE	7	organic feature	Belgium	32.4564	organic material	Roden	TRUE	WWF biome	Laure	ENVO:00002038	mge303643	ENVO:01000159	200525		14698328	2.889	2015-05-13T10:16:26	Institute for Clinical Diabetology, German Diabetes Center (Leibniz Center), Department of Medicine/Metabolic Diseases	Germany	mgs303642	225.76	Sample6	ENVO:01000155	mgl303644	Bindels	Michael	mgp13603	51.2048	illumina	7	ID13	2011-01-07	ID13	human-gut	mimarks-survey	Lreuteri_Incretin	mgm4632892.3	h_sapiens	FALSE
478	Sample15: human-gut	Auf¬¥m Hennekamp 65, D - 40225 Duesseldorf, Germany	human-gut	77848	Germany	Universit√© catholique de Louvain	Amplicon	6.78716	0.899	TRUE	7	organic feature	Belgium	22.8332	organic material	Roden	TRUE	WWF biome	Laure	ENVO:00002038	mge303670	ENVO:01000159	200534		14735284	2.66	2015-05-13T10:16:29	Institute for Clinical Diabetology, German Diabetes Center (Leibniz Center), Department of Medicine/Metabolic Diseases	Germany	mgs303669	189.283	Sample15	ENVO:01000155	mgl303671	Bindels	Michael	mgp13603	51.2048	illumina	7	ID27	2011-01-07	ID27	human-gut	mimarks-survey	Lreuteri_Incretin	mgm4632901.3	h_sapiens	FALSE
479	Sample16: human-gut	Auf¬¥m Hennekamp 65, D - 40225 Duesseldorf, Germany	human-gut	77643	Germany	Universit√© catholique de Louvain	Amplicon	6.78716	0.925	TRUE	7	organic feature	Belgium	29.0201	organic material	Roden	TRUE	WWF biome	Laure	ENVO:00002038	mge303673	ENVO:01000159	200535		16609327	4.4	2015-05-13T10:16:29	Institute for Clinical Diabetology, German Diabetes Center (Leibniz Center), Department of Medicine/Metabolic Diseases	Germany	mgs303672	213.919	Sample16	ENVO:01000155	mgl303674	Bindels	Michael	mgp13603	51.2048	illumina	7	ID29	2011-01-07	ID29	human-gut	mimarks-survey	Lreuteri_Incretin	mgm4632902.3	h_sapiens	FALSE
480	Sample18: human-gut	Auf¬¥m Hennekamp 65, D - 40225 Duesseldorf, Germany	human-gut	48389	Germany	Universit√© catholique de Louvain	Amplicon	6.78716	0.905	TRUE	7	organic feature	Belgium	32.4021	organic material	Roden	TRUE	WWF biome	Laure	ENVO:00002038	mge303679	ENVO:01000159	200538		10008282	3.191	2015-05-13T10:16:30	Institute for Clinical Diabetology, German Diabetes Center (Leibniz Center), Department of Medicine/Metabolic Diseases	Germany	mgs303678	206.83	Sample18	ENVO:01000155	mgl303680	Bindels	Michael	mgp13603	51.2048	illumina	7	ID32	2011-01-07	ID32	human-gut	mimarks-survey	Lreuteri_Incretin	mgm4632905.3	h_sapiens	FALSE
481	Sample31: human-gut	Auf¬¥m Hennekamp 65, D - 40225 Duesseldorf, Germany	human-gut	54044	Germany	Universit√© catholique de Louvain	Amplicon	6.78716	0.934	TRUE	7	organic feature	Belgium	38.6221	organic material	Roden	TRUE	WWF biome	Laure	ENVO:00002038	mge303718	ENVO:01000159	200552		12004457	3.659	2015-05-13T10:16:34	Institute for Clinical Diabetology, German Diabetes Center (Leibniz Center), Department of Medicine/Metabolic Diseases	Germany	mgs303717	222.124	Sample31	ENVO:01000155	mgl303719	Bindels	Michael	mgp13603	51.2048	illumina	7	ID51	2011-01-07	ID51	human-gut	mimarks-survey	Lreuteri_Incretin	mgm4632919.3	h_sapiens	FALSE
482	Sample17: human-gut	Paris	human-gut	627607	Switzerland		WGS	2.35222	1.132	TRUE	7	organic feature		110.406	organic material	Lazarevic	TRUE	terrestrial biome		ENVO:00000446	mge304342	ENVO:01000159	201033	-	144375137		2015-05-18T16:03:33	Genomic Research Laboratory	France	mgs304341	230.041	Sample17	ENVO:01000155	mgl304343		Vladimir	mgp13643	48.8566	illumina	7	D_D30	16-08-13	D_D30	human-gut	metagenome	Imipenem	mgm4633400.3	h_sapiens	FALSE
483	Sample45: human-gut	Paris	human-gut	735609	Switzerland		WGS	2.35222	1.107	TRUE	7	organic feature		90.6448	organic material	Lazarevic	TRUE	terrestrial biome		ENVO:00000446	mge304426	ENVO:01000159	201048	-	169029301	0.401	2015-05-18T16:03:38	Genomic Research Laboratory	France	mgs304425	229.781	Sample45	ENVO:01000155	mgl304427		Vladimir	mgp13643	48.8566	illumina	7	G_D30	2013-07-07	G_D30	human-gut	metagenome	Imipenem	mgm4633415.3	h_sapiens	FALSE
484	Sample48: human-gut	Paris	human-gut	730871	Switzerland		WGS	2.35222	1.542	TRUE	7	organic feature		51.1369	organic material	Lazarevic	TRUE	terrestrial biome		ENVO:00000446	mge304435	ENVO:01000159	201057	-	166842618	0.49	2015-05-18T16:03:41	Genomic Research Laboratory	France	mgs304434	228.279	Sample48	ENVO:01000155	mgl304436		Vladimir	mgp13643	48.8566	illumina	7	K_D3	18-07-13	K_D3	human-gut	metagenome	Imipenem	mgm4633424.3	h_sapiens	FALSE
485	Sample34: human-gut	Paris	human-gut	874069	Switzerland		WGS	2.35222	1.213	TRUE	7	organic feature		68.0995	organic material	Lazarevic	TRUE	terrestrial biome		ENVO:00000446	mge304393	ENVO:01000159	201064	-	203234762	0.32	2015-05-18T16:03:43	Genomic Research Laboratory	France	mgs304392	232.516	Sample34	ENVO:01000155	mgl304394		Vladimir	mgp13643	48.8566	illumina	7	M_Dstop	23-11-12	M_Dstop	human-gut	metagenome	Imipenem	mgm4633431.3	h_sapiens	FALSE
486	Sample10: human-gut	Paris	human-gut	774617	Switzerland		WGS	2.35222	1.157	TRUE	7	organic feature		57.3135	organic material	Lazarevic	TRUE	terrestrial biome		ENVO:00000446	mge304321	ENVO:01000159	201069	-	177111104	0.093	2015-05-18T16:03:45	Genomic Research Laboratory	France	mgs304320	228.643	Sample10	ENVO:01000155	mgl304322		Vladimir	mgp13643	48.8566	illumina	7	P_Dstop	2013-08-04	P_Dstop	human-gut	metagenome	Imipenem	mgm4633436.3	h_sapiens	FALSE
487	Sample14: human-gut	Geneva	human-gut	564807	Switzerland		WGS	6.1291	1.262	TRUE	7	organic feature		107.85	organic material	Lazarevic	TRUE	terrestrial biome		ENVO:00000446	mge316722	ENVO:01000159	208965	-	203614650		2015-06-30T15:21:24	Genomic Research Laboratory	Switzerland	mgs316721	360.503	Sample14	ENVO:01000155	mgl316723		Vladimir	mgp14192	46.1937	illumina	7	10_after	2013-04-09	10_after	human-gut	metagenome	NAFLD	mgm4641332.3	h_sapiens	FALSE
488	Sample13: human-gut	Geneva	human-gut	617130	Switzerland		WGS	6.1291	1.38	TRUE	7	organic feature		123.669	organic material	Lazarevic	TRUE	terrestrial biome		ENVO:00000446	mge316719	ENVO:01000159	208966	-	217739357		2015-06-30T15:21:25	Genomic Research Laboratory	Switzerland	mgs316718	352.826	Sample13	ENVO:01000155	mgl316720		Vladimir	mgp14192	46.1937	illumina	7	10_before	2013-12-08	10_before	human-gut	metagenome	NAFLD	mgm4641333.3	h_sapiens	FALSE
489	Sample21: human-gut	Geneva	human-gut	485321	Switzerland		WGS	6.1291	1.288	TRUE	7	organic feature		110.96	organic material	Lazarevic	TRUE	terrestrial biome		ENVO:00000446	mge316743	ENVO:01000159	208974	-	169260178		2015-06-30T15:21:28	Genomic Research Laboratory	Switzerland	mgs316742	348.759	Sample21	ENVO:01000155	mgl316744		Vladimir	mgp14192	46.1937	illumina	7	14_before	19-11-13	14_before	human-gut	metagenome	NAFLD	mgm4641341.3	h_sapiens	FALSE
490	Sample2: human-gut	Geneva	human-gut	581745	Switzerland		WGS	6.1291	1.417	TRUE	7	organic feature		115.559	organic material	Lazarevic	TRUE	terrestrial biome		ENVO:00000446	mge316686	ENVO:01000159	208983	-	202118569		2015-06-30T15:21:30	Genomic Research Laboratory	Switzerland	mgs316685	347.435	Sample2	ENVO:01000155	mgl316687		Vladimir	mgp14192	46.1937	illumina	7	2_after	13-09-11	2_after	human-gut	metagenome	NAFLD	mgm4641350.3	h_sapiens	FALSE
525	E6S1: human-gut	Imphal, Manipur	human-gut	91717	India	Institute of Bioresources and Sustainable Development (IBSD)	Amplicon	93.95	0.979	TRUE	7	biotic mesoscopic physical object	India	35.4711	anthropogenic environmental material	Jeyaram	TRUE	terrestrial biome	Ngangyola	ENVO:00000446	mge441645	ENVO:01000009	251086	Department of Biotechnology (DBT) and Govt. of India, University Grants Commission (UGC), Govt. of India	30057382	10.946	2016-01-24T14:57:08	Institute of Bioresources and Sustainable Development (IBSD), Imphal	India	mgs441644	327.719	E6S1	ENVO:0010001	mgl441646	Tuikhar	Kumaraswamy	mgp16687	24.82	illumina	7	E6S1	17-05-13	E6S1	human-gut	mimarks-survey	Gut microbiota of healthy centenarians of Manipur-India	mgm4683453.3	h_sapiens	FALSE
526	C4S1: human-gut	Imphal, Manipur	human-gut	72844	India	Institute of Bioresources and Sustainable Development (IBSD)	Amplicon	93.95	0.955	TRUE	7	biotic mesoscopic physical object	India	19.8931	anthropogenic environmental material	Jeyaram	TRUE	terrestrial biome	Ngangyola	ENVO:00000446	mge441738	ENVO:01000009	251094	Department of Biotechnology (DBT) and Govt. of India, University Grants Commission (UGC), Govt. of India	24643868	9.976	2016-01-24T14:59:18	Institute of Bioresources and Sustainable Development (IBSD), Imphal	India	mgs441737	338.31	C4S1	ENVO:0010001	mgl441739	Tuikhar	Kumaraswamy	mgp16687	24.82	illumina	7	C4S1	31-07-14	C4S1	human-gut	mimarks-survey	Gut microbiota of healthy centenarians of Manipur-India	mgm4683461.3	h_sapiens	FALSE
527	C28S1: human-gut	Mao, Manipur	human-gut	110290	India	Institute of Bioresources and Sustainable Development (IBSD)	Amplicon	94.04	0.936	TRUE	7	biotic mesoscopic physical object	India	28.7621	anthropogenic environmental material	Jeyaram	TRUE	terrestrial biome	Ngangyola	ENVO:00000446	mge441786	ENVO:01000009	251109	Department of Biotechnology (DBT) and Govt. of India, University Grants Commission (UGC), Govt. of India	38175123	8.588	2016-01-24T15:03:11	Institute of Bioresources and Sustainable Development (IBSD), Imphal	India	mgs441785	346.134	C28S1	ENVO:0010001	mgl441787	Tuikhar	Kumaraswamy	mgp16687	25.3	illumina	7	C28S1	2014-11-07	C28S1	human-gut	mimarks-survey	Gut microbiota of healthy centenarians of Manipur-India	mgm4683476.3	h_sapiens	FALSE
528	C25S1: human-gut	Mao, Manipur	human-gut	123033	India	Institute of Bioresources and Sustainable Development (IBSD)	Amplicon	94.04	0.958	TRUE	7	biotic mesoscopic physical object	India	20.1087	anthropogenic environmental material	Jeyaram	TRUE	terrestrial biome	Ngangyola	ENVO:00000446	mge441777	ENVO:01000009	251114	Department of Biotechnology (DBT) and Govt. of India, University Grants Commission (UGC), Govt. of India	42438337	7.844	2016-01-24T15:04:30	Institute of Bioresources and Sustainable Development (IBSD), Imphal	India	mgs441776	344.935	C25S1	ENVO:0010001	mgl441778	Tuikhar	Kumaraswamy	mgp16687	25.3	illumina	7	C25S1	2014-11-07	C25S1	human-gut	mimarks-survey	Gut microbiota of healthy centenarians of Manipur-India	mgm4683481.3	h_sapiens	FALSE
529	PlanHab 15: human-gut	Planica	human-gut	1904088	Slovenia	Department of Animal Science, Biotechnical Faculty, University of Ljubljana	WGS	13.7242	1.117	TRUE	7	organic feature	Slovenia	142.43	organic material	Stres	TRUE	terrestrial biome	Robert	ENVO:00000446	mge615626	ENVO:01000159	258746	The study was funded by the European Union programme FP7 (PlanHab project; Grant no. 284438; https://ec.europa. eu/research/fp7; http://cordis.europa.eu/project/rcn/104127_en.html), the European Space Agency (ESA) Programme for European Cooperating States (ESTEC/Contract No. 40001043721/11/NL/KML: Planetary Habitat Simulation; www.esa.int/), and the Slovene Research Agency (Contract no. L3-3654: …	604787941	47.866	2016-03-07T12:18:00	Department of Animal Science, Biotechnical Faculty, University of Ljubljana; Center for Clinical Neurophysiology, Faculty of Medicine, University of Ljubljana	Slovenia	mgs615625	317.626	PlanHab 15	ENVO:01000155	mgl615627	Sket	Blaz	mgp17406	46.4731	illumina	7	PlanHab 15	17-04-12	PlanHab 15	human-gut	metagenome	PlanHab metagenomes	mgm4691113.3	h_sapiens	FALSE
530	PlanHab 51: human-gut	Planica	human-gut	1462726	Slovenia	Department of Animal Science, Biotechnical Faculty, University of Ljubljana	WGS	13.7242	1.097	TRUE	7	organic feature	Slovenia	137.048	organic material	Stres	TRUE	terrestrial biome	Robert	ENVO:00000446	mge615662	ENVO:01000159	258748	The study was funded by the European Union programme FP7 (PlanHab project; Grant no. 284438; https://ec.europa. eu/research/fp7; http://cordis.europa.eu/project/rcn/104127_en.html), the European Space Agency (ESA) Programme for European Cooperating States (ESTEC/Contract No. 40001043721/11/NL/KML: Planetary Habitat Simulation; www.esa.int/), and the Slovene Research Agency (Contract no. L3-3654: …	481845873	46.149	2016-03-07T12:18:37	Department of Animal Science, Biotechnical Faculty, University of Ljubljana; Center for Clinical Neurophysiology, Faculty of Medicine, University of Ljubljana	Slovenia	mgs615661	329.416	PlanHab 51	ENVO:01000155	mgl615663	Sket	Blaz	mgp17406	46.4731	illumina	7	PlanHab 51	18-04-12	PlanHab 51	human-gut	metagenome	PlanHab metagenomes	mgm4691115.3	h_sapiens	FALSE
531	PlanHab 05: human-gut	Planica	human-gut	1470727	Slovenia	Department of Animal Science, Biotechnical Faculty, University of Ljubljana	WGS	13.7242	1.034	TRUE	7	organic feature	Slovenia	272.332	organic material	Stres	TRUE	terrestrial biome	Robert	ENVO:00000446	mge615617	ENVO:01000159	258753	The study was funded by the European Union programme FP7 (PlanHab project; Grant no. 284438; https://ec.europa. eu/research/fp7; http://cordis.europa.eu/project/rcn/104127_en.html), the European Space Agency (ESA) Programme for European Cooperating States (ESTEC/Contract No. 40001043721/11/NL/KML: Planetary Habitat Simulation; www.esa.int/), and the Slovene Research Agency (Contract no. L3-3654: …	475176158	44.719	2016-03-07T12:20:00	Department of Animal Science, Biotechnical Faculty, University of Ljubljana; Center for Clinical Neurophysiology, Faculty of Medicine, University of Ljubljana	Slovenia	mgs615616	323.089	PlanHab 05	ENVO:01000155	mgl615618	Sket	Blaz	mgp17406	46.4731	illumina	7	PlanHab 05	17-04-12	PlanHab 05	human-gut	metagenome	PlanHab metagenomes	mgm4691120.3	h_sapiens	FALSE
532	PlanHab 03: human-gut	Planica	human-gut	2137661	Slovenia	Department of Animal Science, Biotechnical Faculty, University of Ljubljana	WGS	13.7242	1.115	TRUE	7	organic feature	Slovenia	208.5	organic material	Stres	TRUE	terrestrial biome	Robert	ENVO:00000446	mge615614	ENVO:01000159	258756	The study was funded by the European Union programme FP7 (PlanHab project; Grant no. 284438; https://ec.europa. eu/research/fp7; http://cordis.europa.eu/project/rcn/104127_en.html), the European Space Agency (ESA) Programme for European Cooperating States (ESTEC/Contract No. 40001043721/11/NL/KML: Planetary Habitat Simulation; www.esa.int/), and the Slovene Research Agency (Contract no. L3-3654: …	710419023	42.839	2016-03-07T12:20:48	Department of Animal Science, Biotechnical Faculty, University of Ljubljana; Center for Clinical Neurophysiology, Faculty of Medicine, University of Ljubljana	Slovenia	mgs615613	332.335	PlanHab 03	ENVO:01000155	mgl615615	Sket	Blaz	mgp17406	46.4731	illumina	7	PlanHab 03	17-04-12	PlanHab 03	human-gut	metagenome	PlanHab metagenomes	mgm4691123.3	h_sapiens	FALSE
533	23_Ma-Pi2_T0: human-gut	Rome	human-gut	25959	Italy	University of Bologna	Amplicon	12.4818	0.873	TRUE	7	organic feature		49.373	anthropogenic environmental material	Candela	TRUE	terrestrial biome	Simone	ENVO:00000446	mge469473	ENVO:01000159	261849		11637368	4.286	2016-03-24T15:10:05	University of Bologna	Italy	mgs469472	448.298	23_Ma-Pi2_T0	ENVO:0010001	mgl469474	Rampelli	Marco	mgp17675	41.9109	illumina	7	23TO	30-08-13	23TO	human-gut	mimarks-survey	Modulation of gut microbiota dysbioses in type 2 diabetic patients 2 by macrobiotic Ma-Pi 2 diet	mgm4694216.3	h_sapiens	FALSE
534	08_Ma-Pi2_T1: human-gut	Rome	human-gut	25399	Italy	University of Bologna	Amplicon	12.4818	0.841	TRUE	7	organic feature		36.3467	anthropogenic environmental material	Candela	TRUE	terrestrial biome	Simone	ENVO:00000446	mge469422	ENVO:01000159	261870		11343991	4.942	2016-03-24T15:17:26	University of Bologna	Italy	mgs469421	446.631	08_Ma-Pi2_T1	ENVO:0010001	mgl469423	Rampelli	Marco	mgp17675	41.9109	illumina	7	08TF	30-08-13	08TF	human-gut	mimarks-survey	Modulation of gut microbiota dysbioses in type 2 diabetic patients 2 by macrobiotic Ma-Pi 2 diet	mgm4694237.3	h_sapiens	FALSE
535	56_AMD_T0: human-gut	Rome	human-gut	26520	Italy	University of Bologna	Amplicon	12.4818	0.834	TRUE	7	organic feature		44.6596	anthropogenic environmental material	Candela	TRUE	terrestrial biome	Simone	ENVO:00000446	mge469611	ENVO:01000159	261881		11767016	2.898	2016-03-24T15:20:50	University of Bologna	Italy	mgs469610	443.703	56_AMD_T0	ENVO:0010001	mgl469612	Rampelli	Marco	mgp17675	41.9109	illumina	7	56TO	30-08-13	56TO	human-gut	mimarks-survey	Modulation of gut microbiota dysbioses in type 2 diabetic patients 2 by macrobiotic Ma-Pi 2 diet	mgm4694248.3	h_sapiens	FALSE
536	06_Ma-Pi2_T1: human-gut	Rome	human-gut	84775	Italy	University of Bologna	Amplicon	12.4818	0.866	TRUE	7	organic feature		53.7883	anthropogenic environmental material	Candela	TRUE	terrestrial biome	Simone	ENVO:00000446	mge469410	ENVO:01000159	261903		37655711	4.69	2016-03-24T15:28:10	University of Bologna	Italy	mgs469409	444.184	06_Ma-Pi2_T1	ENVO:0010001	mgl469411	Rampelli	Marco	mgp17675	41.9109	illumina	7	06TF	30-08-13	06TF	human-gut	mimarks-survey	Modulation of gut microbiota dysbioses in type 2 diabetic patients 2 by macrobiotic Ma-Pi 2 diet	mgm4694270.3	h_sapiens	FALSE
537	24_Ma-Pi2_T0: human-gut	Rome	human-gut	25904	Italy	University of Bologna	Amplicon	12.4818	0.872	TRUE	7	organic feature		65.8009	anthropogenic environmental material	Candela	TRUE	terrestrial biome	Simone	ENVO:00000446	mge469479	ENVO:01000159	261914		11457716	5.748	2016-03-24T15:31:51	University of Bologna	Italy	mgs469478	442.315	24_Ma-Pi2_T0	ENVO:0010001	mgl469480	Rampelli	Marco	mgp17675	41.9109	illumina	7	24TO	30-08-13	24TO	human-gut	mimarks-survey	Modulation of gut microbiota dysbioses in type 2 diabetic patients 2 by macrobiotic Ma-Pi 2 diet	mgm4694281.3	h_sapiens	FALSE
538	37_AMD_T0: human-gut	Rome	human-gut	27287	Italy	University of Bologna	Amplicon	12.4818	0.881	TRUE	7	organic feature		41.897	anthropogenic environmental material	Candela	TRUE	terrestrial biome	Simone	ENVO:00000446	mge469533	ENVO:01000159	261917		12124368	5.365	2016-03-24T15:32:44	University of Bologna	Italy	mgs469532	444.328	37_AMD_T0	ENVO:0010001	mgl469534	Rampelli	Marco	mgp17675	41.9109	illumina	7	37TO	30-08-13	37TO	human-gut	mimarks-survey	Modulation of gut microbiota dysbioses in type 2 diabetic patients 2 by macrobiotic Ma-Pi 2 diet	mgm4694284.3	h_sapiens	FALSE
539	IT16: human-gut	Bologna	human-gut	32377	Italy	University of Bologna	Amplicon	11.3426	0.944	TRUE	7	organic feature		35.8675	anthropogenic environmental material	Candela	TRUE	terrestrial biome	Simone	ENVO:00000446	mge471732	ENVO:01000159	261977		14614794	4.862	2016-03-25T09:30:43	University of Bologna	Italy	mgs471731	451.394	IT16	ENVO:0010001	mgl471733	Rampelli	Marco	mgp17675	44.4949	illumina	7	IT16	30-08-13	IT16	human-gut	mimarks-survey	Modulation of gut microbiota dysbioses in type 2 diabetic patients 2 by macrobiotic Ma-Pi 2 diet	mgm4694344.3	h_sapiens	FALSE
540	IT1: human-gut	Rome	human-gut	6406	Italy	University of Bologna	Amplicon	12.4818	0.915	TRUE	7	organic feature		40.4544	anthropogenic environmental material	Candela	TRUE	terrestrial biome	Simone	ENVO:00000446	mge471696	ENVO:01000159	261978		2869521	6.525	2016-03-25T09:31:09	University of Bologna	Italy	mgs471695	447.943	IT1	ENVO:0010001	mgl471697	Rampelli	Marco	mgp17675	41.9109	illumina	7	IT1	30-08-13	IT1	human-gut	mimarks-survey	Modulation of gut microbiota dysbioses in type 2 diabetic patients 2 by macrobiotic Ma-Pi 2 diet	mgm4694345.3	h_sapiens	FALSE
547	Sample16: human-gut	Universitetstunet 3, 1430 √Ös	human-gut	866010	Norway	Norwegian University of Life Sciences	WGS	10.768	1.02	TRUE	7	human-associated habitat	Norway	2.15203	feces	Rudi	TRUE	organic matter fall	Anuradha	ENVO:01000137	mge526629	ENVO:00009003	283889	NMBU	175291929	0.185	2016-09-05T11:24:41	Norwegian University of Life Sciences (NMBU)	Norway	mgs526628	202.413	Sample16	ENVO:00002003	mgl526630	Ravi	Knut	mgp19802	59.6665	illumina	7	25_S25_L001_R1_001.fastq	2016-09-08	25_S25_L001_R1_001.fastq	human-gut	metagenome	Whole genome sequences from twin sample	mgm4716256.3	h_sapiens	FALSE
548	Sample15: human-gut	Universitetstunet 3, 1430 √Ös	human-gut	1009468	Norway	Norwegian University of Life Sciences	WGS	10.768	0.986	TRUE	7	human-associated habitat	Norway	2.12325	feces	Rudi	TRUE	organic matter fall	Anuradha	ENVO:01000137	mge526626	ENVO:00009003	283890	NMBU	247613587	0.233	2016-09-05T11:24:53	Norwegian University of Life Sciences (NMBU)	Norway	mgs526625	245.291	Sample15	ENVO:00002003	mgl526627	Ravi	Knut	mgp19802	59.6665	illumina	7	23_S23_L001_R1_001.fastq	2016-09-08	23_S23_L001_R1_001.fastq	human-gut	metagenome	Whole genome sequences from twin sample	mgm4716257.3	h_sapiens	FALSE
549	MST0: human-gut	Rome	human-gut	96470	Italy	University of Bologna	Amplicon	12.4818	0.873	TRUE	7	organic feature	Italy	22.0976	anthropogenic environmental material	Marco	TRUE	terrestrial biome	Soverini	ENVO:00000446	mge611984	ENVO:01000159	286637	-	42803020	5.832	2016-09-28T12:48:53	University of Bologna	Italy	mgs611983	443.693	MST0	ENVO:0010001	mgl611985	Matteo	Candela	mgp20078	41.9109	illumina	7	MST0	2014-01-09	MST0	human-gut	mimarks-survey	Ma-Pi 2 diet subjects 16S rDNA microbiota sequencing	mgm4719004.3	h_sapiens	FALSE
550	M11: human-gut	Rome	human-gut	75943	Italy	University of Bologna	Amplicon	12.4818	0.87	TRUE	7	organic feature	Italy	26.4401	anthropogenic environmental material	Marco	TRUE	terrestrial biome	Soverini	ENVO:00000446	mge611999	ENVO:01000159	286642	-	34235297	6.154	2016-09-28T12:49:29	University of Bologna	Italy	mgs611998	450.803	M11	ENVO:0010001	mgl612000	Matteo	Candela	mgp20078	41.9109	illumina	7	M11	2014-01-09	M11	human-gut	mimarks-survey	Ma-Pi 2 diet subjects 16S rDNA microbiota sequencing	mgm4719009.3	h_sapiens	FALSE
551	M2: human-gut	Rome	human-gut	280636	Italy	University of Bologna	Amplicon	12.4818	0.891	TRUE	7	organic feature	Italy	21.5065	anthropogenic environmental material	Marco	TRUE	terrestrial biome	Soverini	ENVO:00000446	mge612008	ENVO:01000159	286645	-	126331923	5.309	2016-09-28T12:49:50	University of Bologna	Italy	mgs612007	450.163	M2	ENVO:0010001	mgl612009	Matteo	Candela	mgp20078	41.9109	illumina	7	M2	2014-01-09	M2	human-gut	mimarks-survey	Ma-Pi 2 diet subjects 16S rDNA microbiota sequencing	mgm4719012.3	h_sapiens	FALSE
552	CST0: human-gut	Rome	human-gut	57268	Italy	University of Bologna	Amplicon	12.4818	0.871	TRUE	7	organic feature	Italy	20.9029	anthropogenic environmental material	Marco	TRUE	terrestrial biome	Soverini	ENVO:00000446	mge612029	ENVO:01000159	286652	-	25510089	6.338	2016-09-28T12:50:32	University of Bologna	Italy	mgs612028	445.451	CST0	ENVO:0010001	mgl612030	Matteo	Candela	mgp20078	41.9109	illumina	7	CST0	2014-01-09	CST0	human-gut	mimarks-survey	Ma-Pi 2 diet subjects 16S rDNA microbiota sequencing	mgm4719019.3	h_sapiens	FALSE
553	M14: human-gut	Rome	human-gut	21841	Italy	University of Bologna	Amplicon	12.4818	0.862	TRUE	7	organic feature	Italy	23.1017	anthropogenic environmental material	Marco	TRUE	terrestrial biome	Soverini	ENVO:00000446	mge612035	ENVO:01000159	286654	-	9775922	6.625	2016-09-28T12:50:44	University of Bologna	Italy	mgs612034	447.595	M14	ENVO:0010001	mgl612036	Matteo	Candela	mgp20078	41.9109	illumina	7	M14	2014-01-09	M14	human-gut	mimarks-survey	Ma-Pi 2 diet subjects 16S rDNA microbiota sequencing	mgm4719021.3	h_sapiens	FALSE
566	D9S1: human-gut	Imphal, Manipur	human-gut	5519	India	Institute of Bioresources and Sustainable Development (IBSD)	Amplicon	93.95	0.904	TRUE	7	biotic mesoscopic physical object	India	47.078	anthropogenic environmental material	Jeyaram	TRUE	terrestrial biome	Ngangyola	ENVO:00000446	mge546603	ENVO:01000009	293517	Department of Biotechnology (DBT) and Govt. of India, University Grants Commission (UGC), Govt. of India	1763286	7.285	2016-12-01T07:08:35	Institute of Bioresources and Sustainable Development (IBSD), Imphal	India	mgs546602	319.494	D9S1	ENVO:0010001	mgl546604	Tuikhar	Kumaraswamy	mgp16687	24.82	illumina	7	D9S1	2011-06-08	D9S1	human-gut	mimarks-survey	Gut microbiota of healthy centenarians of Manipur-India	mgm4725884.3	h_sapiens	FALSE
573	S_06.1: human-gut	Moscow	human-gut	40295	Italy	University of Bologna	Amplicon	37.6178	0.902	TRUE	7	organic feature	Italy	13.5533	anthropogenic environmental material	Candela	TRUE	terrestrial biome	Simone	ENVO:00000446	mge567649	ENVO:01000159	304251		17956820	5.155	2017-03-10T17:08:47	University of Bologna	Russia	mgs567648	445.634	S_06.1	ENVO:0010001	mgl567650	Rampelli	Marco	mgp79314	55.7517	illumina	7	S_06.1	2010-03-06	S_06.1	human-gut	mimarks-survey	Temporal dynamics of the gut microbiota in people sharing a confined environment, a 520-day ground-based space simulation, MARS500	mgm4736618.3	h_sapiens	FALSE
574	S_03.150: human-gut	Moscow	human-gut	41348	Italy	University of Bologna	Amplicon	37.6178	0.869	TRUE	7	organic feature	Italy	30.0471	anthropogenic environmental material	Candela	TRUE	terrestrial biome	Simone	ENVO:00000446	mge567433	ENVO:01000159	304254		18326356	5.365	2017-03-10T17:09:21	University of Bologna	Russia	mgs567432	443.222	S_03.150	ENVO:0010001	mgl567434	Rampelli	Marco	mgp79314	55.7517	illumina	7	S_03.150	30-10-10	S_03.150	human-gut	mimarks-survey	Temporal dynamics of the gut microbiota in people sharing a confined environment, a 520-day ground-based space simulation, MARS500	mgm4736621.3	h_sapiens	FALSE
575	S_04.plus3m: human-gut	Moscow	human-gut	21204	Italy	University of Bologna	Amplicon	37.6178	0.869	TRUE	7	organic feature	Italy	20.1858	anthropogenic environmental material	Candela	TRUE	terrestrial biome	Simone	ENVO:00000446	mge567562	ENVO:01000159	304267		9368400	5.477	2017-03-10T17:11:17	University of Bologna	Russia	mgs567561	441.822	S_04.plus3m	ENVO:0010001	mgl567563	Rampelli	Marco	mgp79314	55.7517	illumina	7	S_04.plus3m	24-02-12	S_04.plus3m	human-gut	mimarks-survey	Temporal dynamics of the gut microbiota in people sharing a confined environment, a 520-day ground-based space simulation, MARS500	mgm4736634.3	h_sapiens	FALSE
576	S_04.210: human-gut	Moscow	human-gut	16535	Italy	University of Bologna	Amplicon	37.6178	0.859	TRUE	7	organic feature	Italy	48.6948	anthropogenic environmental material	Candela	TRUE	terrestrial biome	Simone	ENVO:00000446	mge567523	ENVO:01000159	304269		7313579	4.393	2017-03-10T17:11:38	University of Bologna	Russia	mgs567522	442.309	S_04.210	ENVO:0010001	mgl567524	Rampelli	Marco	mgp79314	55.7517	illumina	7	S_04.210	29-12-10	S_04.210	human-gut	mimarks-survey	Temporal dynamics of the gut microbiota in people sharing a confined environment, a 520-day ground-based space simulation, MARS500	mgm4736636.3	h_sapiens	FALSE
577	S_06.300: human-gut	Moscow	human-gut	16124	Italy	University of Bologna	Amplicon	37.6178	0.839	TRUE	7	organic feature	Italy	32.2013	anthropogenic environmental material	Candela	TRUE	terrestrial biome	Simone	ENVO:00000446	mge567694	ENVO:01000159	304270		7135544	4.526	2017-03-10T17:11:47	University of Bologna	Russia	mgs567693	442.542	S_06.300	ENVO:0010001	mgl567695	Rampelli	Marco	mgp79314	55.7517	illumina	7	S_06.300	29-03-11	S_06.300	human-gut	mimarks-survey	Temporal dynamics of the gut microbiota in people sharing a confined environment, a 520-day ground-based space simulation, MARS500	mgm4736637.3	h_sapiens	FALSE
578	S_01.60: human-gut	Moscow	human-gut	43355	Italy	University of Bologna	Amplicon	37.6178	0.881	TRUE	7	organic feature	Italy	30.5721	anthropogenic environmental material	Candela	TRUE	terrestrial biome	Simone	ENVO:00000446	mge567265	ENVO:01000159	304293		19271766	4.346	2017-03-10T17:14:40	University of Bologna	Russia	mgs567264	444.511	S_01.60	ENVO:0010001	mgl567266	Rampelli	Marco	mgp79314	55.7517	illumina	7	S_01.60	2010-01-08	S_01.60	human-gut	mimarks-survey	Temporal dynamics of the gut microbiota in people sharing a confined environment, a 520-day ground-based space simulation, MARS500	mgm4736660.3	h_sapiens	FALSE
579	S_02.plus6m: human-gut	Moscow	human-gut	46115	Italy	University of Bologna	Amplicon	37.6178	0.883	TRUE	7	organic feature	Italy	44.9891	anthropogenic environmental material	Candela	TRUE	terrestrial biome	Simone	ENVO:00000446	mge567397	ENVO:01000159	304304		20667976	5.654	2017-03-10T17:16:01	University of Bologna	Russia	mgs567396	448.183	S_02.plus6m	ENVO:0010001	mgl567398	Rampelli	Marco	mgp79314	55.7517	illumina	7	S_02.plus6m	17-05-12	S_02.plus6m	human-gut	mimarks-survey	Temporal dynamics of the gut microbiota in people sharing a confined environment, a 520-day ground-based space simulation, MARS500	mgm4736671.3	h_sapiens	FALSE
580	S_05.390: human-gut	Moscow	human-gut	14164	Italy	University of Bologna	Amplicon	37.6178	0.852	TRUE	7	organic feature	Italy	45.1536	anthropogenic environmental material	Candela	TRUE	terrestrial biome	Simone	ENVO:00000446	mge567622	ENVO:01000159	304323		6268097	5.094	2017-03-10T17:18:36	University of Bologna	Russia	mgs567621	442.537	S_05.390	ENVO:0010001	mgl567623	Rampelli	Marco	mgp79314	55.7517	illumina	7	S_05.390	27-06-11	S_05.390	human-gut	mimarks-survey	Temporal dynamics of the gut microbiota in people sharing a confined environment, a 520-day ground-based space simulation, MARS500	mgm4736690.3	h_sapiens	FALSE
581	S_04.390: human-gut	Moscow	human-gut	22303	Italy	University of Bologna	Amplicon	37.6178	0.873	TRUE	7	organic feature	Italy	42.6322	anthropogenic environmental material	Candela	TRUE	terrestrial biome	Simone	ENVO:00000446	mge567541	ENVO:01000159	304328		9853418	5.089	2017-03-10T17:19:24	University of Bologna	Russia	mgs567540	441.798	S_04.390	ENVO:0010001	mgl567542	Rampelli	Marco	mgp79314	55.7517	illumina	7	S_04.390	27-06-11	S_04.390	human-gut	mimarks-survey	Temporal dynamics of the gut microbiota in people sharing a confined environment, a 520-day ground-based space simulation, MARS500	mgm4736695.3	h_sapiens	FALSE
582	S_06.330: human-gut	Moscow	human-gut	19559	Italy	University of Bologna	Amplicon	37.6178	0.871	TRUE	7	organic feature	Italy	28.7792	anthropogenic environmental material	Candela	TRUE	terrestrial biome	Simone	ENVO:00000446	mge567697	ENVO:01000159	304335		8674305	4.644	2017-03-10T17:20:25	University of Bologna	Russia	mgs567696	443.494	S_06.330	ENVO:0010001	mgl567698	Rampelli	Marco	mgp79314	55.7517	illumina	7	S_06.330	28-04-11	S_06.330	human-gut	mimarks-survey	Temporal dynamics of the gut microbiota in people sharing a confined environment, a 520-day ground-based space simulation, MARS500	mgm4736702.3	h_sapiens	FALSE
583	S_02.14: human-gut	Moscow	human-gut	33158	Italy	University of Bologna	Amplicon	37.6178	0.854	TRUE	7	organic feature	Italy	25.7966	anthropogenic environmental material	Candela	TRUE	terrestrial biome	Simone	ENVO:00000446	mge567328	ENVO:01000159	304347		14898210	6.043	2017-03-10T17:22:17	University of Bologna	Russia	mgs567327	449.31	S_02.14	ENVO:0010001	mgl567329	Rampelli	Marco	mgp79314	55.7517	illumina	7	S_02.14	16-06-10	S_02.14	human-gut	mimarks-survey	Temporal dynamics of the gut microbiota in people sharing a confined environment, a 520-day ground-based space simulation, MARS500	mgm4736714.3	h_sapiens	FALSE
584	S_02.490: human-gut	Moscow	human-gut	45260	Italy	University of Bologna	Amplicon	37.6178	0.868	TRUE	7	organic feature	Italy	54.8107	anthropogenic environmental material	Candela	TRUE	terrestrial biome	Simone	ENVO:00000446	mge567382	ENVO:01000159	304369		20233589	5.069	2017-03-10T17:25:03	University of Bologna	Russia	mgs567381	447.052	S_02.490	ENVO:0010001	mgl567383	Rampelli	Marco	mgp79314	55.7517	illumina	7	S_02.490	2011-05-10	S_02.490	human-gut	mimarks-survey	Temporal dynamics of the gut microbiota in people sharing a confined environment, a 520-day ground-based space simulation, MARS500	mgm4736736.3	h_sapiens	FALSE
585	S_02.60: human-gut	Moscow	human-gut	32624	Italy	University of Bologna	Amplicon	37.6178	0.831	TRUE	7	organic feature	Italy	22.3183	anthropogenic environmental material	Candela	TRUE	terrestrial biome	Simone	ENVO:00000446	mge567340	ENVO:01000159	304384		14708829	4.324	2017-03-10T17:26:40	University of Bologna	Russia	mgs567339	450.859	S_02.60	ENVO:0010001	mgl567341	Rampelli	Marco	mgp79314	55.7517	illumina	7	S_02.60	2010-01-08	S_02.60	human-gut	mimarks-survey	Temporal dynamics of the gut microbiota in people sharing a confined environment, a 520-day ground-based space simulation, MARS500	mgm4736751.3	h_sapiens	FALSE
586	S_03.270: human-gut	Moscow	human-gut	67992	Italy	University of Bologna	Amplicon	37.6178	0.873	TRUE	7	organic feature	Italy	42.7377	anthropogenic environmental material	Candela	TRUE	terrestrial biome	Simone	ENVO:00000446	mge567445	ENVO:01000159	304389		30250442	4.676	2017-03-10T17:27:21	University of Bologna	Russia	mgs567444	444.912	S_03.270	ENVO:0010001	mgl567446	Rampelli	Marco	mgp79314	55.7517	illumina	7	S_03.270	27-02-11	S_03.270	human-gut	mimarks-survey	Temporal dynamics of the gut microbiota in people sharing a confined environment, a 520-day ground-based space simulation, MARS500	mgm4736756.3	h_sapiens	FALSE
587	S_02.plus3m: human-gut	Moscow	human-gut	41869	Italy	University of Bologna	Amplicon	37.6178	0.875	TRUE	7	organic feature	Italy	32.6499	anthropogenic environmental material	Candela	TRUE	terrestrial biome	Simone	ENVO:00000446	mge567394	ENVO:01000159	304394		18810782	5.145	2017-03-10T17:28:58	University of Bologna	Russia	mgs567393	449.277	S_02.plus3m	ENVO:0010001	mgl567395	Rampelli	Marco	mgp79314	55.7517	illumina	7	S_02.plus3m	24-02-12	S_02.plus3m	human-gut	mimarks-survey	Temporal dynamics of the gut microbiota in people sharing a confined environment, a 520-day ground-based space simulation, MARS500	mgm4736761.3	h_sapiens	FALSE
588	S_02.30: human-gut	Moscow	human-gut	9758	Italy	University of Bologna	Amplicon	37.6178	0.84	TRUE	7	organic feature	Italy	36.0994	anthropogenic environmental material	Candela	TRUE	terrestrial biome	Simone	ENVO:00000446	mge567334	ENVO:01000159	304399		4367456	6.63	2017-03-10T17:29:27	University of Bologna	Russia	mgs567333	447.577	S_02.30	ENVO:0010001	mgl567335	Rampelli	Marco	mgp79314	55.7517	illumina	7	S_02.30	2010-02-07	S_02.30	human-gut	mimarks-survey	Temporal dynamics of the gut microbiota in people sharing a confined environment, a 520-day ground-based space simulation, MARS500	mgm4736766.3	h_sapiens	FALSE
589	S_04.45: human-gut	Moscow	human-gut	45805	Italy	University of Bologna	Amplicon	37.6178	0.863	TRUE	7	organic feature	Italy	28.478	anthropogenic environmental material	Candela	TRUE	terrestrial biome	Simone	ENVO:00000446	mge567502	ENVO:01000159	304402		20216226	3.957	2017-03-10T17:30:07	University of Bologna	Russia	mgs567501	441.354	S_04.45	ENVO:0010001	mgl567503	Rampelli	Marco	mgp79314	55.7517	illumina	7	S_04.45	17-07-10	S_04.45	human-gut	mimarks-survey	Temporal dynamics of the gut microbiota in people sharing a confined environment, a 520-day ground-based space simulation, MARS500	mgm4736769.3	h_sapiens	FALSE
590	PH_but_51: human-gut	Planica	human-gut	96388	Slovenia	Michigan State University, Center for Microbial Ecology	Amplicon	13.7242	1.31	TRUE	7	organic feature	USA	13.1981	organic material	Stres	TRUE	terrestrial biome	James M.	ENVO:00000446	mge570884	ENVO:01000159	305724	The study was funded by the European union programme FP7 (PlanHab project; Grant no. 284438), the European Space Agency (ESA) Programme for European Cooperating States (ESTEC/Contract No. 40001043721/11/NL/KML: Planetary Habitat Simulation), and the Slovene Research Agency (Contract no. L3-3654: Zero and reduced gravity simulation: The effect on the cardiovascular and musculoskeletal systems). Ro…	35514723	1.206	2017-03-17T13:44:25	University of Ljubljana, Department of animal Science, Group for Microbiology and Microbial Biotechnology	Slovenia	mgs570883	368.456	PH_but_51	ENVO:01000155	mgl570885	Tiedje	Blaz	mgp79441	46.4731	illumina	7	PH_but_51	17-04-12	PH_but_51	human-gut	mimarks-survey	PlanHab but buk	mgm4738091.3	h_sapiens	FALSE
591	PH_but_46: human-gut	Planica	human-gut	75618	Slovenia	Michigan State University, Center for Microbial Ecology	Amplicon	13.7242	1.189	TRUE	7	organic feature	USA	9.66181	organic material	Stres	TRUE	terrestrial biome	James M.	ENVO:00000446	mge570869	ENVO:01000159	305756	The study was funded by the European union programme FP7 (PlanHab project; Grant no. 284438), the European Space Agency (ESA) Programme for European Cooperating States (ESTEC/Contract No. 40001043721/11/NL/KML: Planetary Habitat Simulation), and the Slovene Research Agency (Contract no. L3-3654: Zero and reduced gravity simulation: The effect on the cardiovascular and musculoskeletal systems). Ro…	27587120	1.579	2017-03-17T13:47:58	University of Ljubljana, Department of animal Science, Group for Microbiology and Microbial Biotechnology	Slovenia	mgs570868	364.822	PH_but_46	ENVO:01000155	mgl570870	Tiedje	Blaz	mgp79441	46.4731	illumina	7	PH_but_46	17-04-12	PH_but_46	human-gut	mimarks-survey	PlanHab but buk	mgm4738123.3	h_sapiens	FALSE
592	PH_buk_32: human-gut	Planica	human-gut	108204	Slovenia	Michigan State University, Center for Microbial Ecology	Amplicon	13.7242	1.207	TRUE	7	organic feature	USA	7.04523	organic material	Stres	TRUE	terrestrial biome	James M.	ENVO:00000446	mge570668	ENVO:01000159	305758	The study was funded by the European union programme FP7 (PlanHab project; Grant no. 284438), the European Space Agency (ESA) Programme for European Cooperating States (ESTEC/Contract No. 40001043721/11/NL/KML: Planetary Habitat Simulation), and the Slovene Research Agency (Contract no. L3-3654: Zero and reduced gravity simulation: The effect on the cardiovascular and musculoskeletal systems). Ro…	42277809	2.378	2017-03-17T13:48:11	University of Ljubljana, Department of animal Science, Group for Microbiology and Microbial Biotechnology	Slovenia	mgs570667	390.723	PH_buk_32	ENVO:01000155	mgl570669	Tiedje	Blaz	mgp79441	46.4731	illumina	7	PH_buk_32	17-04-12	PH_buk_32	human-gut	mimarks-survey	PlanHab but buk	mgm4738125.3	h_sapiens	FALSE
593	PH_buk_22: human-gut	Planica	human-gut	77289	Slovenia	Michigan State University, Center for Microbial Ecology	Amplicon	13.7242	1.184	TRUE	7	organic feature	USA	8.69729	organic material	Stres	TRUE	terrestrial biome	James M.	ENVO:00000446	mge570638	ENVO:01000159	305790	The study was funded by the European union programme FP7 (PlanHab project; Grant no. 284438), the European Space Agency (ESA) Programme for European Cooperating States (ESTEC/Contract No. 40001043721/11/NL/KML: Planetary Habitat Simulation), and the Slovene Research Agency (Contract no. L3-3654: Zero and reduced gravity simulation: The effect on the cardiovascular and musculoskeletal systems). Ro…	30639694	2.23	2017-03-17T13:51:37	University of Ljubljana, Department of animal Science, Group for Microbiology and Microbial Biotechnology	Slovenia	mgs570637	396.43	PH_buk_22	ENVO:01000155	mgl570639	Tiedje	Blaz	mgp79441	46.4731	illumina	7	PH_buk_22	17-04-12	PH_buk_22	human-gut	mimarks-survey	PlanHab but buk	mgm4738157.3	h_sapiens	FALSE
594	PH_but_50: human-gut	Planica	human-gut	94265	Slovenia	Michigan State University, Center for Microbial Ecology	Amplicon	13.7242	1.272	TRUE	7	organic feature	USA	17.754	organic material	Stres	TRUE	terrestrial biome	James M.	ENVO:00000446	mge570881	ENVO:01000159	305796	The study was funded by the European union programme FP7 (PlanHab project; Grant no. 284438), the European Space Agency (ESA) Programme for European Cooperating States (ESTEC/Contract No. 40001043721/11/NL/KML: Planetary Habitat Simulation), and the Slovene Research Agency (Contract no. L3-3654: Zero and reduced gravity simulation: The effect on the cardiovascular and musculoskeletal systems). Ro…	34638763	1.287	2017-03-17T13:52:16	University of Ljubljana, Department of animal Science, Group for Microbiology and Microbial Biotechnology	Slovenia	mgs570880	367.462	PH_but_50	ENVO:01000155	mgl570882	Tiedje	Blaz	mgp79441	46.4731	illumina	7	PH_but_50	17-04-12	PH_but_50	human-gut	mimarks-survey	PlanHab but buk	mgm4738163.3	h_sapiens	FALSE
595	PH_buk_16: human-gut	Planica	human-gut	100822	Slovenia	Michigan State University, Center for Microbial Ecology	Amplicon	13.7242	1.177	TRUE	7	organic feature	USA	5.3453	organic material	Stres	TRUE	terrestrial biome	James M.	ENVO:00000446	mge570281	ENVO:01000159	305806	The study was funded by the European union programme FP7 (PlanHab project; Grant no. 284438), the European Space Agency (ESA) Programme for European Cooperating States (ESTEC/Contract No. 40001043721/11/NL/KML: Planetary Habitat Simulation), and the Slovene Research Agency (Contract no. L3-3654: Zero and reduced gravity simulation: The effect on the cardiovascular and musculoskeletal systems). Ro…	38634843	2.738	2017-03-17T13:53:25	University of Ljubljana, Department of animal Science, Group for Microbiology and Microbial Biotechnology	Slovenia	mgs570280	383.199	PH_buk_16	ENVO:01000155	mgl570282	Tiedje	Blaz	mgp79441	46.4731	illumina	7	PH_buk_16	17-04-12	PH_buk_16	human-gut	mimarks-survey	PlanHab but buk	mgm4738173.3	h_sapiens	FALSE
596	PlanHab_16S_V6V7_spl_12: human-gut	Planica	human-gut	263457	Slovenia	Department of Animal Science, Biotechnical Faculty, University of Ljubljana	Amplicon	13.7242	0.897	TRUE	7	organic feature	Slovenia	45.8386	organic material	Stres	TRUE	terrestrial biome	Robert	ENVO:00000446	mge579546	ENVO:01000159	309139	The study was funded by the European union programme FP7 (PlanHab project; Grant no. 284438), the European Space Agency (ESA) Programme for European Cooperating States (ESTEC/Contract No. 40001043721/11/NL/KML: Planetary Habitat Simulation), and the Slovene Research Agency (Contract no. L3-3654: Zero and reduced gravity simulation: The effect on the cardiovascular and musculoskeletal systems). Ro…	79322206	5.96	2017-04-12T07:56:06	Department of Animal Science, Biotechnical Faculty, University of Ljubljana; Center for Clinical Neurophysiology, Faculty of Medicine, University of Ljubljana	Slovenia	mgs579545	301.082	PlanHab_16S_V6V7_spl_12	ENVO:01000155	mgl579547	Sket	Blaz	mgp80027	46.4731	illumina	7	PlanHab_16S_V6V7_spl_12	17-04-12	PlanHab_16S_V6V7_spl_12	human-gut	mimarks-survey	PlanHab 16S V1V2 V6V7	mgm4741506.3	h_sapiens	FALSE
597	PlanHab_16S_V6V7_spl_08: human-gut	Planica	human-gut	252919	Slovenia	Department of Animal Science, Biotechnical Faculty, University of Ljubljana	Amplicon	13.7242	0.911	TRUE	7	organic feature	Slovenia	32.2884	organic material	Stres	TRUE	terrestrial biome	Robert	ENVO:00000446	mge579503	ENVO:01000159	309142	The study was funded by the European union programme FP7 (PlanHab project; Grant no. 284438), the European Space Agency (ESA) Programme for European Cooperating States (ESTEC/Contract No. 40001043721/11/NL/KML: Planetary Habitat Simulation), and the Slovene Research Agency (Contract no. L3-3654: Zero and reduced gravity simulation: The effect on the cardiovascular and musculoskeletal systems). Ro…	76149465	5.909	2017-04-12T07:56:30	Department of Animal Science, Biotechnical Faculty, University of Ljubljana; Center for Clinical Neurophysiology, Faculty of Medicine, University of Ljubljana	Slovenia	mgs579501	301.082	PlanHab_16S_V6V7_spl_08	ENVO:01000155	mgl579535	Sket	Blaz	mgp80027	46.4731	illumina	7	PlanHab_16S_V6V7_spl_08	17-04-12	PlanHab_16S_V6V7_spl_08	human-gut	mimarks-survey	PlanHab 16S V1V2 V6V7	mgm4741509.3	h_sapiens	FALSE
598	PlanHab_16S_V6V7_spl_02: human-gut	Planica	human-gut	287995	Slovenia	Department of Animal Science, Biotechnical Faculty, University of Ljubljana	Amplicon	13.7242	0.885	TRUE	7	organic feature	Slovenia	34.1809	organic material	Stres	TRUE	terrestrial biome	Robert	ENVO:00000446	mge579484	ENVO:01000159	309151	The study was funded by the European union programme FP7 (PlanHab project; Grant no. 284438), the European Space Agency (ESA) Programme for European Cooperating States (ESTEC/Contract No. 40001043721/11/NL/KML: Planetary Habitat Simulation), and the Slovene Research Agency (Contract no. L3-3654: Zero and reduced gravity simulation: The effect on the cardiovascular and musculoskeletal systems). Ro…	86702677	5.865	2017-04-12T07:57:53	Department of Animal Science, Biotechnical Faculty, University of Ljubljana; Center for Clinical Neurophysiology, Faculty of Medicine, University of Ljubljana	Slovenia	mgs579483	301.056	PlanHab_16S_V6V7_spl_02	ENVO:01000155	mgl579485	Sket	Blaz	mgp80027	46.4731	illumina	7	PlanHab_16S_V6V7_spl_02	17-04-12	PlanHab_16S_V6V7_spl_02	human-gut	mimarks-survey	PlanHab 16S V1V2 V6V7	mgm4741518.3	h_sapiens	FALSE
599	PlanHab_16S_V6V7_spl_38: human-gut	Planica	human-gut	210542	Slovenia	Department of Animal Science, Biotechnical Faculty, University of Ljubljana	Amplicon	13.7242	0.919	TRUE	7	organic feature	Slovenia	30.9843	organic material	Stres	TRUE	terrestrial biome	Robert	ENVO:00000446	mge579621	ENVO:01000159	309152	The study was funded by the European union programme FP7 (PlanHab project; Grant no. 284438), the European Space Agency (ESA) Programme for European Cooperating States (ESTEC/Contract No. 40001043721/11/NL/KML: Planetary Habitat Simulation), and the Slovene Research Agency (Contract no. L3-3654: Zero and reduced gravity simulation: The effect on the cardiovascular and musculoskeletal systems). Ro…	63385909	5.983	2017-04-12T07:58:02	Department of Animal Science, Biotechnical Faculty, University of Ljubljana; Center for Clinical Neurophysiology, Faculty of Medicine, University of Ljubljana	Slovenia	mgs579620	301.061	PlanHab_16S_V6V7_spl_38	ENVO:01000155	mgl579622	Sket	Blaz	mgp80027	46.4731	illumina	7	PlanHab_16S_V6V7_spl_38	17-04-12	PlanHab_16S_V6V7_spl_38	human-gut	mimarks-survey	PlanHab 16S V1V2 V6V7	mgm4741519.3	h_sapiens	FALSE
600	PlanHab_16S_V6V7_spl_44: human-gut	Planica	human-gut	256545	Slovenia	Department of Animal Science, Biotechnical Faculty, University of Ljubljana	Amplicon	13.7242	0.897	TRUE	7	organic feature	Slovenia	32.9412	organic material	Stres	TRUE	terrestrial biome	Robert	ENVO:00000446	mge579639	ENVO:01000159	309159	The study was funded by the European union programme FP7 (PlanHab project; Grant no. 284438), the European Space Agency (ESA) Programme for European Cooperating States (ESTEC/Contract No. 40001043721/11/NL/KML: Planetary Habitat Simulation), and the Slovene Research Agency (Contract no. L3-3654: Zero and reduced gravity simulation: The effect on the cardiovascular and musculoskeletal systems). Ro…	77238544	5.69	2017-04-12T07:58:59	Department of Animal Science, Biotechnical Faculty, University of Ljubljana; Center for Clinical Neurophysiology, Faculty of Medicine, University of Ljubljana	Slovenia	mgs579638	301.072	PlanHab_16S_V6V7_spl_44	ENVO:01000155	mgl579640	Sket	Blaz	mgp80027	46.4731	illumina	7	PlanHab_16S_V6V7_spl_44	17-04-12	PlanHab_16S_V6V7_spl_44	human-gut	mimarks-survey	PlanHab 16S V1V2 V6V7	mgm4741526.3	h_sapiens	FALSE
601	PlanHab_16S_V6V7_spl_54: human-gut	Planica	human-gut	230345	Slovenia	Department of Animal Science, Biotechnical Faculty, University of Ljubljana	Amplicon	13.7242	0.943	TRUE	7	organic feature	Slovenia	53.7417	organic material	Stres	TRUE	terrestrial biome	Robert	ENVO:00000446	mge579669	ENVO:01000159	309179	The study was funded by the European union programme FP7 (PlanHab project; Grant no. 284438), the European Space Agency (ESA) Programme for European Cooperating States (ESTEC/Contract No. 40001043721/11/NL/KML: Planetary Habitat Simulation), and the Slovene Research Agency (Contract no. L3-3654: Zero and reduced gravity simulation: The effect on the cardiovascular and musculoskeletal systems). Ro…	69348282	5.257	2017-04-12T08:01:29	Department of Animal Science, Biotechnical Faculty, University of Ljubljana; Center for Clinical Neurophysiology, Faculty of Medicine, University of Ljubljana	Slovenia	mgs579668	301.063	PlanHab_16S_V6V7_spl_54	ENVO:01000155	mgl579670	Sket	Blaz	mgp80027	46.4731	illumina	7	PlanHab_16S_V6V7_spl_54	17-04-12	PlanHab_16S_V6V7_spl_54	human-gut	mimarks-survey	PlanHab 16S V1V2 V6V7	mgm4741546.3	h_sapiens	FALSE
602	PlanHab_16S_V1V2_spl_52: human-gut	Planica	human-gut	126990	Slovenia	Department of Animal Science, Biotechnical Faculty, University of Ljubljana	Amplicon	13.7242	0.908	TRUE	7	organic feature	Slovenia	40.552	organic material	Stres	TRUE	terrestrial biome	Robert	ENVO:00000446	mge579825	ENVO:01000159	312117	The study was funded by the European union programme FP7 (PlanHab project; Grant no. 284438), the European Space Agency (ESA) Programme for European Cooperating States (ESTEC/Contract No. 40001043721/11/NL/KML: Planetary Habitat Simulation), and the Slovene Research Agency (Contract no. L3-3654: Zero and reduced gravity simulation: The effect on the cardiovascular and musculoskeletal systems). Ro…	44309787	13.647	2017-05-08T07:59:06	Department of Animal Science, Biotechnical Faculty, University of Ljubljana; Center for Clinical Neurophysiology, Faculty of Medicine, University of Ljubljana	Slovenia	mgs579824	348.923	PlanHab_16S_V1V2_spl_52	ENVO:01000155	mgl579826	Sket	Blaz	mgp80027	46.4731	illumina	7	PlanHab_16S_V1V2_spl_52	17-04-12	PlanHab_16S_V1V2_spl_52	human-gut	mimarks-survey	PlanHab 16S V1V2 V6V7	mgm4744484.3	h_sapiens	FALSE
603	PlanHab_16S_V1V2_spl_32: human-gut	Planica	human-gut	45881	Slovenia	Department of Animal Science, Biotechnical Faculty, University of Ljubljana	Amplicon	13.7242	0.918	TRUE	7	organic feature	Slovenia	27.0478	organic material	Stres	TRUE	terrestrial biome	Robert	ENVO:00000446	mge579765	ENVO:01000159	312124	The study was funded by the European union programme FP7 (PlanHab project; Grant no. 284438), the European Space Agency (ESA) Programme for European Cooperating States (ESTEC/Contract No. 40001043721/11/NL/KML: Planetary Habitat Simulation), and the Slovene Research Agency (Contract no. L3-3654: Zero and reduced gravity simulation: The effect on the cardiovascular and musculoskeletal systems). Ro…	14330421	13.04	2017-05-08T07:59:45	Department of Animal Science, Biotechnical Faculty, University of Ljubljana; Center for Clinical Neurophysiology, Faculty of Medicine, University of Ljubljana	Slovenia	mgs579764	312.339	PlanHab_16S_V1V2_spl_32	ENVO:01000155	mgl579766	Sket	Blaz	mgp80027	46.4731	illumina	7	PlanHab_16S_V1V2_spl_32	17-04-12	PlanHab_16S_V1V2_spl_32	human-gut	mimarks-survey	PlanHab 16S V1V2 V6V7	mgm4744491.3	h_sapiens	FALSE
604	PlanHab_16S_V1V2_spl_11: human-gut	Planica	human-gut	157964	Slovenia	Department of Animal Science, Biotechnical Faculty, University of Ljubljana	Amplicon	13.7242	0.863	TRUE	7	organic feature	Slovenia	31.9695	organic material	Stres	TRUE	terrestrial biome	Robert	ENVO:00000446	mge579702	ENVO:01000159	312132	The study was funded by the European union programme FP7 (PlanHab project; Grant no. 284438), the European Space Agency (ESA) Programme for European Cooperating States (ESTEC/Contract No. 40001043721/11/NL/KML: Planetary Habitat Simulation), and the Slovene Research Agency (Contract no. L3-3654: Zero and reduced gravity simulation: The effect on the cardiovascular and musculoskeletal systems). Ro…	52794392	13.513	2017-05-08T08:00:30	Department of Animal Science, Biotechnical Faculty, University of Ljubljana; Center for Clinical Neurophysiology, Faculty of Medicine, University of Ljubljana	Slovenia	mgs579701	334.218	PlanHab_16S_V1V2_spl_11	ENVO:01000155	mgl579703	Sket	Blaz	mgp80027	46.4731	illumina	7	PlanHab_16S_V1V2_spl_11	17-04-12	PlanHab_16S_V1V2_spl_11	human-gut	mimarks-survey	PlanHab 16S V1V2 V6V7	mgm4744499.3	h_sapiens	FALSE
605	R9: human-gut	Resolute Bay	human-gut	7301953	Canada		WGS	-94.8355	1.08	TRUE	7	intestine		160.102	feces	Shapiro	TRUE	tundra biome		ENVO:00000874	mge595682	UBERON:0000160	320899		1401947420	3.83	2017-07-04T00:02:29	Universite de Montreal	Canada	mgs595681	191.996	R9	ENVO:00002003	mgl595683		B. Jesse	mgp81106	74.6975	illumina	7	R9	30-07-14	R9	human-gut	metagenome	Metagenomic analysis of Inuit gut microbiomes	mgm4753266.3	h_sapiens	FALSE
606	R22: human-gut	Resolute Bay	human-gut	7073899	Canada		WGS	-94.8355	1.179	TRUE	7	intestine		73.1875	feces	Shapiro	TRUE	tundra biome		ENVO:00000874	mge595667	UBERON:0000160	320900		1950569488	3.64	2017-07-04T00:02:35	Universite de Montreal	Canada	mgs595666	275.742	R22	ENVO:00002003	mgl595668		B. Jesse	mgp81106	74.6975	illumina	7	R22	30-07-14	R22	human-gut	metagenome	Metagenomic analysis of Inuit gut microbiomes	mgm4753267.3	h_sapiens	FALSE
625	MST0: human-gut	Bologna	human-gut	58085	Italy		Amplicon	11.3333	0.882	TRUE	7	microbial feature		50.3627	feces	Candela	TRUE	intestine environment		ENVO:2100002	mge627212	ENVO:01000007	339021		25759283	5.77	2017-11-06T14:23:46	University of Bologna	Italy	mgs627211	443.476	MST0	ENVO:00002003	mgl627213		Marco	mgp82928	44.4833	illumina	7	MST0	15-01-16	MST0	human-gut	mimarks-survey	Gut microbiome response to short term dietary intervention in reactive hypoglycemia subjects	mgm4771388.3	h_sapiens	FALSE
626	M3: human-gut	Bologna	human-gut	18587	Italy		Amplicon	11.3333	0.948	TRUE	7	microbial feature		43.8946	feces	Candela	TRUE	intestine environment		ENVO:2100002	mge627119	ENVO:01000007	339031		8335546	3.961	2017-11-06T14:24:57	University of Bologna	Italy	mgs627118	448.461	M3	ENVO:00002003	mgl627120		Marco	mgp82928	44.4833	illumina	7	M3	15-01-16	M3	human-gut	mimarks-survey	Gut microbiome response to short term dietary intervention in reactive hypoglycemia subjects	mgm4771398.3	h_sapiens	FALSE
634	b2p22: human-gut	Bologna	human-gut	90105	Italy	University of Bologna	Amplicon	11.3627	0.882	TRUE	7	organic feature	Italy	11.2563	anthropogenic environmental material	Biagi	TRUE	terrestrial biome	Simone	ENVO:00000446	mge631724	ENVO:01000159	342436		22526250	4.068	2017-12-07T10:52:21	University of Bologna	Italy	mgs631723	250	b2p22	ENVO:0010001	mgl631725	Rampelli	Elena	mgp83348	44.4905	illumina	7	b2p22_R1	28-05-15	b2p22_R1	human-gut	mimarks-survey	Early signature of aGvHD development in the gut microbiota composition of pediatric patients given allogeneic hematopoietic cell transplantation for hematological disorders	mgm4774803.3	h_sapiens	FALSE
635	b7p20: human-gut	Bologna	human-gut	86364	Italy	University of Bologna	Amplicon	11.3627	0.838	TRUE	7	organic feature	Italy	21.805	anthropogenic environmental material	Biagi	TRUE	terrestrial biome	Simone	ENVO:00000446	mge631784	ENVO:01000159	342439		21591000	5.24	2017-12-07T10:52:45	University of Bologna	Italy	mgs631783	250	b7p20	ENVO:0010001	mgl631785	Rampelli	Elena	mgp83348	44.4905	illumina	7	b7p20_R1	2015-01-12	b7p20_R1	human-gut	mimarks-survey	Early signature of aGvHD development in the gut microbiota composition of pediatric patients given allogeneic hematopoietic cell transplantation for hematological disorders	mgm4774806.3	h_sapiens	FALSE
636	p9p14: human-gut	Pavia	human-gut	46177	Italy	University of Bologna	Amplicon	9.14803	0.898	TRUE	7	organic feature	Italy	1.95911	anthropogenic environmental material	Biagi	TRUE	terrestrial biome	Simone	ENVO:00000446	mge631900	ENVO:01000159	342440		11544250	3.108	2017-12-07T10:52:52	University of Bologna	Italy	mgs631899	250	p9p14	ENVO:0010001	mgl631901	Rampelli	Elena	mgp83348	45.1983	illumina	7	p9p14_R1	2016-11-01	p9p14_R1	human-gut	mimarks-survey	Early signature of aGvHD development in the gut microbiota composition of pediatric patients given allogeneic hematopoietic cell transplantation for hematological disorders	mgm4774807.3	h_sapiens	FALSE
637	v2p21: human-gut	Verona	human-gut	239961	Italy	University of Bologna	Amplicon	10.9845	0.804	TRUE	7	organic feature	Italy	2.41948	anthropogenic environmental material	Biagi	TRUE	terrestrial biome	Simone	ENVO:00000446	mge631996	ENVO:01000159	342473		59990250	5.734	2017-12-07T10:57:05	University of Bologna	Italy	mgs631995	250	v2p21	ENVO:0010001	mgl631997	Rampelli	Elena	mgp83348	45.4524	illumina	7	v2p21_R1	23-09-15	v2p21_R1	human-gut	mimarks-survey	Early signature of aGvHD development in the gut microbiota composition of pediatric patients given allogeneic hematopoietic cell transplantation for hematological disorders	mgm4774840.3	h_sapiens	FALSE
638	r1p35: human-gut	Rome	human-gut	62836	Italy	University of Bologna	Amplicon	12.4747	0.896	TRUE	7	organic feature	Italy	5.87992	anthropogenic environmental material	Biagi	TRUE	terrestrial biome	Simone	ENVO:00000446	mge631916	ENVO:01000159	342485		15709000	0.944	2017-12-07T10:58:41	University of Bologna	Italy	mgs631915	250	r1p35	ENVO:0010001	mgl631918	Rampelli	Elena	mgp83348	41.8578	illumina	7	r1p35_R2	25-12-15	r1p35_R2	human-gut	mimarks-survey	Early signature of aGvHD development in the gut microbiota composition of pediatric patients given allogeneic hematopoietic cell transplantation for hematological disorders	mgm4774852.3	h_sapiens	FALSE
639	b10p34: human-gut	Bologna	human-gut	154550	Italy	University of Bologna	Amplicon	11.3627	0.917	TRUE	7	organic feature	Italy	15.9968	anthropogenic environmental material	Biagi	TRUE	terrestrial biome	Simone	ENVO:00000446	mge631704	ENVO:01000159	342494		38637500	5.594	2017-12-07T10:59:50	University of Bologna	Italy	mgs631703	250	b10p34	ENVO:0010001	mgl631705	Rampelli	Elena	mgp83348	44.4905	illumina	7	b10p34_R1	2016-02-03	b10p34_R1	human-gut	mimarks-survey	Early signature of aGvHD development in the gut microbiota composition of pediatric patients given allogeneic hematopoietic cell transplantation for hematological disorders	mgm4774861.3	h_sapiens	FALSE
640	b9p20: human-gut	Bologna	human-gut	60476	Italy	University of Bologna	Amplicon	11.3627	0.846	TRUE	7	organic feature	Italy	6.31189	anthropogenic environmental material	Biagi	TRUE	terrestrial biome	Simone	ENVO:00000446	mge631808	ENVO:01000159	342497		15119000	2.656	2017-12-07T11:00:14	University of Bologna	Italy	mgs631807	250	b9p20	ENVO:0010001	mgl631809	Rampelli	Elena	mgp83348	44.4905	illumina	7	b9p20_R1	31-12-15	b9p20_R1	human-gut	mimarks-survey	Early signature of aGvHD development in the gut microbiota composition of pediatric patients given allogeneic hematopoietic cell transplantation for hematological disorders	mgm4774864.3	h_sapiens	FALSE
641	b9p34: human-gut	Bologna	human-gut	147324	Italy	University of Bologna	Amplicon	11.3627	0.807	TRUE	7	organic feature	Italy	8.05533	anthropogenic environmental material	Biagi	TRUE	terrestrial biome	Simone	ENVO:00000446	mge631812	ENVO:01000159	342509		36831000	3.204	2017-12-07T11:01:45	University of Bologna	Italy	mgs631811	250	b9p34	ENVO:0010001	mgl631813	Rampelli	Elena	mgp83348	44.4905	illumina	7	b9p34_R1	14-01-16	b9p34_R1	human-gut	mimarks-survey	Early signature of aGvHD development in the gut microbiota composition of pediatric patients given allogeneic hematopoietic cell transplantation for hematological disorders	mgm4774876.3	h_sapiens	FALSE
642	b2pre: human-gut	Bologna	human-gut	88838	Italy	University of Bologna	Amplicon	11.3627	0.85	TRUE	7	organic feature	Italy	20.3366	anthropogenic environmental material	Biagi	TRUE	terrestrial biome	Simone	ENVO:00000446	mge631732	ENVO:01000159	342512		22209500	3.644	2017-12-07T11:02:08	University of Bologna	Italy	mgs631731	250	b2pre	ENVO:0010001	mgl631734	Rampelli	Elena	mgp83348	44.4905	illumina	7	b2pre_R2	20-04-15	b2pre_R2	human-gut	mimarks-survey	Early signature of aGvHD development in the gut microbiota composition of pediatric patients given allogeneic hematopoietic cell transplantation for hematological disorders	mgm4774879.3	h_sapiens	FALSE
643	v3p20: human-gut	Verona	human-gut	89673	Italy	University of Bologna	Amplicon	10.9845	0.816	TRUE	7	organic feature	Italy	7.93882	anthropogenic environmental material	Biagi	TRUE	terrestrial biome	Simone	ENVO:00000446	mge632008	ENVO:01000159	342524		22418250	3.497	2017-12-07T11:03:43	University of Bologna	Italy	mgs632007	250	v3p20	ENVO:0010001	mgl632010	Rampelli	Elena	mgp83348	45.4524	illumina	7	v3p20_R2	2015-09-11	v3p20_R2	human-gut	mimarks-survey	Early signature of aGvHD development in the gut microbiota composition of pediatric patients given allogeneic hematopoietic cell transplantation for hematological disorders	mgm4774891.3	h_sapiens	FALSE
644	p6p27: human-gut	Pavia	human-gut	127076	Italy	University of Bologna	Amplicon	9.14803	0.898	TRUE	7	organic feature	Italy	5.64603	anthropogenic environmental material	Biagi	TRUE	terrestrial biome	Simone	ENVO:00000446	mge631880	ENVO:01000159	342537		31769000	1.463	2017-12-07T11:05:12	University of Bologna	Italy	mgs631879	250	p6p27	ENVO:0010001	mgl631881	Rampelli	Elena	mgp83348	45.1983	illumina	7	p6p27_R1	23-12-15	p6p27_R1	human-gut	mimarks-survey	Early signature of aGvHD development in the gut microbiota composition of pediatric patients given allogeneic hematopoietic cell transplantation for hematological disorders	mgm4774904.3	h_sapiens	FALSE
645	b6pre: human-gut	Bologna	human-gut	93402	Italy	University of Bologna	Amplicon	11.3627	0.941	TRUE	7	organic feature	Italy	6.29941	anthropogenic environmental material	Biagi	TRUE	terrestrial biome	Simone	ENVO:00000446	mge631780	ENVO:01000159	342544		23350500	4.351	2017-12-07T11:05:43	University of Bologna	Italy	mgs631779	250	b6pre	ENVO:0010001	mgl631781	Rampelli	Elena	mgp83348	44.4905	illumina	7	b6pre_R1	15-09-15	b6pre_R1	human-gut	mimarks-survey	Early signature of aGvHD development in the gut microbiota composition of pediatric patients given allogeneic hematopoietic cell transplantation for hematological disorders	mgm4774911.3	h_sapiens	FALSE
646	b9pre: human-gut	Bologna	human-gut	116208	Italy	University of Bologna	Amplicon	11.3627	0.956	TRUE	7	organic feature	Italy	6.30208	anthropogenic environmental material	Biagi	TRUE	terrestrial biome	Simone	ENVO:00000446	mge631816	ENVO:01000159	342547		29052000	2.06	2017-12-07T11:06:06	University of Bologna	Italy	mgs631815	250	b9pre	ENVO:0010001	mgl631818	Rampelli	Elena	mgp83348	44.4905	illumina	7	b9pre_R2	2015-03-12	b9pre_R2	human-gut	mimarks-survey	Early signature of aGvHD development in the gut microbiota composition of pediatric patients given allogeneic hematopoietic cell transplantation for hematological disorders	mgm4774914.3	h_sapiens	FALSE
647	p7p16: human-gut	Pavia	human-gut	42885	Italy	University of Bologna	Amplicon	9.14803	0.954	TRUE	7	organic feature	Italy	20.2497	anthropogenic environmental material	Biagi	TRUE	terrestrial biome	Simone	ENVO:00000446	mge631888	ENVO:01000159	342557		10721250	3.095	2017-12-07T11:07:21	University of Bologna	Italy	mgs631887	250	p7p16	ENVO:0010001	mgl631890	Rampelli	Elena	mgp83348	45.1983	illumina	7	p7p16_R2	2015-05-12	p7p16_R2	human-gut	mimarks-survey	Early signature of aGvHD development in the gut microbiota composition of pediatric patients given allogeneic hematopoietic cell transplantation for hematological disorders	mgm4774924.3	h_sapiens	FALSE
648	b1p23: human-gut	Bologna	human-gut	53878	Italy	University of Bologna	Amplicon	11.3627	0.819	TRUE	7	organic feature	Italy	4.72475	anthropogenic environmental material	Biagi	TRUE	terrestrial biome	Simone	ENVO:00000446	mge631712	ENVO:01000159	342579		13469500	0.917	2017-12-07T11:10:10	University of Bologna	Italy	mgs631711	250	b1p23	ENVO:0010001	mgl631713	Rampelli	Elena	mgp83348	44.4905	illumina	7	b1p23_R1	15-05-15	b1p23_R1	human-gut	mimarks-survey	Early signature of aGvHD development in the gut microbiota composition of pediatric patients given allogeneic hematopoietic cell transplantation for hematological disorders	mgm4774946.3	h_sapiens	FALSE
649	b5p16: human-gut	Bologna	human-gut	195416	Italy	University of Bologna	Amplicon	11.3627	0.963	TRUE	7	organic feature	Italy	10.0931	anthropogenic environmental material	Biagi	TRUE	terrestrial biome	Simone	ENVO:00000446	mge631760	ENVO:01000159	342583		48854000	3.472	2017-12-07T11:10:40	University of Bologna	Italy	mgs631759	250	b5p16	ENVO:0010001	mgl631762	Rampelli	Elena	mgp83348	44.4905	illumina	7	b5p16_R2	19-09-15	b5p16_R2	human-gut	mimarks-survey	Early signature of aGvHD development in the gut microbiota composition of pediatric patients given allogeneic hematopoietic cell transplantation for hematological disorders	mgm4774950.3	h_sapiens	FALSE
650	b6p27: human-gut	Bologna	human-gut	174918	Italy	University of Bologna	Amplicon	11.3627	1.046	TRUE	7	organic feature	Italy	5.77406	anthropogenic environmental material	Biagi	TRUE	terrestrial biome	Simone	ENVO:00000446	mge631772	ENVO:01000159	342584		43729500	2.271	2017-12-07T11:10:48	University of Bologna	Italy	mgs631771	250	b6p27	ENVO:0010001	mgl631774	Rampelli	Elena	mgp83348	44.4905	illumina	7	b6p27_R2	19-10-15	b6p27_R2	human-gut	mimarks-survey	Early signature of aGvHD development in the gut microbiota composition of pediatric patients given allogeneic hematopoietic cell transplantation for hematological disorders	mgm4774951.3	h_sapiens	FALSE
651	IDE8: human-gut	TALLINN	human-gut	13071	Italy		Amplicon	24.7536	0.918	TRUE	7	organic feature		37.6178	anthropogenic environmental material	Rampelli	TRUE	terrestrial biome		ENVO:00000446	mge641265	ENVO:01000159	348527	This work was done as part of the IDEFICS/I.Family studies (http://www.idefics.eu, http://www.ifamilystudy.eu/) and the MyNewGut project (http://www.mynewgut.eu/). We gratefully acknowledge the financial support of the European Commission within the Sixth RTD Framework Programme Contract No. 016181 (FOOD) (IDEFICS study), and the Seventh RTD Framework Programme Contract No. 266044 (KBBE 2010-4) (…	5839405	4.464	2018-02-10T15:56:59	University of Bologna	Estonia	mgs641264	446.745	IDE8	ENVO:0010001	mgl641266		Simone	mgp84098	59.437	illumina	7	IDE8	2010-01-01	IDE8	human-gut	mimarks-survey	Gut microbiome is associated with diet, physical activity and health in children with or without excessive weight gain	mgm4780894.3	h_sapiens	FALSE
652	IFA25: human-gut	TALLINN	human-gut	13153	Italy		Amplicon	24.7536	0.92	TRUE	7	organic feature		48.5089	anthropogenic environmental material	Rampelli	TRUE	terrestrial biome		ENVO:00000446	mge641322	ENVO:01000159	348539	This work was done as part of the IDEFICS/I.Family studies (http://www.idefics.eu, http://www.ifamilystudy.eu/) and the MyNewGut project (http://www.mynewgut.eu/). We gratefully acknowledge the financial support of the European Commission within the Sixth RTD Framework Programme Contract No. 016181 (FOOD) (IDEFICS study), and the Seventh RTD Framework Programme Contract No. 266044 (KBBE 2010-4) (…	5900868	5.303	2018-02-10T15:58:34	University of Bologna	Estonia	mgs641321	448.633	IFA25	ENVO:0010001	mgl641323		Simone	mgp84098	59.437	illumina	7	IFA25	2014-01-01	IFA25	human-gut	mimarks-survey	Gut microbiome is associated with diet, physical activity and health in children with or without excessive weight gain	mgm4780906.3	h_sapiens	FALSE
653	IDE20: human-gut	BERLIN	human-gut	13293	Italy		Amplicon	13.4049	0.935	TRUE	7	organic feature		28.9871	anthropogenic environmental material	Rampelli	TRUE	terrestrial biome		ENVO:00000446	mge641097	ENVO:01000159	348540	This work was done as part of the IDEFICS/I.Family studies (http://www.idefics.eu, http://www.ifamilystudy.eu/) and the MyNewGut project (http://www.mynewgut.eu/). We gratefully acknowledge the financial support of the European Commission within the Sixth RTD Framework Programme Contract No. 016181 (FOOD) (IDEFICS study), and the Seventh RTD Framework Programme Contract No. 266044 (KBBE 2010-4) (…	5941448	4.795	2018-02-10T15:58:43	University of Bologna	Germany	mgs641096	446.961	IDE20	ENVO:0010001	mgl641098		Simone	mgp84098	52.52	illumina	7	IDE20	2010-01-01	IDE20	human-gut	mimarks-survey	Gut microbiome is associated with diet, physical activity and health in children with or without excessive weight gain	mgm4780907.3	h_sapiens	FALSE
654	IDE65: human-gut	TALLINN	human-gut	12777	Italy		Amplicon	24.7536	0.859	TRUE	7	organic feature		52.9522	anthropogenic environmental material	Rampelli	TRUE	terrestrial biome		ENVO:00000446	mge641244	ENVO:01000159	348552	This work was done as part of the IDEFICS/I.Family studies (http://www.idefics.eu, http://www.ifamilystudy.eu/) and the MyNewGut project (http://www.mynewgut.eu/). We gratefully acknowledge the financial support of the European Commission within the Sixth RTD Framework Programme Contract No. 016181 (FOOD) (IDEFICS study), and the Seventh RTD Framework Programme Contract No. 266044 (KBBE 2010-4) (…	5664337	5.729	2018-02-10T16:00:18	University of Bologna	Estonia	mgs641243	443.323	IDE65	ENVO:0010001	mgl641245		Simone	mgp84098	59.437	illumina	7	IDE65	2010-01-01	IDE65	human-gut	mimarks-survey	Gut microbiome is associated with diet, physical activity and health in children with or without excessive weight gain	mgm4780919.3	h_sapiens	FALSE
655	IDE64: human-gut	TALLINN	human-gut	13212	Italy		Amplicon	24.7536	0.932	TRUE	7	organic feature		35.0753	anthropogenic environmental material	Rampelli	TRUE	terrestrial biome		ENVO:00000446	mge641241	ENVO:01000159	348554	This work was done as part of the IDEFICS/I.Family studies (http://www.idefics.eu, http://www.ifamilystudy.eu/) and the MyNewGut project (http://www.mynewgut.eu/). We gratefully acknowledge the financial support of the European Commission within the Sixth RTD Framework Programme Contract No. 016181 (FOOD) (IDEFICS study), and the Seventh RTD Framework Programme Contract No. 266044 (KBBE 2010-4) (…	5948062	5.406	2018-02-10T16:00:34	University of Bologna	Estonia	mgs641240	450.201	IDE64	ENVO:0010001	mgl641242		Simone	mgp84098	59.437	illumina	7	IDE64	2010-01-01	IDE64	human-gut	mimarks-survey	Gut microbiome is associated with diet, physical activity and health in children with or without excessive weight gain	mgm4780921.3	h_sapiens	FALSE
656	IDE3: human-gut	TALLINN	human-gut	13235	Italy		Amplicon	24.7536	0.922	TRUE	7	organic feature		35.8971	anthropogenic environmental material	Rampelli	TRUE	terrestrial biome		ENVO:00000446	mge641127	ENVO:01000159	348555	This work was done as part of the IDEFICS/I.Family studies (http://www.idefics.eu, http://www.ifamilystudy.eu/) and the MyNewGut project (http://www.mynewgut.eu/). We gratefully acknowledge the financial support of the European Commission within the Sixth RTD Framework Programme Contract No. 016181 (FOOD) (IDEFICS study), and the Seventh RTD Framework Programme Contract No. 266044 (KBBE 2010-4) (…	5915052	5.331	2018-02-10T16:00:41	University of Bologna	Estonia	mgs641126	446.925	IDE3	ENVO:0010001	mgl641128		Simone	mgp84098	59.437	illumina	7	IDE3	2010-01-01	IDE3	human-gut	mimarks-survey	Gut microbiome is associated with diet, physical activity and health in children with or without excessive weight gain	mgm4780922.3	h_sapiens	FALSE
657	IDE4: human-gut	TALLINN	human-gut	13095	Italy		Amplicon	24.7536	0.926	TRUE	7	organic feature		40.9115	anthropogenic environmental material	Rampelli	TRUE	terrestrial biome		ENVO:00000446	mge641160	ENVO:01000159	348569	This work was done as part of the IDEFICS/I.Family studies (http://www.idefics.eu, http://www.ifamilystudy.eu/) and the MyNewGut project (http://www.mynewgut.eu/). We gratefully acknowledge the financial support of the European Commission within the Sixth RTD Framework Programme Contract No. 016181 (FOOD) (IDEFICS study), and the Seventh RTD Framework Programme Contract No. 266044 (KBBE 2010-4) (…	5846077	4.902	2018-02-10T16:02:18	University of Bologna	Estonia	mgs641159	446.436	IDE4	ENVO:0010001	mgl641161		Simone	mgp84098	59.437	illumina	7	IDE4	2010-01-01	IDE4	human-gut	mimarks-survey	Gut microbiome is associated with diet, physical activity and health in children with or without excessive weight gain	mgm4780936.3	h_sapiens	FALSE
658	IDE70: human-gut	TALLINN	human-gut	12835	Italy		Amplicon	24.7536	0.923	TRUE	7	organic feature		52.0082	anthropogenic environmental material	Rampelli	TRUE	terrestrial biome		ENVO:00000446	mge641262	ENVO:01000159	348576	This work was done as part of the IDEFICS/I.Family studies (http://www.idefics.eu, http://www.ifamilystudy.eu/) and the MyNewGut project (http://www.mynewgut.eu/). We gratefully acknowledge the financial support of the European Commission within the Sixth RTD Framework Programme Contract No. 016181 (FOOD) (IDEFICS study), and the Seventh RTD Framework Programme Contract No. 266044 (KBBE 2010-4) (…	5755192	5.315	2018-02-10T16:03:05	University of Bologna	Estonia	mgs641261	448.398	IDE70	ENVO:0010001	mgl641263		Simone	mgp84098	59.437	illumina	7	IDE70	2010-01-01	IDE70	human-gut	mimarks-survey	Gut microbiome is associated with diet, physical activity and health in children with or without excessive weight gain	mgm4780943.3	h_sapiens	FALSE
659	IDE51: human-gut	TALLINN	human-gut	13108	Italy		Amplicon	24.7536	0.929	TRUE	7	organic feature		50.2807	anthropogenic environmental material	Rampelli	TRUE	terrestrial biome		ENVO:00000446	mge641199	ENVO:01000159	348586	This work was done as part of the IDEFICS/I.Family studies (http://www.idefics.eu, http://www.ifamilystudy.eu/) and the MyNewGut project (http://www.mynewgut.eu/). We gratefully acknowledge the financial support of the European Commission within the Sixth RTD Framework Programme Contract No. 016181 (FOOD) (IDEFICS study), and the Seventh RTD Framework Programme Contract No. 266044 (KBBE 2010-4) (…	5874670	6.994	2018-02-10T16:04:16	University of Bologna	Estonia	mgs641198	448.174	IDE51	ENVO:0010001	mgl641200		Simone	mgp84098	59.437	illumina	7	IDE51	2010-01-01	IDE51	human-gut	mimarks-survey	Gut microbiome is associated with diet, physical activity and health in children with or without excessive weight gain	mgm4780953.3	h_sapiens	FALSE
660	IDE5: human-gut	TALLINN	human-gut	14632	Italy		Amplicon	24.7536	0.932	TRUE	7	organic feature		51.3821	anthropogenic environmental material	Rampelli	TRUE	terrestrial biome		ENVO:00000446	mge641193	ENVO:01000159	348594	This work was done as part of the IDEFICS/I.Family studies (http://www.idefics.eu, http://www.ifamilystudy.eu/) and the MyNewGut project (http://www.mynewgut.eu/). We gratefully acknowledge the financial support of the European Commission within the Sixth RTD Framework Programme Contract No. 016181 (FOOD) (IDEFICS study), and the Seventh RTD Framework Programme Contract No. 266044 (KBBE 2010-4) (…	6596309	6.856	2018-02-10T16:05:13	University of Bologna	Estonia	mgs641192	450.814	IDE5	ENVO:0010001	mgl641194		Simone	mgp84098	59.437	illumina	7	IDE5	2010-01-01	IDE5	human-gut	mimarks-survey	Gut microbiome is associated with diet, physical activity and health in children with or without excessive weight gain	mgm4780961.3	h_sapiens	FALSE
661	IFA64: human-gut	TALLINN	human-gut	13233	Italy		Amplicon	24.7536	0.91	TRUE	7	organic feature		54.801	anthropogenic environmental material	Rampelli	TRUE	terrestrial biome		ENVO:00000446	mge641451	ENVO:01000159	348626	This work was done as part of the IDEFICS/I.Family studies (http://www.idefics.eu, http://www.ifamilystudy.eu/) and the MyNewGut project (http://www.mynewgut.eu/). We gratefully acknowledge the financial support of the European Commission within the Sixth RTD Framework Programme Contract No. 016181 (FOOD) (IDEFICS study), and the Seventh RTD Framework Programme Contract No. 266044 (KBBE 2010-4) (…	5905771	5.338	2018-02-10T16:10:02	University of Bologna	Estonia	mgs641450	446.291	IFA64	ENVO:0010001	mgl641452		Simone	mgp84098	59.437	illumina	7	IFA64	2014-01-01	IFA64	human-gut	mimarks-survey	Gut microbiome is associated with diet, physical activity and health in children with or without excessive weight gain	mgm4780993.3	h_sapiens	FALSE
662	IFA18: human-gut	TALLINN	human-gut	12797	Italy		Amplicon	24.7536	0.871	TRUE	7	organic feature		59.0859	anthropogenic environmental material	Rampelli	TRUE	terrestrial biome		ENVO:00000446	mge641298	ENVO:01000159	348637	This work was done as part of the IDEFICS/I.Family studies (http://www.idefics.eu, http://www.ifamilystudy.eu/) and the MyNewGut project (http://www.mynewgut.eu/). We gratefully acknowledge the financial support of the European Commission within the Sixth RTD Framework Programme Contract No. 016181 (FOOD) (IDEFICS study), and the Seventh RTD Framework Programme Contract No. 266044 (KBBE 2010-4) (…	5722175	5.317	2018-02-10T16:13:24	University of Bologna	Estonia	mgs641297	447.15	IFA18	ENVO:0010001	mgl641299		Simone	mgp84098	59.437	illumina	7	IFA18	2014-01-01	IFA18	human-gut	mimarks-survey	Gut microbiome is associated with diet, physical activity and health in children with or without excessive weight gain	mgm4781004.3	h_sapiens	FALSE
663	MC8: human-gut	Burjassot-Valencia	human-gut	98220	Spain		Amplicon	-0.420193	0.885	TRUE	7	microbial feature		34.026	anthropogenic environmental material	Benitez-Paez	TRUE	cultivated environment		ENVO:01000311	mge644703	ENVO:01000007	351027	Spanish Ministry of Economy and Competitiveness (AGL2012-39503-C02-01)	32285277	5.445	2018-03-06T14:16:42	IATA-CSIC	Spain	mgs644702	328.704	MC8	ENVO:0010001	mgl644704		Alfonso	mgp84378	39.5094	illumina	7	MC8.fasta	2015-01-06	MC8.fasta	human-gut	mimarks-survey	Blank study 2	mgm4783394.3	h_sapiens	FALSE
664	MC4: human-gut	Burjassot-Valencia	human-gut	73833	Spain		Amplicon	-0.420193	0.886	TRUE	7	microbial feature		63.5442	anthropogenic environmental material	Benitez-Paez	TRUE	cultivated environment		ENVO:01000311	mge645356	ENVO:01000007	351219	Spanish Ministry of Economy and Competitiveness (AGL2012-39503-C02-01)	24219374	5.508	2018-03-08T12:38:07	IATA-CSIC	Spain	mgs645355	328.029	MC4	ENVO:0010001	mgl645357		Alfonso	mgp84404	39.5094	illumina	7	MC4.fasta	2015-01-06	MC4.fasta	human-gut	mimarks-survey	Sterol fermentation UV-IATA	mgm4783586.3	h_sapiens	FALSE
822	RA1AGL23H_S78_L001_001.fastq: human-gut	Granada	human-gut	440482	Spain		MT	3.35	0.902	TRUE	7	microbial mat		21.8601	feces	Plaza Diaz	TRUE	intestine environment		ENVO:2100002	mge686800	ENVO:01000008	376248	-	199755003	5.486	2018-09-13T19:57:52	University of Granada	Spain	mgs686799	453.492	RA1AGL23H_S78_L001_001.fastq	ENVO:00002003	mgl686801		Julio	mgp87863	37.11	illumina	7	RA1AGL23H_S78_L001_001.fastq	2017-12-01	RA1AGL23H_S78_L001_001.fastq	human-gut	mimarks-survey	AUTISM	mgm4808615.3	h_sapiens	TRUE
879	SRR4176792: human-gut	Granada	human-gut	38402757	Spain		WGS	3.35	1.455	TRUE	7	microbial mat		7.27942	feces	Plaza-Diaz	TRUE	intestine environment		ENVO:2100002	mge708230	ENVO:01000008	381809	University of Granada	9677494764	26.198	2018-10-18T10:04:43	University of Granada	Spain	mgs708229	252	SRR4176792	ENVO:00002003	mgl708231		Julio	mgp87745	37.11	illumina	7	SRR4176792	2017-12-01	SRR4176792	human-gut	mimarks-survey	PROLIFERATIVE_S	mgm4814176.3	h_sapiens	FALSE
880	SRR3216057: human-gut	Granada	human-gut	30908562	Spain		WGS	3.35	1.259	TRUE	7	microbial mat		7.20999	feces	Plaza	TRUE	intestine environment		ENVO:2100002	mge708815	ENVO:01000008	389228		6243529524	23.77	2018-11-12T18:51:34	University of Granada	Spain	mgs708814	202	SRR3216057	ENVO:00002003	mgl708816		Julio	mgp87310	37.11	illumina	7	SRR3216057	2017-12-01	SRR3216057	human-gut	mimarks-survey	SIGNE_Huang	mgm4821595.3	h_sapiens	FALSE
881	SRR3216061: human-gut	Granada	human-gut	32343387	Spain		WGS	3.35	1.263	TRUE	7	microbial mat		7.57819	feces	Plaza	TRUE	intestine environment		ENVO:2100002	mge708827	ENVO:01000008	389365		6533364174	23.107	2018-11-13T17:31:32	University of Granada	Spain	mgs708826	202	SRR3216061	ENVO:00002003	mgl708828		Julio	mgp87310	37.11	illumina	7	SRR3216061	2017-12-01	SRR3216061	human-gut	mimarks-survey	SIGNE_Huang	mgm4821732.3	h_sapiens	FALSE
886	027_01: human-gut	Copenhagen	human-gut	68592	Spain		Amplicon	12.5614	0.944	TRUE	7	microbial feature		48.6834	anthropogenic environmental material	Benitez-Paez	TRUE	host organism		NCBITaxon:2759	mge733148	ENVO:01000007	407781	European Commission - 7th Framework Programme. MyNewGut project [grant agreement no 613979]	28335580	6.366	2019-03-28T13:32:05	IATA-CSIC	Denmark	mgs733147	413.103	027_01	ENVO:0010001	mgl733149		Alfonso	mgp88216	55.6981	illumina	7	027_01	24-05-14	027_01	human-gut	mimarks-survey	Effect of inulin and resistant maltodextrin on weight loss during energy-restriction	mgm4840148.3	h_sapiens	FALSE
887	012_01: human-gut	Copenhagen	human-gut	75959	Spain		Amplicon	12.5614	0.96	TRUE	7	microbial feature		31.9533	anthropogenic environmental material	Benitez-Paez	TRUE	host organism		NCBITaxon:2759	mge733064	ENVO:01000007	407783	European Commission - 7th Framework Programme. MyNewGut project [grant agreement no 613979]	31809731	7.605	2019-03-28T13:32:20	IATA-CSIC	Denmark	mgs733063	418.775	012_01	ENVO:0010001	mgl733065		Alfonso	mgp88216	55.6981	illumina	7	012_01	24-05-14	012_01	human-gut	mimarks-survey	Effect of inulin and resistant maltodextrin on weight loss during energy-restriction	mgm4840150.3	h_sapiens	FALSE
888	008_01: human-gut	Copenhagen	human-gut	82582	Spain		Amplicon	12.5614	1.002	TRUE	7	microbial feature		29.9182	anthropogenic environmental material	Benitez-Paez	TRUE	host organism		NCBITaxon:2759	mge733046	ENVO:01000007	407798	European Commission - 7th Framework Programme. MyNewGut project [grant agreement no 613979]	34563584	6.633	2019-03-28T13:34:07	IATA-CSIC	Denmark	mgs733045	418.537	008_01	ENVO:0010001	mgl733047		Alfonso	mgp88216	55.6981	illumina	7	008_01	24-05-14	008_01	human-gut	mimarks-survey	Effect of inulin and resistant maltodextrin on weight loss during energy-restriction	mgm4840165.3	h_sapiens	FALSE
889	001_01: human-gut	Copenhagen	human-gut	49509	Spain		Amplicon	12.5614	0.989	TRUE	7	microbial feature		31.1772	anthropogenic environmental material	Benitez-Paez	TRUE	host organism		NCBITaxon:2759	mge733016	ENVO:01000007	407813	European Commission - 7th Framework Programme. MyNewGut project [grant agreement no 613979]	20629701	7.12	2019-03-28T13:35:57	IATA-CSIC	Denmark	mgs733015	416.686	001_01	ENVO:0010001	mgl733017		Alfonso	mgp88216	55.6981	illumina	7	001_01	24-05-14	001_01	human-gut	mimarks-survey	Effect of inulin and resistant maltodextrin on weight loss during energy-restriction	mgm4840180.3	h_sapiens	FALSE
890	064_05: human-gut	Copenhagen	human-gut	41902	Spain		Amplicon	12.5614	0.919	TRUE	7	microbial feature		35.3308	anthropogenic environmental material	Benitez-Paez	TRUE	host organism		NCBITaxon:2759	mge733328	ENVO:01000007	407817	European Commission - 7th Framework Programme. MyNewGut project [grant agreement no 613979]	17475083	6.732	2019-03-28T13:36:25	IATA-CSIC	Denmark	mgs733327	417.047	064_05	ENVO:0010001	mgl733329		Alfonso	mgp88216	55.6981	illumina	7	064_05	24-05-14	064_05	human-gut	mimarks-survey	Effect of inulin and resistant maltodextrin on weight loss during energy-restriction	mgm4840184.3	h_sapiens	FALSE
891	063_01: human-gut	Copenhagen	human-gut	96830	Spain		Amplicon	12.5614	0.983	TRUE	7	microbial feature		57.4139	anthropogenic environmental material	Benitez-Paez	TRUE	host organism		NCBITaxon:2759	mge733322	ENVO:01000007	407834	European Commission - 7th Framework Programme. MyNewGut project [grant agreement no 613979]	40335817	7.013	2019-03-28T13:39:38	IATA-CSIC	Denmark	mgs733321	416.563	063_01	ENVO:0010001	mgl733323		Alfonso	mgp88216	55.6981	illumina	7	063_01	24-05-14	063_01	human-gut	mimarks-survey	Effect of inulin and resistant maltodextrin on weight loss during energy-restriction	mgm4840201.3	h_sapiens	FALSE
892	044_05: human-gut	Copenhagen	human-gut	64911	Spain		Amplicon	12.5614	0.935	TRUE	7	microbial feature		35.9723	anthropogenic environmental material	Benitez-Paez	TRUE	host organism		NCBITaxon:2759	mge733238	ENVO:01000007	407856	European Commission - 7th Framework Programme. MyNewGut project [grant agreement no 613979]	26953154	7.962	2019-03-28T13:42:19	IATA-CSIC	Denmark	mgs733237	415.232	044_05	ENVO:0010001	mgl733239		Alfonso	mgp88216	55.6981	illumina	7	044_05	24-05-14	044_05	human-gut	mimarks-survey	Effect of inulin and resistant maltodextrin on weight loss during energy-restriction	mgm4840223.3	h_sapiens	FALSE
893	049_05: human-gut	Copenhagen	human-gut	63861	Spain		Amplicon	12.5614	0.936	TRUE	7	microbial feature		36.7446	anthropogenic environmental material	Benitez-Paez	TRUE	host organism		NCBITaxon:2759	mge733265	ENVO:01000007	407859	European Commission - 7th Framework Programme. MyNewGut project [grant agreement no 613979]	26645012	7.546	2019-03-28T13:42:43	IATA-CSIC	Denmark	mgs733264	417.234	049_05	ENVO:0010001	mgl733266		Alfonso	mgp88216	55.6981	illumina	7	049_05	24-05-14	049_05	human-gut	mimarks-survey	Effect of inulin and resistant maltodextrin on weight loss during energy-restriction	mgm4840226.3	h_sapiens	FALSE
894	020_01: human-gut	Copenhagen	human-gut	67255	Spain		Amplicon	12.5614	0.914	TRUE	7	microbial feature		51.3375	anthropogenic environmental material	Benitez-Paez	TRUE	host organism		NCBITaxon:2759	mge733109	ENVO:01000007	407863	European Commission - 7th Framework Programme. MyNewGut project [grant agreement no 613979]	27737092	7.8	2019-03-28T13:43:10	IATA-CSIC	Denmark	mgs733108	412.417	020_01	ENVO:0010001	mgl733110		Alfonso	mgp88216	55.6981	illumina	7	020_01	24-05-14	020_01	human-gut	mimarks-survey	Effect of inulin and resistant maltodextrin on weight loss during energy-restriction	mgm4840230.3	h_sapiens	FALSE
895	033_05: human-gut	Copenhagen	human-gut	62851	Spain		Amplicon	12.5614	0.942	TRUE	7	microbial feature		32.9182	anthropogenic environmental material	Benitez-Paez	TRUE	host organism		NCBITaxon:2759	mge733187	ENVO:01000007	407867	European Commission - 7th Framework Programme. MyNewGut project [grant agreement no 613979]	26400695	6.975	2019-03-28T13:43:40	IATA-CSIC	Denmark	mgs733186	420.052	033_05	ENVO:0010001	mgl733188		Alfonso	mgp88216	55.6981	illumina	7	033_05	24-05-14	033_05	human-gut	mimarks-survey	Effect of inulin and resistant maltodextrin on weight loss during energy-restriction	mgm4840234.3	h_sapiens	FALSE
896	036_05: human-gut	Copenhagen	human-gut	36133	Spain		Amplicon	12.5614	1.036	TRUE	7	microbial feature		23.6645	anthropogenic environmental material	Benitez-Paez	TRUE	host organism		NCBITaxon:2759	mge733202	ENVO:01000007	407892	European Commission - 7th Framework Programme. MyNewGut project [grant agreement no 613979]	15294900	5.226	2019-03-28T13:46:40	IATA-CSIC	Denmark	mgs733201	423.294	036_05	ENVO:0010001	mgl733203		Alfonso	mgp88216	55.6981	illumina	7	036_05	24-05-14	036_05	human-gut	mimarks-survey	Effect of inulin and resistant maltodextrin on weight loss during energy-restriction	mgm4840259.3	h_sapiens	FALSE
897	017_05: human-gut	Copenhagen	human-gut	69051	Spain		Amplicon	12.5614	0.927	TRUE	7	microbial feature		40.9727	anthropogenic environmental material	Benitez-Paez	TRUE	host organism		NCBITaxon:2759	mge733094	ENVO:01000007	407915	European Commission - 7th Framework Programme. MyNewGut project [grant agreement no 613979]	28721196	7.412	2019-03-28T13:49:34	IATA-CSIC	Denmark	mgs733093	415.942	017_05	ENVO:0010001	mgl733095		Alfonso	mgp88216	55.6981	illumina	7	017_05	24-05-14	017_05	human-gut	mimarks-survey	Effect of inulin and resistant maltodextrin on weight loss during energy-restriction	mgm4840282.3	h_sapiens	FALSE
898	002_01: human-gut	Copenhagen	human-gut	84478	Spain		Amplicon	12.5614	0.883	TRUE	7	microbial feature		36.235	anthropogenic environmental material	Benitez-Paez	TRUE	host organism		NCBITaxon:2759	mge733022	ENVO:01000007	407917	European Commission - 7th Framework Programme. MyNewGut project [grant agreement no 613979]	35432566	7.206	2019-03-28T13:49:51	IATA-CSIC	Denmark	mgs733021	419.43	002_01	ENVO:0010001	mgl733023		Alfonso	mgp88216	55.6981	illumina	7	002_01	24-05-14	002_01	human-gut	mimarks-survey	Effect of inulin and resistant maltodextrin on weight loss during energy-restriction	mgm4840284.3	h_sapiens	FALSE
899	084_01: human-gut	Copenhagen	human-gut	61455	Spain		Amplicon	12.5614	0.929	TRUE	7	microbial feature		44.1737	anthropogenic environmental material	Benitez-Paez	TRUE	host organism		NCBITaxon:2759	mge733415	ENVO:01000007	407922	European Commission - 7th Framework Programme. MyNewGut project [grant agreement no 613979]	25701906	6.49	2019-03-28T13:50:27	IATA-CSIC	Denmark	mgs733414	418.223	084_01	ENVO:0010001	mgl733416		Alfonso	mgp88216	55.6981	illumina	7	084_01	24-05-14	084_01	human-gut	mimarks-survey	Effect of inulin and resistant maltodextrin on weight loss during energy-restriction	mgm4840289.3	h_sapiens	FALSE
900	092_01: human-gut	Copenhagen	human-gut	82656	Spain		Amplicon	12.5614	0.983	TRUE	7	microbial feature		29.6169	anthropogenic environmental material	Benitez-Paez	TRUE	host organism		NCBITaxon:2759	mge733454	ENVO:01000007	407932	European Commission - 7th Framework Programme. MyNewGut project [grant agreement no 613979]	34949667	5.642	2019-03-28T13:51:42	IATA-CSIC	Denmark	mgs733453	422.833	092_01	ENVO:0010001	mgl733455		Alfonso	mgp88216	55.6981	illumina	7	092_01	24-05-14	092_01	human-gut	mimarks-survey	Effect of inulin and resistant maltodextrin on weight loss during energy-restriction	mgm4840299.3	h_sapiens	FALSE
901	066_05: human-gut	Copenhagen	human-gut	12159	Spain		Amplicon	12.5614	0.982	TRUE	7	microbial feature		33.4574	anthropogenic environmental material	Benitez-Paez	TRUE	host organism		NCBITaxon:2759	mge733337	ENVO:01000007	407945	European Commission - 7th Framework Programme. MyNewGut project [grant agreement no 613979]	5071425	7.262	2019-03-28T13:53:22	IATA-CSIC	Denmark	mgs733336	417.092	066_05	ENVO:0010001	mgl733338		Alfonso	mgp88216	55.6981	illumina	7	066_05	24-05-14	066_05	human-gut	mimarks-survey	Effect of inulin and resistant maltodextrin on weight loss during energy-restriction	mgm4840312.3	h_sapiens	FALSE
902	PD09: human-gut	Campania	human-gut	13472	Italy	University of Bologna	Amplicon	14.2464	0.91	TRUE	7	organic feature	Italy	61.4234	anthropogenic environmental material	Turroni	TRUE	terrestrial biome	Simone	ENVO:00000446	mge735976	ENVO:01000159	409826		6100199	7.664	2019-04-10T14:08:58	University of Bologna	Italy	mgs735975	452.806	PD09	ENVO:0010001	mgl735977	Rampelli	Silvia	mgp89161	40.8563	illumina	7	PD09	21-03-17	PD09	human-gut	mimarks-survey	Gut microbiome response to a modern Paleolithic diet in a Western lifestyle context	mgm4842193.3	h_sapiens	FALSE
903	PD02: human-gut	Veneto	human-gut	12556	Italy	University of Bologna	Amplicon	11.2784	0.939	TRUE	7	organic feature	Italy	37.7275	anthropogenic environmental material	Turroni	TRUE	terrestrial biome	Simone	ENVO:00000446	mge735955	ENVO:01000159	409830		5626062	7.616	2019-04-10T14:09:24	University of Bologna	Italy	mgs735954	448.078	PD02	ENVO:0010001	mgl735956	Rampelli	Silvia	mgp89161	45.3186	illumina	7	PD02	2017-11-03	PD02	human-gut	mimarks-survey	Gut microbiome response to a modern Paleolithic diet in a Western lifestyle context	mgm4842197.3	h_sapiens	FALSE
904	mixC_4894_i_b: human-gut	Maribor	human-gut	77232	Slovenia		MT	15.6459	0.913	TRUE	7	organic feature		30.3874	organic material	Horvat	TRUE	anthropogenic environment		ENVO:01000313	mge754882	ENVO:01000159	421167		34649114	4.077	2019-07-22T14:24:33	Faculy of Medicine, University of Maribor	Slovenia	mgs754881	448.637	mixC_4894_i_b	ENVO:01000155	mgl754883		Sabina	mgp90153	46.5547	illumina	7	stability.trim.contigs.mixC.4894.i.b	20-04-17	stability.trim.contigs.mixC.4894.i.b	human-gut	metagenome	Clostridioides difficile and infant gut microbiota interactions	mgm4853534.3	h_sapiens	TRUE
905	mixC_1998_b: human-gut	Maribor	human-gut	80936	Slovenia		MT	15.6459	0.926	TRUE	7	organic feature		29.3876	organic material	Horvat	TRUE	anthropogenic environment		ENVO:01000313	mge754792	ENVO:01000159	421183		36622357	3.204	2019-07-22T14:26:30	Faculy of Medicine, University of Maribor	Slovenia	mgs754791	452.485	mixC_1998_b	ENVO:01000155	mgl754793		Sabina	mgp90153	46.5547	illumina	7	stability.trim.contigs.mixC.1998.b	20-04-17	stability.trim.contigs.mixC.1998.b	human-gut	metagenome	Clostridioides difficile and infant gut microbiota interactions	mgm4853550.3	h_sapiens	TRUE
906	C1t0: human-gut	Houston, Texas	human-gut	67848	Slovenia		Amplicon	-95.36	0.935	TRUE	7	organic feature		27.1162	organic material	Rupnik	TRUE	terrestrial biome		ENVO:00000446	mge757683	ENVO:01000159	422321		27450932	3.302	2019-07-29T13:24:41	National Laboratory for Health, Environment and Food	USA	mgs757682	404.595	C1t0	ENVO:01000155	mgl757684		Maja	mgp90214	29.76	illumina	7	C1t0	2015-02-02	C1t0	human-gut	mimarks-survey	In vitro gut microbiota modulation with polyphenols	mgm4854688.3	h_sapiens	FALSE
907	D3t3: human-gut	Houston, Texas	human-gut	64087	Slovenia		Amplicon	-95.36	0.944	TRUE	7	organic feature		23.7779	organic material	Rupnik	TRUE	terrestrial biome		ENVO:00000446	mge757884	ENVO:01000159	422336		29083827	3.043	2019-07-29T13:26:27	National Laboratory for Health, Environment and Food	USA	mgs757883	453.818	D3t3	ENVO:01000155	mgl757885		Maja	mgp90214	29.76	illumina	7	D3t3	2015-02-02	D3t3	human-gut	mimarks-survey	In vitro gut microbiota modulation with polyphenols	mgm4854703.3	h_sapiens	FALSE
908	A4t9: human-gut	Houston, Texas	human-gut	36815	Slovenia		Amplicon	-95.36	0.942	TRUE	7	organic feature		17.3457	organic material	Rupnik	TRUE	terrestrial biome		ENVO:00000446	mge757488	ENVO:01000159	422338		16755016	2.931	2019-07-29T13:26:40	National Laboratory for Health, Environment and Food	USA	mgs757487	455.114	A4t9	ENVO:01000155	mgl757489		Maja	mgp90214	29.76	illumina	7	A4t9	2015-02-02	A4t9	human-gut	mimarks-survey	In vitro gut microbiota modulation with polyphenols	mgm4854705.3	h_sapiens	FALSE
909	D1t1: human-gut	Houston, Texas	human-gut	60858	Slovenia		Amplicon	-95.36	0.964	TRUE	7	organic feature		19.0684	organic material	Rupnik	TRUE	terrestrial biome		ENVO:00000446	mge757830	ENVO:01000159	422340		27760019	3.689	2019-07-29T13:26:53	National Laboratory for Health, Environment and Food	USA	mgs757829	456.144	D1t1	ENVO:01000155	mgl757831		Maja	mgp90214	29.76	illumina	7	D1t1	2015-02-02	D1t1	human-gut	mimarks-survey	In vitro gut microbiota modulation with polyphenols	mgm4854707.3	h_sapiens	FALSE
910	A4t1: human-gut	Houston, Texas	human-gut	25865	Slovenia		Amplicon	-95.36	0.993	TRUE	7	organic feature		9.76336	organic material	Rupnik	TRUE	terrestrial biome		ENVO:00000446	mge757470	ENVO:01000159	422370		11883290	1.033	2019-07-29T13:30:26	National Laboratory for Health, Environment and Food	USA	mgs757469	459.435	A4t1	ENVO:01000155	mgl757471		Maja	mgp90214	29.76	illumina	7	A4t1	2015-02-02	A4t1	human-gut	mimarks-survey	In vitro gut microbiota modulation with polyphenols	mgm4854737.3	h_sapiens	FALSE
911	C2t3: human-gut	Houston, Texas	human-gut	25923	Slovenia		Amplicon	-95.36	0.969	TRUE	7	organic feature		18.7076	organic material	Rupnik	TRUE	terrestrial biome		ENVO:00000446	mge757716	ENVO:01000159	422380		11767494	1.959	2019-07-29T13:31:35	National Laboratory for Health, Environment and Food	USA	mgs757715	453.94	C2t3	ENVO:01000155	mgl757717		Maja	mgp90214	29.76	illumina	7	C2t3	2015-02-02	C2t3	human-gut	mimarks-survey	In vitro gut microbiota modulation with polyphenols	mgm4854747.3	h_sapiens	FALSE
912	A4t3: human-gut	Houston, Texas	human-gut	32535	Slovenia		Amplicon	-95.36	0.973	TRUE	7	organic feature		11.6906	organic material	Rupnik	TRUE	terrestrial biome		ENVO:00000446	mge757476	ENVO:01000159	422395		14895932	1.064	2019-07-29T13:33:19	National Laboratory for Health, Environment and Food	USA	mgs757475	457.843	A4t3	ENVO:01000155	mgl757477		Maja	mgp90214	29.76	illumina	7	A4t3	2015-02-02	A4t3	human-gut	mimarks-survey	In vitro gut microbiota modulation with polyphenols	mgm4854762.3	h_sapiens	FALSE
913	A4t2: human-gut	Houston, Texas	human-gut	29728	Slovenia		Amplicon	-95.36	0.98	TRUE	7	organic feature		10.8368	organic material	Rupnik	TRUE	terrestrial biome		ENVO:00000446	mge757473	ENVO:01000159	422402		13649402	1.376	2019-07-29T13:34:10	National Laboratory for Health, Environment and Food	USA	mgs757472	459.143	A4t2	ENVO:01000155	mgl757474		Maja	mgp90214	29.76	illumina	7	A4t2	2015-02-02	A4t2	human-gut	mimarks-survey	In vitro gut microbiota modulation with polyphenols	mgm4854769.3	h_sapiens	FALSE
914	B4t4: human-gut	Houston, Texas	human-gut	73519	Slovenia		Amplicon	-95.36	0.955	TRUE	7	organic feature		18.4976	organic material	Rupnik	TRUE	terrestrial biome		ENVO:00000446	mge757623	ENVO:01000159	422404		33447634	3.141	2019-07-29T13:34:24	National Laboratory for Health, Environment and Food	USA	mgs757622	454.952	B4t4	ENVO:01000155	mgl757624		Maja	mgp90214	29.76	illumina	7	B4t4	2015-02-02	B4t4	human-gut	mimarks-survey	In vitro gut microbiota modulation with polyphenols	mgm4854771.3	h_sapiens	FALSE
915	D6t9: human-gut	Houston, Texas	human-gut	63504	Slovenia		Amplicon	-95.36	0.973	TRUE	7	organic feature		14.7259	organic material	Rupnik	TRUE	terrestrial biome		ENVO:00000446	mge757968	ENVO:01000159	422414		28796609	2.588	2019-07-29T13:35:33	National Laboratory for Health, Environment and Food	USA	mgs757967	453.461	D6t9	ENVO:01000155	mgl757969		Maja	mgp90214	29.76	illumina	7	D6t9	2015-02-02	D6t9	human-gut	mimarks-survey	In vitro gut microbiota modulation with polyphenols	mgm4854781.3	h_sapiens	FALSE
916	C2t1: human-gut	Houston, Texas	human-gut	22025	Slovenia		Amplicon	-95.36	0.968	TRUE	7	organic feature		16.7988	organic material	Rupnik	TRUE	terrestrial biome		ENVO:00000446	mge757710	ENVO:01000159	422417		10003674	3.01	2019-07-29T13:35:55	National Laboratory for Health, Environment and Food	USA	mgs757709	454.196	C2t1	ENVO:01000155	mgl757711		Maja	mgp90214	29.76	illumina	7	C2t1	2015-02-02	C2t1	human-gut	mimarks-survey	In vitro gut microbiota modulation with polyphenols	mgm4854784.3	h_sapiens	FALSE
917	D1t0: human-gut	Houston, Texas	human-gut	58970	Slovenia		Amplicon	-95.36	0.919	TRUE	7	organic feature		17.9993	organic material	Rupnik	TRUE	terrestrial biome		ENVO:00000446	mge757827	ENVO:01000159	422426		26979358	2.864	2019-07-29T13:37:00	National Laboratory for Health, Environment and Food	USA	mgs757826	457.51	D1t0	ENVO:01000155	mgl757828		Maja	mgp90214	29.76	illumina	7	D1t0	2015-02-02	D1t0	human-gut	mimarks-survey	In vitro gut microbiota modulation with polyphenols	mgm4854793.3	h_sapiens	FALSE
918	A2t2: human-gut	Houston, Texas	human-gut	24301	Slovenia		Amplicon	-95.36	0.983	TRUE	7	organic feature		20.2798	organic material	Rupnik	TRUE	terrestrial biome		ENVO:00000446	mge757425	ENVO:01000159	422429		11069434	2.285	2019-07-29T13:37:20	National Laboratory for Health, Environment and Food	USA	mgs757424	455.514	A2t2	ENVO:01000155	mgl757426		Maja	mgp90214	29.76	illumina	7	A2t2	2015-02-02	A2t2	human-gut	mimarks-survey	In vitro gut microbiota modulation with polyphenols	mgm4854796.3	h_sapiens	FALSE
919	A5t3: human-gut	Houston, Texas	human-gut	50650	Slovenia		Amplicon	-95.36	0.96	TRUE	7	organic feature		15.2506	organic material	Rupnik	TRUE	terrestrial biome		ENVO:00000446	mge757500	ENVO:01000159	422436		22982684	3.464	2019-07-29T13:38:08	National Laboratory for Health, Environment and Food	USA	mgs757499	453.755	A5t3	ENVO:01000155	mgl757501		Maja	mgp90214	29.76	illumina	7	A5t3	2015-02-02	A5t3	human-gut	mimarks-survey	In vitro gut microbiota modulation with polyphenols	mgm4854803.3	h_sapiens	FALSE
920	B5t7: human-gut	Houston, Texas	human-gut	80836	Slovenia		Amplicon	-95.36	0.96	TRUE	7	organic feature		16.9418	organic material	Rupnik	TRUE	terrestrial biome		ENVO:00000446	mge757653	ENVO:01000159	422447		36588463	3.991	2019-07-29T13:39:25	National Laboratory for Health, Environment and Food	USA	mgs757652	452.626	B5t7	ENVO:01000155	mgl757654		Maja	mgp90214	29.76	illumina	7	B5t7	2015-02-02	B5t7	human-gut	mimarks-survey	In vitro gut microbiota modulation with polyphenols	mgm4854814.3	h_sapiens	FALSE
921	B4t0: human-gut	Houston, Texas	human-gut	78396	Slovenia		Amplicon	-95.36	0.923	TRUE	7	organic feature		37.1269	organic material	Rupnik	TRUE	terrestrial biome		ENVO:00000446	mge757611	ENVO:01000159	422448		35471289	3.297	2019-07-29T13:39:32	National Laboratory for Health, Environment and Food	USA	mgs757610	452.463	B4t0	ENVO:01000155	mgl757612		Maja	mgp90214	29.76	illumina	7	B4t0	2015-02-02	B4t0	human-gut	mimarks-survey	In vitro gut microbiota modulation with polyphenols	mgm4854815.3	h_sapiens	FALSE
922	B4t1: human-gut	Houston, Texas	human-gut	77838	Slovenia		Amplicon	-95.36	1	TRUE	7	organic feature		9.85175	organic material	Rupnik	TRUE	terrestrial biome		ENVO:00000446	mge757614	ENVO:01000159	422472		35809690	1.195	2019-07-29T13:42:17	National Laboratory for Health, Environment and Food	USA	mgs757613	460.054	B4t1	ENVO:01000155	mgl757615		Maja	mgp90214	29.76	illumina	7	B4t1	2015-02-02	B4t1	human-gut	mimarks-survey	In vitro gut microbiota modulation with polyphenols	mgm4854839.3	h_sapiens	FALSE
923	D5t7: human-gut	Houston, Texas	human-gut	69920	Slovenia		Amplicon	-95.36	0.939	TRUE	7	organic feature		16.7052	organic material	Rupnik	TRUE	terrestrial biome		ENVO:00000446	mge757941	ENVO:01000159	422482		31804842	1.803	2019-07-29T13:43:30	National Laboratory for Health, Environment and Food	USA	mgs757940	454.875	D5t7	ENVO:01000155	mgl757942		Maja	mgp90214	29.76	illumina	7	D5t7	2015-02-02	D5t7	human-gut	mimarks-survey	In vitro gut microbiota modulation with polyphenols	mgm4854849.3	h_sapiens	FALSE
924	B6t2: human-gut	Houston, Texas	human-gut	44270	Slovenia		Amplicon	-95.36	0.985	TRUE	7	organic feature		15.2115	organic material	Rupnik	TRUE	terrestrial biome		ENVO:00000446	mge757665	ENVO:01000159	422490		20213023	3.709	2019-07-29T13:44:26	National Laboratory for Health, Environment and Food	USA	mgs757664	456.585	B6t2	ENVO:01000155	mgl757666		Maja	mgp90214	29.76	illumina	7	B6t2	2015-02-02	B6t2	human-gut	mimarks-survey	In vitro gut microbiota modulation with polyphenols	mgm4854857.3	h_sapiens	FALSE
925	OB3_7-T0: human-gut	Piancavallo	human-gut	66537	Italy	University of Bologna	Amplicon	8.6498	0.817	TRUE	7	organic feature	Italy	47.5322	anthropogenic environmental material	Turroni	TRUE	terrestrial biome	Simone	ENVO:00000446	mge773336	ENVO:01000159	434420		29705004	6.742	2019-11-11T17:13:53	University of Bologna	Italy	mgs773335	446.443	OB3_7-T0	ENVO:0010001	mgl773337	Rampelli	Silvia	mgp91718	45.9952	illumina	7	OB3_7-T0	2016-06-04	OB3_7-T0	human-gut	mimarks-survey	Effect of short-term dietary intervention and probiotic mix supplementation on the gut microbiota of elderly obese women	mgm4866787.3	h_sapiens	FALSE
926	OB3_4-T2: human-gut	Piancavallo	human-gut	56162	Italy	University of Bologna	Amplicon	8.6498	0.893	TRUE	7	organic feature	Italy	59.5116	anthropogenic environmental material	Turroni	TRUE	terrestrial biome	Simone	ENVO:00000446	mge773315	ENVO:01000159	434441		25037268	6.657	2019-11-11T17:16:31	University of Bologna	Italy	mgs773314	445.804	OB3_4-T2	ENVO:0010001	mgl773316	Rampelli	Silvia	mgp91718	45.9952	illumina	7	OB3_4-T2	14-03-17	OB3_4-T2	human-gut	mimarks-survey	Effect of short-term dietary intervention and probiotic mix supplementation on the gut microbiota of elderly obese women	mgm4866808.3	h_sapiens	FALSE
927	ZYMYSJ.1: human-gut	Shanghai	human-gut	51069	China		Amplicon	121.42	0.958	TRUE	7	organic feature	imau	43.7951	emulsion	Zhao	TRUE	terrestrial biome		ENVO:00000446	mge794837	ENVO:01000159	454757	-National Natural Science Foundation of China [31720103911]	12913862	3.426	2020-04-09T01:15:45	Key Laboratory of Dairy Biotechnology and Engineering, Education Ministry of P. R. China, Department of Food Science and Engineering, Inner Mongolia Agricultural University	China	mgs794836	252.871	ZYMYSJ.1	ENVO:00010506	mgl794838		Feiyan	mgp94006	31.22	illumina	7	ZYMYSJ.1	20-08-18	ZYMYSJ.1	human-gut	mimarks-survey	The effect of probiotic administration on fecal microbiota of healthy individuals	mgm4887124.3	h_sapiens	TRUE
928	GXDYSJ.1: human-gut	Shanghai	human-gut	51107	China		Amplicon	121.42	0.931	TRUE	7	organic feature	imau	34.9441	emulsion	Zhao	TRUE	terrestrial biome		ENVO:00000446	mge794813	ENVO:01000159	454770	-National Natural Science Foundation of China [31720103911]	12925203	2.933	2020-04-09T01:17:17	Key Laboratory of Dairy Biotechnology and Engineering, Education Ministry of P. R. China, Department of Food Science and Engineering, Inner Mongolia Agricultural University	China	mgs794812	252.905	GXDYSJ.1	ENVO:00010506	mgl794814		Feiyan	mgp94006	31.22	illumina	7	GXDYSJ.1	20-08-18	GXDYSJ.1	human-gut	mimarks-survey	The effect of probiotic administration on fecal microbiota of healthy individuals	mgm4887137.3	h_sapiens	TRUE
929	BE15PRE: human-gut	Bologna	human-gut	29563	Italy		Amplicon	11.21	0.882	TRUE	7	organic feature		22.1162	anthropogenic environmental material	D'Amico	TRUE	terrestrial biome		ENVO:00000446	mge823073	ENVO:01000159	482865		13422196	4.21	2020-12-12T10:16:29	University of Bologna	Italy	mgs823072	454.02	BE15PRE	ENVO:0010001	mgl823074		Federica	mgp97083	44.29	illumina	7	BE15PRE	2019-01-01	BE15PRE	human-gut	mimarks-survey	Early modifications of the gut microbiota in children with SOS/VOD after hematopoietic stem cell transplantation	mgm4915232.3	h_sapiens	FALSE
930	BE13PRE: human-gut	Bologna	human-gut	29608	Italy		Amplicon	11.21	0.889	TRUE	7	organic feature		37.934	anthropogenic environmental material	D'Amico	TRUE	terrestrial biome		ENVO:00000446	mge823046	ENVO:01000159	482877		13224260	4.473	2020-12-12T10:18:02	University of Bologna	Italy	mgs823045	446.645	BE13PRE	ENVO:0010001	mgl823047		Federica	mgp97083	44.29	illumina	7	BE13PRE	2019-01-01	BE13PRE	human-gut	mimarks-survey	Early modifications of the gut microbiota in children with SOS/VOD after hematopoietic stem cell transplantation	mgm4915244.3	h_sapiens	FALSE
931	BE12P33: human-gut	Bologna	human-gut	29724	Italy		Amplicon	11.21	0.843	TRUE	7	organic feature		6.70403	anthropogenic environmental material	D'Amico	TRUE	terrestrial biome		ENVO:00000446	mge823034	ENVO:01000159	482881		13597285	3.211	2020-12-12T10:18:33	University of Bologna	Italy	mgs823033	457.451	BE12P33	ENVO:0010001	mgl823035		Federica	mgp97083	44.29	illumina	7	BE12P33	2019-01-01	BE12P33	human-gut	mimarks-survey	Early modifications of the gut microbiota in children with SOS/VOD after hematopoietic stem cell transplantation	mgm4915248.3	h_sapiens	FALSE
932	BE14P10: human-gut	Bologna	human-gut	29433	Italy		Amplicon	11.21	0.878	TRUE	7	organic feature		48.3308	anthropogenic environmental material	D'Amico	TRUE	terrestrial biome		ENVO:00000446	mge823049	ENVO:01000159	482885		13315147	4.108	2020-12-12T10:19:04	University of Bologna	Italy	mgs823048	452.388	BE14P10	ENVO:0010001	mgl823050		Federica	mgp97083	44.29	illumina	7	BE14P10	2019-01-01	BE14P10	human-gut	mimarks-survey	Early modifications of the gut microbiota in children with SOS/VOD after hematopoietic stem cell transplantation	mgm4915252.3	h_sapiens	FALSE
948	KH013A: human-gut	Kampala	human-gut	109007	Uganda		Amplicon	32	0.794	TRUE	7	microbial feature	wacoopaulalex	11.8493	air	Wacoo	TRUE	terrestrial biome		ENVO:00000446	mge851239	ENVO:01000007	505811	This work was funded by Government of Uganda through the Makerere University Research and Innovations Fund (Mak-RIF)	50233650	2.689	2021-07-12T13:24:10	Makerere University	Uganda	mgs851238	460.83	KH013A	ENVO:00002005	mgl851240		Paul Alex	mgp99340	1	illumina	7	341F-785R-P01-E06-KH013A_R.fastq	2020-02-12	341F-785R-P01-E06-KH013A_R.fastq	human-gut	mimarks-survey	The comparative metagenomic analysis of gut microbiome from patients with and without liver cancer	mgm4938178.3	h_sapiens	FALSE
958	mge45455		human-gut	9958	Japan	-	WGS	139.762	0.912	FALSE	7	animal-associated habitat	-	40.498	animal-associated habitat	hattori	TRUE	animal-associated habitat	-		mge45455	ENVO:00006776	804	Grants-in-Aid for Scientific Research on Priority Areas .Comprehensive Genomics. (M.H.) and .Applied Genomics. (T.H. and T.K.) from the Ministry of Education, Science, and Technology of Japan, and a Grant-in-Aid from the Institute for Bioinformatics Research and Development, the Japan Science and Technology Agency (BIRD-JST) (K.K.)	14499070	0	2008-05-30T23:14:06	The University of Tokyo and the University of Miyazaki	Japan	mgs13660	1456.02	mgs13660		mgl45454	-	Masahira	mgp29	35.7134	other	7	mgl45454	2007-01-01	human In-B	human-gut	metagenome	Human Faeces - Kurokawa	mgm4440945.3
1000	mge45455		human-gut	9958	Japan	-	WGS	139.762	0.912	FALSE	7	animal-associated habitat	-	40.498	animal-associated habitat	hattori	TRUE	animal-associated habitat	-		mge45455	ENVO:00006776	804	Grants-in-Aid for Scientific Research on Priority Areas .Comprehensive Genomics. (M.H.) and .Applied Genomics. (T.H. and T.K.) from the Ministry of Education, Science, and Technology of Japan, and a Grant-in-Aid from the Institute for Bioinformatics Research and Development, the Japan Science and Technology Agency (BIRD-JST) (K.K.)	14499070	0	2008-05-30T23:14:06	The University of Tokyo and the University of Miyazaki	Japan	mgs13660	1456.02	mgs13660		mgl45454	-	Masahira	mgp29	35.7134	other	7	mgl45454	2007-01-01	human In-B	human-gut	metagenome	Human Faeces - Kurokawa	mgm4440945.3
1052	NASH22: human-gut	Buffalo	human-gut	19336	USA		Amplicon	-78.8333	0.944	TRUE	7	human-associated habitat		30.7611	feces	Zhu	TRUE	terrestrial biome		ENVO:00000446	mge63911	ENVO:00009003	62311	SUNY at Buffalo institutional start-up fund	5438125	2.036	2012-06-26T13:28:16	SUNY at Buffalo	USA	NASH22	281.244	NASH22	ENVO:00002003	mgl63912		Lixin	mgp1195	42.9167	454	7	NASH22	26-07-10	NASH22	human-gut	mimarks-survey	NASH microbiome	mgm4494678.3	h_sapiens_asm	TRUE
1053	NASH28: human-gut	Buffalo	human-gut	9646	USA		Amplicon	-78.8333	0.896	TRUE	7	human-associated habitat		46.9272	feces	Zhu	TRUE	terrestrial biome		ENVO:00000446	mge63788	ENVO:00009003	62316	SUNY at Buffalo institutional start-up fund	2716987	3.62	2012-06-26T13:28:16	SUNY at Buffalo	USA	NASH28	281.67	NASH28	ENVO:00002003	mgl63789		Lixin	mgp1195	42.9167	454	7	NASH28	26-07-10	NASH28	human-gut	mimarks-survey	NASH microbiome	mgm4494683.3	h_sapiens_asm	TRUE
1054	NASH30: human-gut	Buffalo	human-gut	14044	USA		Amplicon	-78.8333	0.906	TRUE	7	human-associated habitat		40.026	feces	Zhu	TRUE	terrestrial biome		ENVO:00000446	mge63794	ENVO:00009003	62319	SUNY at Buffalo institutional start-up fund	3952339	3.348	2012-06-26T13:28:16	SUNY at Buffalo	USA	NASH30	281.425	NASH30	ENVO:00002003	mgl63795		Lixin	mgp1195	42.9167	454	7	NASH30	26-07-10	NASH30	human-gut	mimarks-survey	NASH microbiome	mgm4494686.3	h_sapiens_asm	TRUE
1055	NASH41: human-gut	Buffalo	human-gut	7970	USA		Amplicon	-78.8333	1.041	TRUE	7	human-associated habitat		12.7898	feces	Zhu	TRUE	terrestrial biome		ENVO:00000446	mge63833	ENVO:00009003	62330	SUNY at Buffalo institutional start-up fund	2245829	2.127	2012-06-26T13:28:17	SUNY at Buffalo	USA	NASH41	281.785	NASH41	ENVO:00002003	mgl63834		Lixin	mgp1195	42.9167	454	7	NASH41	26-07-10	NASH41	human-gut	mimarks-survey	NASH microbiome	mgm4494697.3	h_sapiens_asm	TRUE
1056	NASH62: human-gut	Buffalo	human-gut	16655	USA		Amplicon	-78.8333	0.927	TRUE	7	human-associated habitat		88.7641	feces	Zhu	TRUE	terrestrial biome		ENVO:00000446	mge63938	ENVO:00009003	62346	SUNY at Buffalo institutional start-up fund	4683452	3.664	2012-06-26T13:28:19	SUNY at Buffalo	USA	NASH62	281.204	NASH62	ENVO:00002003	mgl63939		Lixin	mgp1195	42.9167	454	7	NASH62	26-07-10	NASH62	human-gut	mimarks-survey	NASH microbiome	mgm4494713.3	h_sapiens_asm	TRUE
1057	NASH71: human-gut	Buffalo	human-gut	8925	USA		Amplicon	-78.8333	0.994	TRUE	7	human-associated habitat		25.7034	feces	Zhu	TRUE	terrestrial biome		ENVO:00000446	mge63875	ENVO:00009003	62355	SUNY at Buffalo institutional start-up fund	2524095	2.224	2012-06-26T13:28:19	SUNY at Buffalo	USA	NASH71	282.812	NASH71	ENVO:00002003	mgl63876		Lixin	mgp1195	42.9167	454	7	NASH71	26-07-10	NASH71	human-gut	mimarks-survey	NASH microbiome	mgm4494722.3	h_sapiens_asm	TRUE
1058	EM047: human-gut	Cork	human-gut	28812	Republic of Ireland	University College Cork	Amplicon	-8.47127	0.952	FALSE	7	human-associated habitat	-	21.4742	feces	O'Toole	TRUE	terrestrial biome	Marcus	ENVO:00000446	mge69252	ENVO:00009003	62690	-	7154889	1.019	2012-07-03T13:59:45	University College Cork	Ireland	EM047-T6	248.33	EM047	ENVO:00002003	mgl69253	Claesson	Paul W	mgp154	51.8984	454	7	EM047-T6	15-04-09	EM047-T6	human-gut	mimarks-survey	Gut microbiota in the Irish Elderly and its links to health and diet	mgm4495057.3	h_sapiens_asm	FALSE
1059	EM060: human-gut	Cork	human-gut	16923	Republic of Ireland	University College Cork	Amplicon	-8.47127	1.049	FALSE	7	human-associated habitat	-	32.592	feces	O'Toole	TRUE	terrestrial biome	Marcus	ENVO:00000446	mge69270	ENVO:00009003	62696	-	3803406	1.02	2012-07-03T13:59:45	University College Cork	Ireland	EM060-T0	224.748	EM060	ENVO:00002003	mgl69271	Claesson	Paul W	mgp154	51.8984	454	7	EM060-T0	18-11-08	EM060-T0	human-gut	mimarks-survey	Gut microbiota in the Irish Elderly and its links to health and diet	mgm4495063.3	h_sapiens_asm	FALSE
1060	EM094: human-gut	Cork	human-gut	24294	Republic of Ireland	University College Cork	Amplicon	-8.47127	1.016	FALSE	7	human-associated habitat	-	32.021	feces	O'Toole	TRUE	terrestrial biome	Marcus	ENVO:00000446	mge69297	ENVO:00009003	62705	-	5459798	0.951	2012-07-03T13:59:46	University College Cork	Ireland	EM094-T0	224.739	EM094	ENVO:00002003	mgl69298	Claesson	Paul W	mgp154	51.8984	454	7	EM094-T0	29-01-09	EM094-T0	human-gut	mimarks-survey	Gut microbiota in the Irish Elderly and its links to health and diet	mgm4495072.3	h_sapiens_asm	FALSE
1061	EM136: human-gut	Cork	human-gut	19978	Republic of Ireland	University College Cork	Amplicon	-8.47127	1.039	FALSE	7	human-associated habitat	-	28.4986	feces	O'Toole	TRUE	terrestrial biome	Marcus	ENVO:00000446	mge69342	ENVO:00009003	62720	-	4487927	0.862	2012-07-03T13:59:48	University College Cork	Ireland	EM136-T0	224.643	EM136	ENVO:00002003	mgl69343	Claesson	Paul W	mgp154	51.8984	454	7	EM136-T0	16-04-09	EM136-T0	human-gut	mimarks-survey	Gut microbiota in the Irish Elderly and its links to health and diet	mgm4495087.3	h_sapiens_asm	FALSE
1062	EM138: human-gut	Cork	human-gut	28231	Republic of Ireland	University College Cork	Amplicon	-8.47127	0.997	FALSE	7	human-associated habitat	-	39.9337	feces	O'Toole	TRUE	terrestrial biome	Marcus	ENVO:00000446	mge69345	ENVO:00009003	62721	-	6343454	0.955	2012-07-03T13:59:48	University College Cork	Ireland	EM138-T3	224.698	EM138	ENVO:00002003	mgl69346	Claesson	Paul W	mgp154	51.8984	454	7	EM138-T3	15-07-09	EM138-T3	human-gut	mimarks-survey	Gut microbiota in the Irish Elderly and its links to health and diet	mgm4495088.3	h_sapiens_asm	FALSE
1063	EM171: human-gut	Cork	human-gut	17592	Republic of Ireland	University College Cork	Amplicon	-8.47127	0.979	FALSE	7	human-associated habitat	-	41.0323	feces	O'Toole	TRUE	terrestrial biome	Marcus	ENVO:00000446	mge69381	ENVO:00009003	62733	-	3895601	0.349	2012-07-03T13:59:50	University College Cork	Ireland	EM171-T0	221.442	EM171	ENVO:00002003	mgl69382	Claesson	Paul W	mgp154	51.8984	454	7	EM171-T0	22-06-09	EM171-T0	human-gut	mimarks-survey	Gut microbiota in the Irish Elderly and its links to health and diet	mgm4495100.3	h_sapiens_asm	FALSE
1064	EM182: human-gut	Cork	human-gut	19025	Republic of Ireland	University College Cork	Amplicon	-8.47127	1.034	FALSE	7	human-associated habitat	-	28.3629	feces	O'Toole	TRUE	terrestrial biome	Marcus	ENVO:00000446	mge69405	ENVO:00009003	62741	-	4252949	0.957	2012-07-03T13:59:51	University College Cork	Ireland	EM182-T0	223.545	EM182	ENVO:00002003	mgl69406	Claesson	Paul W	mgp154	51.8984	454	7	EM182-T0	21-07-07	EM182-T0	human-gut	mimarks-survey	Gut microbiota in the Irish Elderly and its links to health and diet	mgm4495108.3	h_sapiens_asm	FALSE
1065	EM187: human-gut	Cork	human-gut	24721	Republic of Ireland	University College Cork	Amplicon	-8.47127	1.031	FALSE	7	human-associated habitat	-	30.5897	feces	O'Toole	TRUE	terrestrial biome	Marcus	ENVO:00000446	mge69414	ENVO:00009003	62744	-	5508802	0.453	2012-07-03T13:59:51	University College Cork	Ireland	EM187-T0	222.839	EM187	ENVO:00002003	mgl69415	Claesson	Paul W	mgp154	51.8984	454	7	EM187-T0	21-07-09	EM187-T0	human-gut	mimarks-survey	Gut microbiota in the Irish Elderly and its links to health and diet	mgm4495111.3	h_sapiens_asm	FALSE
1066	EM191: human-gut	Cork	human-gut	23006	Republic of Ireland	University College Cork	Amplicon	-8.47127	0.99	FALSE	7	human-associated habitat	-	41.8368	feces	O'Toole	TRUE	terrestrial biome	Marcus	ENVO:00000446	mge69426	ENVO:00009003	62748	-	5170907	0.406	2012-07-03T13:59:51	University College Cork	Ireland	EM191-T0	224.763	EM191	ENVO:00002003	mgl69427	Claesson	Paul W	mgp154	51.8984	454	7	EM191-T0	2009-12-07	EM191-T0	human-gut	mimarks-survey	Gut microbiota in the Irish Elderly and its links to health and diet	mgm4495115.3	h_sapiens_asm	FALSE
1067	EM204: human-gut	Cork	human-gut	25891	Republic of Ireland	University College Cork	Amplicon	-8.47127	0.994	FALSE	7	human-associated habitat	-	35.0856	feces	O'Toole	TRUE	terrestrial biome	Marcus	ENVO:00000446	mge69450	ENVO:00009003	62756	-	5824131	0.556	2012-07-03T13:59:52	University College Cork	Ireland	EM204-T0	224.948	EM204	ENVO:00002003	mgl69451	Claesson	Paul W	mgp154	51.8984	454	7	EM204-T0	2009-05-08	EM204-T0	human-gut	mimarks-survey	Gut microbiota in the Irish Elderly and its links to health and diet	mgm4495123.3	h_sapiens_asm	FALSE
1068	EM221: human-gut	Cork	human-gut	19960	Republic of Ireland	University College Cork	Amplicon	-8.47127	1.014	FALSE	7	human-associated habitat	-	25.1529	feces	O'Toole	TRUE	terrestrial biome	Marcus	ENVO:00000446	mge69492	ENVO:00009003	62770	-	4444499	0.464	2012-07-03T13:59:53	University College Cork	Ireland	EM221-T0	222.67	EM221	ENVO:00002003	mgl69493	Claesson	Paul W	mgp154	51.8984	454	7	EM221-T0	2009-02-09	EM221-T0	human-gut	mimarks-survey	Gut microbiota in the Irish Elderly and its links to health and diet	mgm4495137.3	h_sapiens_asm	FALSE
1069	EM223: human-gut	Cork	human-gut	48918	Republic of Ireland	University College Cork	Amplicon	-8.47127	0.936	FALSE	7	human-associated habitat	-	45.3108	feces	O'Toole	TRUE	terrestrial biome	Marcus	ENVO:00000446	mge69498	ENVO:00009003	62772	-	10985418	0.531	2012-07-03T13:59:54	University College Cork	Ireland	EM223-T0	224.568	EM223	ENVO:00002003	mgl69499	Claesson	Paul W	mgp154	51.8984	454	7	EM223-T0	2009-03-09	EM223-T0	human-gut	mimarks-survey	Gut microbiota in the Irish Elderly and its links to health and diet	mgm4495139.3	h_sapiens_asm	FALSE
1070	EM235: human-gut	Cork	human-gut	45195	Republic of Ireland	University College Cork	Amplicon	-8.47127	0.974	FALSE	7	human-associated habitat	-	48.2192	feces	O'Toole	TRUE	terrestrial biome	Marcus	ENVO:00000446	mge69528	ENVO:00009003	62782	-	10122795	0.855	2012-07-03T13:59:55	University College Cork	Ireland	EM235-T0	223.98	EM235	ENVO:00002003	mgl69529	Claesson	Paul W	mgp154	51.8984	454	7	EM235-T0	22-09-09	EM235-T0	human-gut	mimarks-survey	Gut microbiota in the Irish Elderly and its links to health and diet	mgm4495149.3	h_sapiens_asm	FALSE
1071	EM255: human-gut	Cork	human-gut	18565	Republic of Ireland	University College Cork	Amplicon	-8.47127	1.029	FALSE	7	human-associated habitat	-	25.3948	feces	O'Toole	TRUE	terrestrial biome	Marcus	ENVO:00000446	mge69576	ENVO:00009003	62798	-	4105111	0.327	2012-07-03T13:59:56	University College Cork	Ireland	EM255-T0	221.121	EM255	ENVO:00002003	mgl69577	Claesson	Paul W	mgp154	51.8984	454	7	EM255-T0	20-10-09	EM255-T0	human-gut	mimarks-survey	Gut microbiota in the Irish Elderly and its links to health and diet	mgm4495165.3	h_sapiens_asm	FALSE
1072	EM277: human-gut	Cork	human-gut	46711	Republic of Ireland	University College Cork	Amplicon	-8.47127	0.981	FALSE	7	human-associated habitat	-	39.5396	feces	O'Toole	TRUE	terrestrial biome	Marcus	ENVO:00000446	mge69630	ENVO:00009003	62816	-	10478309	0.704	2012-07-03T13:59:57	University College Cork	Ireland	EM277-T0	224.322	EM277	ENVO:00002003	mgl69631	Claesson	Paul W	mgp154	51.8984	454	7	EM277-T0	24-01-10	EM277-T0	human-gut	mimarks-survey	Gut microbiota in the Irish Elderly and its links to health and diet	mgm4495183.3	h_sapiens_asm	FALSE
1073	EM282: human-gut	Cork	human-gut	60937	Republic of Ireland	University College Cork	Amplicon	-8.47127	1.017	FALSE	7	human-associated habitat	-	30.4644	feces	O'Toole	TRUE	terrestrial biome	Marcus	ENVO:00000446	mge69639	ENVO:00009003	62819	-	13675455	0.572	2012-07-03T13:59:58	University College Cork	Ireland	EM282-T0	224.42	EM282	ENVO:00002003	mgl69640	Claesson	Paul W	mgp154	51.8984	454	7	EM282-T0	2010-10-02	EM282-T0	human-gut	mimarks-survey	Gut microbiota in the Irish Elderly and its links to health and diet	mgm4495186.3	h_sapiens_asm	FALSE
1074	EM291: human-gut	Cork	human-gut	35870	Republic of Ireland	University College Cork	Amplicon	-8.47127	0.998	FALSE	7	human-associated habitat	-	37.1711	feces	O'Toole	TRUE	terrestrial biome	Marcus	ENVO:00000446	mge69651	ENVO:00009003	62823	-	8056402	0.455	2012-07-03T13:59:58	University College Cork	Ireland	EM291-T0	224.6	EM291	ENVO:00002003	mgl69652	Claesson	Paul W	mgp154	51.8984	454	7	EM291-T0	2010-11-03	EM291-T0	human-gut	mimarks-survey	Gut microbiota in the Irish Elderly and its links to health and diet	mgm4495190.3	h_sapiens_asm	FALSE
1075	EMc03: human-gut	Cork	human-gut	14370	Republic of Ireland	University College Cork	Amplicon	-8.47127	0.92	FALSE	7	human-associated habitat	-	38.7308	feces	O'Toole	TRUE	terrestrial biome	Marcus	ENVO:00000446	mge69735	ENVO:00009003	62851	-	3183579	0.509	2012-07-03T14:00:01	University College Cork	Ireland	EMc03	221.543	EMc03	ENVO:00002003	mgl69736	Claesson	Paul W	mgp154	51.8984	454	7	EMc03	14-12-09	EMc03	human-gut	mimarks-survey	Gut microbiota in the Irish Elderly and its links to health and diet	mgm4495218.3	h_sapiens_asm	FALSE
1076	EMc11: human-gut	Cork	human-gut	24840	Republic of Ireland	University College Cork	Amplicon	-8.47127	0.963	FALSE	7	human-associated habitat	-	45.1892	feces	O'Toole	TRUE	terrestrial biome	Marcus	ENVO:00000446	mge69759	ENVO:00009003	62859	-	5575568	0.748	2012-07-03T14:00:01	University College Cork	Ireland	EMc11	224.459	EMc11	ENVO:00002003	mgl69760	Claesson	Paul W	mgp154	51.8984	454	7	EMc11	2010-12-01	EMc11	human-gut	mimarks-survey	Gut microbiota in the Irish Elderly and its links to health and diet	mgm4495226.3	h_sapiens_asm	FALSE
1077	EMc13: human-gut	Cork	human-gut	26894	Republic of Ireland	University College Cork	Amplicon	-8.47127	0.988	FALSE	7	human-associated habitat	-	33.3765	feces	O'Toole	TRUE	terrestrial biome	Marcus	ENVO:00000446	mge69765	ENVO:00009003	62861	-	6044870	0.702	2012-07-03T14:00:01	University College Cork	Ireland	EMc13	224.766	EMc13	ENVO:00002003	mgl69766	Claesson	Paul W	mgp154	51.8984	454	7	EMc13	18-01-10	EMc13	human-gut	mimarks-survey	Gut microbiota in the Irish Elderly and its links to health and diet	mgm4495228.3	h_sapiens_asm	FALSE
1078	CMPH1: human-gut	Cambridge, MA	human-gut	13708	USA	Harvard University	Amplicon	-71.14	0.832	FALSE	7	human-associated habitat	USA	22.5082	Feces	Turnbaugh	TRUE	terrestrial biome	Peter	ENVO:00000446	mge64589	ENVO:00009003	63161	NIH	2685839	8.543	2012-07-09T17:38:40	Harvard University	USA	mgs64588	195.932	CMPH1	ENVO:00002003	mgl64590	Turnbaugh	Peter	mgp1319	42.38	illumina	7	CMPH1	23-02-11	CMPH1	human-gut	mimarks-survey	Xenobiotics shape the physiology and gene expression of the active human gut microbiome	mgm4495528.3	h_sapiens_asm	TRUE
1079	CMPH105: human-gut	Cambridge, MA	human-gut	7525	USA	Harvard University	Amplicon	-71.14	1.041	FALSE	7	human-associated habitat	USA	17.1199	Feces	Turnbaugh	TRUE	terrestrial biome	Peter	ENVO:00000446	mge64886	ENVO:00009003	63167	NIH	1456131	9.752	2012-07-09T17:38:41	Harvard University	USA	mgs64885	193.506	CMPH105	ENVO:00002003	mgl64887	Turnbaugh	Peter	mgp1319	42.38	illumina	7	CMPH105	24-02-11	CMPH105	human-gut	mimarks-survey	Xenobiotics shape the physiology and gene expression of the active human gut microbiome	mgm4495534.3	h_sapiens_asm	TRUE
1080	CMPH119: human-gut	Cambridge, MA	human-gut	51396	USA	Harvard University	Amplicon	-71.14	0.969	FALSE	7	human-associated habitat	USA	10.5059	Feces	Turnbaugh	TRUE	terrestrial biome	Peter	ENVO:00000446	mge64928	ENVO:00009003	63182	NIH	10152387	5.014	2012-07-09T17:38:43	Harvard University	USA	mgs64927	197.533	CMPH119	ENVO:00002003	mgl64929	Turnbaugh	Peter	mgp1319	42.38	illumina	7	CMPH119	28-06-11	CMPH119	human-gut	mimarks-survey	Xenobiotics shape the physiology and gene expression of the active human gut microbiome	mgm4495549.3	h_sapiens_asm	TRUE
1081	CMPH128: human-gut	Cambridge, MA	human-gut	34671	USA	Harvard University	Amplicon	-71.14	0.971	FALSE	7	human-associated habitat	USA	11.3235	Feces	Turnbaugh	TRUE	terrestrial biome	Peter	ENVO:00000446	mge64955	ENVO:00009003	63192	NIH	6850421	4.578	2012-07-09T17:38:44	Harvard University	USA	mgs64954	197.584	CMPH128	ENVO:00002003	mgl64956	Turnbaugh	Peter	mgp1319	42.38	illumina	7	CMPH128	21-06-11	CMPH128	human-gut	mimarks-survey	Xenobiotics shape the physiology and gene expression of the active human gut microbiome	mgm4495559.3	h_sapiens_asm	TRUE
1082	CMPH131: human-gut	Cambridge, MA	human-gut	41767	USA	Harvard University	Amplicon	-71.14	0.955	FALSE	7	human-associated habitat	USA	10.5807	Feces	Turnbaugh	TRUE	terrestrial biome	Peter	ENVO:00000446	mge64964	ENVO:00009003	63196	NIH	8251622	3.442	2012-07-09T17:38:44	Harvard University	USA	mgs64963	197.563	CMPH131	ENVO:00002003	mgl64965	Turnbaugh	Peter	mgp1319	42.38	illumina	7	CMPH131	17-03-11	CMPH131	human-gut	mimarks-survey	Xenobiotics shape the physiology and gene expression of the active human gut microbiome	mgm4495563.3	h_sapiens_asm	TRUE
1083	CMPH158: human-gut	Cambridge, MA	human-gut	66801	USA	Harvard University	Amplicon	-71.14	0.927	FALSE	7	human-associated habitat	USA	37.2947	Feces	Turnbaugh	TRUE	terrestrial biome	Peter	ENVO:00000446	mge65027	ENVO:00009003	63219	NIH	13467602	3.438	2012-07-09T17:38:46	Harvard University	USA	mgs65026	201.608	CMPH158	ENVO:00002003	mgl65028	Turnbaugh	Peter	mgp1319	42.38	illumina	7	CMPH158	21-03-11	CMPH158	human-gut	mimarks-survey	Xenobiotics shape the physiology and gene expression of the active human gut microbiome	mgm4495586.3	h_sapiens_asm	TRUE
1084	CMPH181: human-gut	Cambridge, MA	human-gut	66049	USA	Harvard University	Amplicon	-71.14	0.997	FALSE	7	human-associated habitat	USA	19.8126	Feces	Turnbaugh	TRUE	terrestrial biome	Peter	ENVO:00000446	mge65096	ENVO:00009003	63245	NIH	13323019	3.862	2012-07-09T17:38:49	Harvard University	USA	mgs65095	201.714	CMPH181	ENVO:00002003	mgl65097	Turnbaugh	Peter	mgp1319	42.38	illumina	7	CMPH181	25-08-11	CMPH181	human-gut	mimarks-survey	Xenobiotics shape the physiology and gene expression of the active human gut microbiome	mgm4495612.3	h_sapiens_asm	TRUE
1085	CMPH205: human-gut	Cambridge, MA	human-gut	84426	USA	Harvard University	Amplicon	-71.14	0.934	FALSE	7	human-associated habitat	USA	14.8211	Feces	Turnbaugh	TRUE	terrestrial biome	Peter	ENVO:00000446	mge65165	ENVO:00009003	63271	NIH	17029610	2.872	2012-07-09T17:38:52	Harvard University	USA	mgs65164	201.71	CMPH205	ENVO:00002003	mgl65166	Turnbaugh	Peter	mgp1319	42.38	illumina	7	CMPH205	21-06-11	CMPH205	human-gut	mimarks-survey	Xenobiotics shape the physiology and gene expression of the active human gut microbiome	mgm4495638.3	h_sapiens_asm	TRUE
1086	CMPH208: human-gut	Cambridge, MA	human-gut	77454	USA	Harvard University	Amplicon	-71.14	1.019	FALSE	7	human-associated habitat	USA	19.5088	Feces	Turnbaugh	TRUE	terrestrial biome	Peter	ENVO:00000446	mge65174	ENVO:00009003	63274	NIH	15622459	3.196	2012-07-09T17:38:52	Harvard University	USA	mgs65173	201.7	CMPH208	ENVO:00002003	mgl65175	Turnbaugh	Peter	mgp1319	42.38	illumina	7	CMPH208	21-06-11	CMPH208	human-gut	mimarks-survey	Xenobiotics shape the physiology and gene expression of the active human gut microbiome	mgm4495641.3	h_sapiens_asm	TRUE
1087	CMPH212: human-gut	Cambridge, MA	human-gut	79832	USA	Harvard University	Amplicon	-71.14	0.932	FALSE	7	human-associated habitat	USA	18.0851	Feces	Turnbaugh	TRUE	terrestrial biome	Peter	ENVO:00000446	mge65186	ENVO:00009003	63279	NIH	16103700	3.533	2012-07-09T17:38:53	Harvard University	USA	mgs65185	201.72	CMPH212	ENVO:00002003	mgl65187	Turnbaugh	Peter	mgp1319	42.38	illumina	7	CMPH212	21-06-11	CMPH212	human-gut	mimarks-survey	Xenobiotics shape the physiology and gene expression of the active human gut microbiome	mgm4495646.3	h_sapiens_asm	TRUE
1088	CMPH32: human-gut	Cambridge, MA	human-gut	105302	USA	Harvard University	Amplicon	-71.14	0.817	FALSE	7	human-associated habitat	USA	17.4089	Feces	Turnbaugh	TRUE	terrestrial biome	Peter	ENVO:00000446	mge64682	ENVO:00009003	63291	NIH	20570206	7.989	2012-07-09T17:38:54	Harvard University	USA	mgs64681	195.345	CMPH32	ENVO:00002003	mgl64683	Turnbaugh	Peter	mgp1319	42.38	illumina	7	CMPH32	2011-01-03	CMPH32	human-gut	mimarks-survey	Xenobiotics shape the physiology and gene expression of the active human gut microbiome	mgm4495658.3	h_sapiens_asm	TRUE
1089	CMPH39: human-gut	Cambridge, MA	human-gut	73579	USA	Harvard University	Amplicon	-71.14	0.842	FALSE	7	human-associated habitat	USA	31.9092	Feces	Turnbaugh	TRUE	terrestrial biome	Peter	ENVO:00000446	mge64703	ENVO:00009003	63298	NIH	14424249	5.843	2012-07-09T17:38:55	Harvard University	USA	mgs64702	196.038	CMPH39	ENVO:00002003	mgl64704	Turnbaugh	Peter	mgp1319	42.38	illumina	7	CMPH39	2011-01-03	CMPH39	human-gut	mimarks-survey	Xenobiotics shape the physiology and gene expression of the active human gut microbiome	mgm4495665.3	h_sapiens_asm	TRUE
1090	CMPH45: human-gut	Cambridge, MA	human-gut	98946	USA	Harvard University	Amplicon	-71.14	0.836	FALSE	7	human-associated habitat	USA	13.4127	Feces	Turnbaugh	TRUE	terrestrial biome	Peter	ENVO:00000446	mge64721	ENVO:00009003	63305	NIH	19542399	5.713	2012-07-09T17:38:55	Harvard University	USA	mgs64720	197.506	CMPH45	ENVO:00002003	mgl64722	Turnbaugh	Peter	mgp1319	42.38	illumina	7	CMPH45	2011-04-03	CMPH45	human-gut	mimarks-survey	Xenobiotics shape the physiology and gene expression of the active human gut microbiome	mgm4495672.3	h_sapiens_asm	TRUE
1091	CMPH57: human-gut	Cambridge, MA	human-gut	17803	USA	Harvard University	Amplicon	-71.14	0.876	FALSE	7	human-associated habitat	USA	25.4954	Feces	Turnbaugh	TRUE	terrestrial biome	Peter	ENVO:00000446	mge64754	ENVO:00009003	63317	NIH	3484957	6.569	2012-07-09T17:38:57	Harvard University	USA	mgs64753	195.751	CMPH57	ENVO:00002003	mgl64755	Turnbaugh	Peter	mgp1319	42.38	illumina	7	CMPH57	2011-04-03	CMPH57	human-gut	mimarks-survey	Xenobiotics shape the physiology and gene expression of the active human gut microbiome	mgm4495684.3	h_sapiens_asm	TRUE
1092	CMPH82: human-gut	Cambridge, MA	human-gut	18150	USA	Harvard University	Amplicon	-71.14	0.917	FALSE	7	human-associated habitat	USA	20.2099	Feces	Turnbaugh	TRUE	terrestrial biome	Peter	ENVO:00000446	mge64823	ENVO:00009003	63343	NIH	3529957	9.792	2012-07-09T17:38:59	Harvard University	USA	mgs64822	194.488	CMPH82	ENVO:00002003	mgl64824	Turnbaugh	Peter	mgp1319	42.38	illumina	7	CMPH82	2011-11-02	CMPH82	human-gut	mimarks-survey	Xenobiotics shape the physiology and gene expression of the active human gut microbiome	mgm4495710.3	h_sapiens_asm	TRUE
1093	CMPH84: human-gut	Cambridge, MA	human-gut	12374	USA	Harvard University	Amplicon	-71.14	0.951	FALSE	7	human-associated habitat	USA	19.1275	Feces	Turnbaugh	TRUE	terrestrial biome	Peter	ENVO:00000446	mge64829	ENVO:00009003	63345	NIH	2397925	9.692	2012-07-09T17:39:00	Harvard University	USA	mgs64828	193.787	CMPH84	ENVO:00002003	mgl64830	Turnbaugh	Peter	mgp1319	42.38	illumina	7	CMPH84	2011-11-02	CMPH84	human-gut	mimarks-survey	Xenobiotics shape the physiology and gene expression of the active human gut microbiome	mgm4495712.3	h_sapiens_asm	TRUE
1094	CMPH85: human-gut	Cambridge, MA	human-gut	16067	USA	Harvard University	Amplicon	-71.14	0.958	FALSE	7	human-associated habitat	USA	23.1738	Feces	Turnbaugh	TRUE	terrestrial biome	Peter	ENVO:00000446	mge64832	ENVO:00009003	63346	NIH	3109736	9.851	2012-07-09T17:39:00	Harvard University	USA	mgs64831	193.548	CMPH85	ENVO:00002003	mgl64833	Turnbaugh	Peter	mgp1319	42.38	illumina	7	CMPH85	2011-11-02	CMPH85	human-gut	mimarks-survey	Xenobiotics shape the physiology and gene expression of the active human gut microbiome	mgm4495713.3	h_sapiens_asm	TRUE
1095	FDB23: human-gut	Nangang District,Harbin.Heilongjiang Provience	human-gut	22676	China		Amplicon	126.669	0.901	FALSE	7	human-associated habitat		84.0325	feces	Guo	TRUE	terrestrial biome		ENVO:00000446	mge70725	ENVO:00009003	65192	This research was supported by National Natural Science Foundation of China (Grant No. 31025019, 31125021), the Innovation Team Development of the Ministry of Education of China (Grant No. IRT0967), China Agriculture Research System (Grant No. CARS-37)	5786646	2.883	2012-07-29T02:13:08	Key Laboratory of Dairy Biotechnology and Engineering, Education Ministry of P. R. China, Department of Food Science and Engineering, Inner Mongolia Agricultural University	China	mgs70724	255.188	FDB23	ENVO:00002003	mgl70726		Zhuang	mgp1538	45.771	454	7	FDB23	2010-02-09	FDB23	human-gut	mimarks-survey	Benchmarking the healthy gut microbiota of young Chinese populations across geography, lifestyle and ethnic origin	mgm4497559.3	h_sapiens_asm	TRUE
1096	FDB31: human-gut	Daoli District,Harbin.Heilongjiang Provience	human-gut	18964	China		Amplicon	126.63	0.906	FALSE	7	human-associated habitat		28.0792	feces	Guo	TRUE	terrestrial biome		ENVO:00000446	mge70752	ENVO:00009003	65201	This research was supported by National Natural Science Foundation of China (Grant No. 31025019, 31125021), the Innovation Team Development of the Ministry of Education of China (Grant No. IRT0967), China Agriculture Research System (Grant No. CARS-37)	4595043	1.092	2012-07-29T02:13:08	Key Laboratory of Dairy Biotechnology and Engineering, Education Ministry of P. R. China, Department of Food Science and Engineering, Inner Mongolia Agricultural University	China	mgs70751	242.303	FDB31	ENVO:00002003	mgl70753		Zhuang	mgp1538	45.781	454	7	FDB31	2010-02-09	FDB31	human-gut	mimarks-survey	Benchmarking the healthy gut microbiota of young Chinese populations across geography, lifestyle and ethnic origin	mgm4497568.3	h_sapiens_asm	TRUE
1097	FGX15: human-gut	Xixiangtang District,Nanning,Guangxi Zhuang Autonomous Region	human-gut	9625	China		Amplicon	108.315	0.893	FALSE	7	human-associated habitat		40.9545	feces	Guo	TRUE	terrestrial biome		ENVO:00000446	mge70803	ENVO:00009003	65218	This research was supported by National Natural Science Foundation of China (Grant No. 31025019, 31125021), the Innovation Team Development of the Ministry of Education of China (Grant No. IRT0967), China Agriculture Research System (Grant No. CARS-37)	2496510	2.766	2012-07-29T02:13:10	Key Laboratory of Dairy Biotechnology and Engineering, Education Ministry of P. R. China, Department of Food Science and Engineering, Inner Mongolia Agricultural University	China	mgs70802	259.378	FGX15	ENVO:00002003	mgl70804		Zhuang	mgp1538	22.827	454	7	FGX15	17-09-10	FGX15	human-gut	mimarks-survey	Benchmarking the healthy gut microbiota of young Chinese populations across geography, lifestyle and ethnic origin	mgm4497585.3	h_sapiens_asm	TRUE
1098	FGX21: human-gut	Xixiangtang District,Nanning,Guangxi Zhuang Autonomous Region	human-gut	9765	China		Amplicon	108.315	0.869	FALSE	7	human-associated habitat		45.1372	feces	Guo	TRUE	terrestrial biome		ENVO:00000446	mge70824	ENVO:00009003	65225	This research was supported by National Natural Science Foundation of China (Grant No. 31025019, 31125021), the Innovation Team Development of the Ministry of Education of China (Grant No. IRT0967), China Agriculture Research System (Grant No. CARS-37)	2535807	2.767	2012-07-29T02:13:11	Key Laboratory of Dairy Biotechnology and Engineering, Education Ministry of P. R. China, Department of Food Science and Engineering, Inner Mongolia Agricultural University	China	mgs70823	259.683	FGX21	ENVO:00002003	mgl70825		Zhuang	mgp1538	22.827	454	7	FGX21	17-09-10	FGX21	human-gut	mimarks-survey	Benchmarking the healthy gut microbiota of young Chinese populations across geography, lifestyle and ethnic origin	mgm4497592.3	h_sapiens_asm	TRUE
1099	FGX24: human-gut	Lingyun County,Baise,Guangxi Zhuang Autonomous Region	human-gut	19004	China		Amplicon	106.563	0.877	FALSE	7	human-associated habitat		51.1432	feces	Guo	TRUE	terrestrial biome		ENVO:00000446	mge70833	ENVO:00009003	65228	This research was supported by National Natural Science Foundation of China (Grant No. 31025019, 31125021), the Innovation Team Development of the Ministry of Education of China (Grant No. IRT0967), China Agriculture Research System (Grant No. CARS-37)	4922241	2.81	2012-07-29T02:13:11	Key Laboratory of Dairy Biotechnology and Engineering, Education Ministry of P. R. China, Department of Food Science and Engineering, Inner Mongolia Agricultural University	China	mgs70832	259.011	FGX24	ENVO:00002003	mgl70834		Zhuang	mgp1538	24.377	454	7	FGX24	18-09-10	FGX24	human-gut	mimarks-survey	Benchmarking the healthy gut microbiota of young Chinese populations across geography, lifestyle and ethnic origin	mgm4497595.3	h_sapiens_asm	TRUE
1100	FGX34: human-gut	Lingyun County,Baise,Guangxi Zhuang Autonomous Region	human-gut	12162	China		Amplicon	106.563	0.89	FALSE	7	human-associated habitat		31.4164	feces	Guo	TRUE	terrestrial biome		ENVO:00000446	mge70866	ENVO:00009003	65239	This research was supported by National Natural Science Foundation of China (Grant No. 31025019, 31125021), the Innovation Team Development of the Ministry of Education of China (Grant No. IRT0967), China Agriculture Research System (Grant No. CARS-37)	3121310	1.914	2012-07-29T02:13:12	Key Laboratory of Dairy Biotechnology and Engineering, Education Ministry of P. R. China, Department of Food Science and Engineering, Inner Mongolia Agricultural University	China	mgs70865	256.644	FGX34	ENVO:00002003	mgl70867		Zhuang	mgp1538	24.377	454	7	FGX34	18-09-10	FGX34	human-gut	mimarks-survey	Benchmarking the healthy gut microbiota of young Chinese populations across geography, lifestyle and ethnic origin	mgm4497606.3	h_sapiens_asm	TRUE
1101	FGX7: human-gut	Xixiangtang District,Nanning,Guangxi Zhuang Autonomous Region	human-gut	7423	China		Amplicon	108.315	0.873	FALSE	7	human-associated habitat		66.0538	feces	Guo	TRUE	terrestrial biome		ENVO:00000446	mge70914	ENVO:00009003	65255	This research was supported by National Natural Science Foundation of China (Grant No. 31025019, 31125021), the Innovation Team Development of the Ministry of Education of China (Grant No. IRT0967), China Agriculture Research System (Grant No. CARS-37)	1852237	2.572	2012-07-29T02:13:13	Key Laboratory of Dairy Biotechnology and Engineering, Education Ministry of P. R. China, Department of Food Science and Engineering, Inner Mongolia Agricultural University	China	mgs70913	249.527	FGX7	ENVO:00002003	mgl70915		Zhuang	mgp1538	22.827	454	7	FGX7	17-09-10	FGX7	human-gut	mimarks-survey	Benchmarking the healthy gut microbiota of young Chinese populations across geography, lifestyle and ethnic origin	mgm4497622.3	h_sapiens_asm	TRUE
1102	FGX9: human-gut	Xingning District,Nanning,Guangxi Zhuang Autonomous Region	human-gut	10685	China		Amplicon	108.366	0.922	FALSE	7	human-associated habitat		54.7137	feces	Guo	TRUE	terrestrial biome		ENVO:00000446	mge70920	ENVO:00009003	65257	This research was supported by National Natural Science Foundation of China (Grant No. 31025019, 31125021), the Innovation Team Development of the Ministry of Education of China (Grant No. IRT0967), China Agriculture Research System (Grant No. CARS-37)	2775052	2.765	2012-07-29T02:13:14	Key Laboratory of Dairy Biotechnology and Engineering, Education Ministry of P. R. China, Department of Food Science and Engineering, Inner Mongolia Agricultural University	China	mgs70919	259.715	FGX9	ENVO:00002003	mgl70921		Zhuang	mgp1538	22.883	454	7	FGX9	17-09-10	FGX9	human-gut	mimarks-survey	Benchmarking the healthy gut microbiota of young Chinese populations across geography, lifestyle and ethnic origin	mgm4497624.3	h_sapiens_asm	TRUE
1103	FHN17: human-gut	Jinshui District,Zhengzhou,Henan Provience	human-gut	11107	China		Amplicon	113.661	0.895	FALSE	7	human-associated habitat		49.858	feces	Guo	TRUE	terrestrial biome		ENVO:00000446	mge70941	ENVO:00009003	65264	This research was supported by National Natural Science Foundation of China (Grant No. 31025019, 31125021), the Innovation Team Development of the Ministry of Education of China (Grant No. IRT0967), China Agriculture Research System (Grant No. CARS-37)	2860623	2.096	2012-07-29T02:13:14	Key Laboratory of Dairy Biotechnology and Engineering, Education Ministry of P. R. China, Department of Food Science and Engineering, Inner Mongolia Agricultural University	China	mgs70940	257.551	FHN17	ENVO:00002003	mgl70942		Zhuang	mgp1538	34.805	454	7	FHN17	2010-07-09	FHN17	human-gut	mimarks-survey	Benchmarking the healthy gut microbiota of young Chinese populations across geography, lifestyle and ethnic origin	mgm4497631.3	h_sapiens_asm	TRUE
1104	FHN25: human-gut	Jinshui District,Zhengzhou,Henan Provience	human-gut	8256	China		Amplicon	113.661	0.917	FALSE	7	human-associated habitat		51.2887	feces	Guo	TRUE	terrestrial biome		ENVO:00000446	mge70968	ENVO:00009003	65273	This research was supported by National Natural Science Foundation of China (Grant No. 31025019, 31125021), the Innovation Team Development of the Ministry of Education of China (Grant No. IRT0967), China Agriculture Research System (Grant No. CARS-37)	2097085	3.055	2012-07-29T02:13:15	Key Laboratory of Dairy Biotechnology and Engineering, Education Ministry of P. R. China, Department of Food Science and Engineering, Inner Mongolia Agricultural University	China	mgs70967	254.007	FHN25	ENVO:00002003	mgl70969		Zhuang	mgp1538	34.805	454	7	FHN25	2010-07-09	FHN25	human-gut	mimarks-survey	Benchmarking the healthy gut microbiota of young Chinese populations across geography, lifestyle and ethnic origin	mgm4497640.3	h_sapiens_asm	TRUE
1105	FHS12: human-gut	Saihan District,Hohhot,Inner Mongolia Autonomous Region	human-gut	16907	China		Amplicon	111.71	0.924	FALSE	7	human-associated habitat		39.9446	feces	Guo	TRUE	terrestrial biome		ENVO:00000446	mge71001	ENVO:00009003	65284	This research was supported by National Natural Science Foundation of China (Grant No. 31025019, 31125021), the Innovation Team Development of the Ministry of Education of China (Grant No. IRT0967), China Agriculture Research System (Grant No. CARS-37)	4340163	2.043	2012-07-29T02:13:16	Key Laboratory of Dairy Biotechnology and Engineering, Education Ministry of P. R. China, Department of Food Science and Engineering, Inner Mongolia Agricultural University	China	mgs71000	256.708	FHS12	ENVO:00002003	mgl71002		Zhuang	mgp1538	40.816	454	7	FHS12	18-09-10	FHS12	human-gut	mimarks-survey	Benchmarking the healthy gut microbiota of young Chinese populations across geography, lifestyle and ethnic origin	mgm4497651.3	h_sapiens_asm	TRUE
1106	FHS3: human-gut	Saihan District,Hohhot,Inner Mongolia Autonomous Region	human-gut	15411	China		Amplicon	111.71	0.909	FALSE	7	human-associated habitat		47.6483	feces	Guo	TRUE	terrestrial biome		ENVO:00000446	mge71037	ENVO:00009003	65296	This research was supported by National Natural Science Foundation of China (Grant No. 31025019, 31125021), the Innovation Team Development of the Ministry of Education of China (Grant No. IRT0967), China Agriculture Research System (Grant No. CARS-37)	3982838	3.37	2012-07-29T02:13:17	Key Laboratory of Dairy Biotechnology and Engineering, Education Ministry of P. R. China, Department of Food Science and Engineering, Inner Mongolia Agricultural University	China	mgs71036	258.441	FHS3	ENVO:00002003	mgl71038		Zhuang	mgp1538	40.816	454	7	FHS3	18-09-10	FHS3	human-gut	mimarks-survey	Benchmarking the healthy gut microbiota of young Chinese populations across geography, lifestyle and ethnic origin	mgm4497663.3	h_sapiens_asm	TRUE
1107	FHS5: human-gut	Saihan District,Hohhot,Inner Mongolia Autonomous Region	human-gut	12247	China		Amplicon	111.71	0.893	FALSE	7	human-associated habitat		49.5466	feces	Guo	TRUE	terrestrial biome		ENVO:00000446	mge71043	ENVO:00009003	65298	This research was supported by National Natural Science Foundation of China (Grant No. 31025019, 31125021), the Innovation Team Development of the Ministry of Education of China (Grant No. IRT0967), China Agriculture Research System (Grant No. CARS-37)	3055504	1.706	2012-07-29T02:13:17	Key Laboratory of Dairy Biotechnology and Engineering, Education Ministry of P. R. China, Department of Food Science and Engineering, Inner Mongolia Agricultural University	China	mgs71042	249.49	FHS5	ENVO:00002003	mgl71044		Zhuang	mgp1538	40.816	454	7	FHS5	18-09-10	FHS5	human-gut	mimarks-survey	Benchmarking the healthy gut microbiota of young Chinese populations across geography, lifestyle and ethnic origin	mgm4497665.3	h_sapiens_asm	TRUE
1108	FSC19: human-gut	Pujiang County,Chengdu,Sichuan Provience	human-gut	11082	China		Amplicon	103.504	0.905	FALSE	7	human-associated habitat		77.0124	feces	Guo	TRUE	terrestrial biome		ENVO:00000446	mge71130	ENVO:00009003	65327	This research was supported by National Natural Science Foundation of China (Grant No. 31025019, 31125021), the Innovation Team Development of the Ministry of Education of China (Grant No. IRT0967), China Agriculture Research System (Grant No. CARS-37)	2819848	2.01	2012-07-29T02:13:20	Key Laboratory of Dairy Biotechnology and Engineering, Education Ministry of P. R. China, Department of Food Science and Engineering, Inner Mongolia Agricultural University	China	mgs71129	254.453	FSC19	ENVO:00002003	mgl71131		Zhuang	mgp1538	30.21	454	7	FSC19	14-09-10	FSC19	human-gut	mimarks-survey	Benchmarking the healthy gut microbiota of young Chinese populations across geography, lifestyle and ethnic origin	mgm4497694.3	h_sapiens_asm	TRUE
1109	FSC20: human-gut	Pujiang County,Chengdu,Sichuan Provience	human-gut	13250	China		Amplicon	103.504	0.888	FALSE	7	human-associated habitat		44.8439	feces	Guo	TRUE	terrestrial biome		ENVO:00000446	mge71133	ENVO:00009003	65328	This research was supported by National Natural Science Foundation of China (Grant No. 31025019, 31125021), the Innovation Team Development of the Ministry of Education of China (Grant No. IRT0967), China Agriculture Research System (Grant No. CARS-37)	3374179	2.159	2012-07-29T02:13:20	Key Laboratory of Dairy Biotechnology and Engineering, Education Ministry of P. R. China, Department of Food Science and Engineering, Inner Mongolia Agricultural University	China	mgs71132	254.655	FSC20	ENVO:00002003	mgl71134		Zhuang	mgp1538	30.21	454	7	FSC20	14-09-10	FSC20	human-gut	mimarks-survey	Benchmarking the healthy gut microbiota of young Chinese populations across geography, lifestyle and ethnic origin	mgm4497695.3	h_sapiens_asm	TRUE
1110	FXJ18: human-gut	Tianshan District, Urumqi, Xinjiang Uygur Autonomous Region	human-gut	22075	China		Amplicon	87.48	0.907	TRUE	7	human-associated habitat		81.3041	feces	Guo	TRUE	terrestrial biome		ENVO:00000446	mge278136	ENVO:00009003	65347	This research was supported by National Natural Science Foundation of China (Grant No. 31025019, 31125021), the Innovation Team Development of the Ministry of Education of China (Grant No. IRT0967), China Agriculture Research System (Grant No. CARS-37)	5603543	3.11	2012-07-29T02:13:22	Key Laboratory of Dairy Biotechnology and Engineering, Education Ministry of P. R. China, Department of Food Science and Engineering, Inner Mongolia Agricultural University	China	mgs278135	253.841	FXJ18	ENVO:00002003	mgl278137		Zhuang	mgp1538	43.806	454	7	FXJ18	21-09-10	FXJ18	human-gut	mimarks-survey	Benchmarking the healthy gut microbiota of young Chinese populations across geography, lifestyle and ethnic origin	mgm4497714.3	h_sapiens_asm	TRUE
1111	FXJ37: human-gut	Tianshan District, Urumqi, Xinjiang Uygur Autonomous Region	human-gut	12266	China		Amplicon	87.48	0.963	TRUE	7	human-associated habitat		8.80354	feces	Guo	TRUE	terrestrial biome		ENVO:00000446	mge278190	ENVO:00009003	65365	This research was supported by National Natural Science Foundation of China (Grant No. 31025019, 31125021), the Innovation Team Development of the Ministry of Education of China (Grant No. IRT0967), China Agriculture Research System (Grant No. CARS-37)	3118377	1.297	2012-07-29T02:13:24	Key Laboratory of Dairy Biotechnology and Engineering, Education Ministry of P. R. China, Department of Food Science and Engineering, Inner Mongolia Agricultural University	China	mgs278189	254.229	FXJ37	ENVO:00002003	mgl278191		Zhuang	mgp1538	43.806	454	7	FXJ37	21-09-10	FXJ37	human-gut	mimarks-survey	Benchmarking the healthy gut microbiota of young Chinese populations across geography, lifestyle and ethnic origin	mgm4497732.3	h_sapiens_asm	TRUE
1112	FXJ47: human-gut	Tianshan District, Urumqi, Xinjiang Uygur Autonomous Region	human-gut	13174	China		Amplicon	87.48	0.852	TRUE	7	human-associated habitat		76.8081	feces	Guo	TRUE	terrestrial biome		ENVO:00000446	mge278211	ENVO:00009003	65372	This research was supported by National Natural Science Foundation of China (Grant No. 31025019, 31125021), the Innovation Team Development of the Ministry of Education of China (Grant No. IRT0967), China Agriculture Research System (Grant No. CARS-37)	3328672	3.311	2012-07-29T02:13:25	Key Laboratory of Dairy Biotechnology and Engineering, Education Ministry of P. R. China, Department of Food Science and Engineering, Inner Mongolia Agricultural University	China	mgs278210	252.67	FXJ47	ENVO:00002003	mgl278212		Zhuang	mgp1538	43.806	454	7	FXJ47	21-09-10	FXJ47	human-gut	mimarks-survey	Benchmarking the healthy gut microbiota of young Chinese populations across geography, lifestyle and ethnic origin	mgm4497739.3	h_sapiens_asm	TRUE
1113	FXJ52: human-gut	Shuimogou District, Urumqi, Xinjiang Uygur Autonomous Region	human-gut	15092	China		Amplicon	87.66	0.896	TRUE	7	human-associated habitat		86.2269	feces	Guo	TRUE	terrestrial biome		ENVO:00000446	mge278229	ENVO:00009003	65378	This research was supported by National Natural Science Foundation of China (Grant No. 31025019, 31125021), the Innovation Team Development of the Ministry of Education of China (Grant No. IRT0967), China Agriculture Research System (Grant No. CARS-37)	3744581	2.805	2012-07-29T02:13:25	Key Laboratory of Dairy Biotechnology and Engineering, Education Ministry of P. R. China, Department of Food Science and Engineering, Inner Mongolia Agricultural University	China	mgs278228	248.117	FXJ52	ENVO:00002003	mgl278230		Zhuang	mgp1538	43.839	454	7	FXJ52	21-09-10	FXJ52	human-gut	mimarks-survey	Benchmarking the healthy gut microbiota of young Chinese populations across geography, lifestyle and ethnic origin	mgm4497745.3	h_sapiens_asm	TRUE
1114	FXJ7: human-gut	Altay County, Altay, Xinjiang Uygur Autonomous Region	human-gut	12964	China		Amplicon	86.05	0.84	TRUE	7	human-associated habitat		48.4037	feces	Guo	TRUE	terrestrial biome		ENVO:00000446	mge278238	ENVO:00009003	65381	This research was supported by National Natural Science Foundation of China (Grant No. 31025019, 31125021), the Innovation Team Development of the Ministry of Education of China (Grant No. IRT0967), China Agriculture Research System (Grant No. CARS-37)	3265521	3.106	2012-07-29T02:13:25	Key Laboratory of Dairy Biotechnology and Engineering, Education Ministry of P. R. China, Department of Food Science and Engineering, Inner Mongolia Agricultural University	China	mgs278237	251.891	FXJ7	ENVO:00002003	mgl278239		Zhuang	mgp1538	47.868	454	7	FXJ7	23-09-10	FXJ7	human-gut	mimarks-survey	Benchmarking the healthy gut microbiota of young Chinese populations across geography, lifestyle and ethnic origin	mgm4497748.3	h_sapiens_asm	TRUE
1115	FXM2: human-gut	Bordered Yellow Banner,Xilinguole,Inner Mongolia Autonomous Region	human-gut	21686	China		Amplicon	115.6	0.882	TRUE	7	human-associated habitat		108.562	feces	Guo	TRUE	terrestrial biome		ENVO:00000446	mge278277	ENVO:00009003	65394	This research was supported by National Natural Science Foundation of China (Grant No. 31025019, 31125021), the Innovation Team Development of the Ministry of Education of China (Grant No. IRT0967), China Agriculture Research System (Grant No. CARS-37)	5492333	3.278	2012-07-29T02:13:27	Key Laboratory of Dairy Biotechnology and Engineering, Education Ministry of P. R. China, Department of Food Science and Engineering, Inner Mongolia Agricultural University	China	mgs278276	253.266	FXM2	ENVO:00002003	mgl278278		Zhuang	mgp1538	42.283	454	7	FXM2	15-09-10	FXM2	human-gut	mimarks-survey	Benchmarking the healthy gut microbiota of young Chinese populations across geography, lifestyle and ethnic origin	mgm4497761.3	h_sapiens_asm	TRUE
1116	FXZ18: human-gut	Nagqu County,Nagqu ,Tibetan Autonomous Region	human-gut	21876	China		Amplicon	90.88	0.852	TRUE	7	human-associated habitat		49.0606	feces	Guo	TRUE	terrestrial biome		ENVO:00000446	mge278352	ENVO:00009003	65419	This research was supported by National Natural Science Foundation of China (Grant No. 31025019, 31125021), the Innovation Team Development of the Ministry of Education of China (Grant No. IRT0967), China Agriculture Research System (Grant No. CARS-37)	5542825	2.441	2012-07-29T02:13:29	Key Laboratory of Dairy Biotechnology and Engineering, Education Ministry of P. R. China, Department of Food Science and Engineering, Inner Mongolia Agricultural University	China	mgs278351	253.375	FXZ18	ENVO:00002003	mgl278353		Zhuang	mgp1538	31.527	454	7	FXZ18	2010-11-09	FXZ18	human-gut	mimarks-survey	Benchmarking the healthy gut microbiota of young Chinese populations across geography, lifestyle and ethnic origin	mgm4497786.3	h_sapiens_asm	TRUE
1117	FXZ45: human-gut	Chengguan District,Lhasa ,Tibetan Autonomous Region	human-gut	12771	China		Amplicon	91.01	0.85	TRUE	7	human-associated habitat		11.6415	feces	Guo	TRUE	terrestrial biome		ENVO:00000446	mge278415	ENVO:00009003	65440	This research was supported by National Natural Science Foundation of China (Grant No. 31025019, 31125021), the Innovation Team Development of the Ministry of Education of China (Grant No. IRT0967), China Agriculture Research System (Grant No. CARS-37)	3262703	1.504	2012-07-29T02:13:31	Key Laboratory of Dairy Biotechnology and Engineering, Education Ministry of P. R. China, Department of Food Science and Engineering, Inner Mongolia Agricultural University	China	mgs278414	255.477	FXZ45	ENVO:00002003	mgl278416		Zhuang	mgp1538	29.668	454	7	FXZ45	2010-08-09	FXZ45	human-gut	mimarks-survey	Benchmarking the healthy gut microbiota of young Chinese populations across geography, lifestyle and ethnic origin	mgm4497807.3	h_sapiens_asm	TRUE
1118	FXZ53: human-gut	Chengguan District,Lhasa ,Tibetan Autonomous Region	human-gut	14439	China		Amplicon	91.01	0.9	TRUE	7	human-associated habitat		25.4225	feces	Guo	TRUE	terrestrial biome		ENVO:00000446	mge278442	ENVO:00009003	65449	This research was supported by National Natural Science Foundation of China (Grant No. 31025019, 31125021), the Innovation Team Development of the Ministry of Education of China (Grant No. IRT0967), China Agriculture Research System (Grant No. CARS-37)	3702587	2.039	2012-07-29T02:13:32	Key Laboratory of Dairy Biotechnology and Engineering, Education Ministry of P. R. China, Department of Food Science and Engineering, Inner Mongolia Agricultural University	China	mgs278441	256.43	FXZ53	ENVO:00002003	mgl278443		Zhuang	mgp1538	29.668	454	7	FXZ53	2010-08-09	FXZ53	human-gut	mimarks-survey	Benchmarking the healthy gut microbiota of young Chinese populations across geography, lifestyle and ethnic origin	mgm4497816.3	h_sapiens_asm	TRUE
1119	FYN13: human-gut	Xishan District, Kunming,Yunnan Provience	human-gut	24001	China		Amplicon	102.26	0.861	TRUE	7	human-associated habitat		53.083	feces	Guo	TRUE	terrestrial biome		ENVO:00000446	mge278466	ENVO:00009003	65457	This research was supported by National Natural Science Foundation of China (Grant No. 31025019, 31125021), the Innovation Team Development of the Ministry of Education of China (Grant No. IRT0967), China Agriculture Research System (Grant No. CARS-37)	6081738	2.616	2012-07-29T02:13:33	Key Laboratory of Dairy Biotechnology and Engineering, Education Ministry of P. R. China, Department of Food Science and Engineering, Inner Mongolia Agricultural University	China	mgs278465	253.395	FYN13	ENVO:00002003	mgl278467		Zhuang	mgp1538	25.048	454	7	FYN13	2010-08-09	FYN13	human-gut	mimarks-survey	Benchmarking the healthy gut microbiota of young Chinese populations across geography, lifestyle and ethnic origin	mgm4497824.3	h_sapiens_asm	TRUE
1120	FYN26: human-gut	Jianchuan County,Dali Bai Autonomous Prefecture,Yunnan Provience	human-gut	21450	China		Amplicon	99.48	0.932	TRUE	7	human-associated habitat		37.9827	feces	Guo	TRUE	terrestrial biome		ENVO:00000446	mge278508	ENVO:00009003	65471	This research was supported by National Natural Science Foundation of China (Grant No. 31025019, 31125021), the Innovation Team Development of the Ministry of Education of China (Grant No. IRT0967), China Agriculture Research System (Grant No. CARS-37)	5304881	1.926	2012-07-29T02:13:34	Key Laboratory of Dairy Biotechnology and Engineering, Education Ministry of P. R. China, Department of Food Science and Engineering, Inner Mongolia Agricultural University	China	mgs278507	247.314	FYN26	ENVO:00002003	mgl278509		Zhuang	mgp1538	26.565	454	7	FYN26	2010-06-09	FYN26	human-gut	mimarks-survey	Benchmarking the healthy gut microbiota of young Chinese populations across geography, lifestyle and ethnic origin	mgm4497838.3	h_sapiens_asm	TRUE
1121	FYN42: human-gut	Panlong District, Kunming,Yunnan Provience	human-gut	11407	China		Amplicon	102.58	0.892	TRUE	7	human-associated habitat		39.5068	feces	Guo	TRUE	terrestrial biome		ENVO:00000446	mge278562	ENVO:00009003	65489	This research was supported by National Natural Science Foundation of China (Grant No. 31025019, 31125021), the Innovation Team Development of the Ministry of Education of China (Grant No. IRT0967), China Agriculture Research System (Grant No. CARS-37)	2909532	1.783	2012-07-29T02:13:36	Key Laboratory of Dairy Biotechnology and Engineering, Education Ministry of P. R. China, Department of Food Science and Engineering, Inner Mongolia Agricultural University	China	mgs278561	255.065	FYN42	ENVO:00002003	mgl278563		Zhuang	mgp1538	25.079	454	7	FYN42	2010-08-09	FYN42	human-gut	mimarks-survey	Benchmarking the healthy gut microbiota of young Chinese populations across geography, lifestyle and ethnic origin	mgm4497856.3	h_sapiens_asm	TRUE
1122	C31S2: human-gut	Virginia	human-gut	6275	USA		MT	-77.27	0.982	TRUE	7	human-associated habitat		14.0424	feces	Young	TRUE	Temperate broadleaf and mixed forest biome		ENVO:00000876	mge75565	ENVO:00009003	68658		1448708	1.136	2012-09-11T18:49:00	Department of Internal Medicine, University of Michigan	United States of America	mgs75564	230.87	C31S2	ENVO:00002003	mgl75566		Vincent	mgp1957	37.33	454	7	C31S2	26-04-10	C31S2	human-gut	mimarks-survey	Human Norovirus Study	mgm4501025.3	h_sapiens_asm	FALSE
1123	C34S1: human-gut	Virginia	human-gut	3487	USA		MT	-77.27	0.892	TRUE	7	human-associated habitat		41.5224	feces	Young	TRUE	Temperate broadleaf and mixed forest biome		ENVO:00000876	mge75574	ENVO:00009003	68663		982325	1.079	2012-09-11T18:49:01	Department of Internal Medicine, University of Michigan	United States of America	mgs75573	281.711	C34S1	ENVO:00002003	mgl75575		Vincent	mgp1957	37.33	454	7	C34S1	31-03-10	C34S1	human-gut	mimarks-survey	Human Norovirus Study	mgm4501030.3	h_sapiens_asm	FALSE
1124	CMPH224: human-gut	Cambridge, MA	human-gut	128776	USA	Harvard University	Amplicon	-71.14	1.026	TRUE	7	human-associated habitat	USA	17.6739	Feces	Turnbaugh	TRUE	terrestrial biome	Peter	ENVO:00000446	mge78442	ENVO:00009003	70080	NIH	12972174	3.624	2012-09-21T19:59:11	Harvard University	USA	mgs78441	100.734	CMPH224	ENVO:00002003	mgl78443	Turnbaugh	Peter	mgp1319	42.38	illumina	7	CMPH224	15-05-12	CMPH224	human-gut	mimarks-survey	Xenobiotics shape the physiology and gene expression of the active human gut microbiome	mgm4502447.3	h_sapiens_asm	TRUE
1125	CMPH225: human-gut	Cambridge, MA	human-gut	221181	USA	Harvard University	Amplicon	-71.14	0.941	TRUE	7	human-associated habitat	USA	7.45872	Feces	Turnbaugh	TRUE	terrestrial biome	Peter	ENVO:00000446	mge78445	ENVO:00009003	70081	NIH	22308937	4.835	2012-09-21T19:59:11	Harvard University	USA	mgs78444	100.863	CMPH225	ENVO:00002003	mgl78446	Turnbaugh	Peter	mgp1319	42.38	illumina	7	CMPH225	15-05-12	CMPH225	human-gut	mimarks-survey	Xenobiotics shape the physiology and gene expression of the active human gut microbiome	mgm4502448.3	h_sapiens_asm	TRUE
1126	CMPH234: human-gut	Cambridge, MA	human-gut	26943	USA	Harvard University	Amplicon	-71.14	0.855	TRUE	7	human-associated habitat	USA	20.5198	Feces	Turnbaugh	TRUE	terrestrial biome	Peter	ENVO:00000446	mge78472	ENVO:00009003	70090	NIH	2716371	4.411	2012-09-21T19:59:13	Harvard University	USA	mgs78471	100.819	CMPH234	ENVO:00002003	mgl78473	Turnbaugh	Peter	mgp1319	42.38	illumina	7	CMPH234	2012-12-06	CMPH234	human-gut	mimarks-survey	Xenobiotics shape the physiology and gene expression of the active human gut microbiome	mgm4502457.3	h_sapiens_asm	TRUE
1127	CMPH240: human-gut	Cambridge, MA	human-gut	14458	USA	Harvard University	Amplicon	-71.14	1.04	TRUE	7	human-associated habitat	USA	8.17556	Feces	Turnbaugh	TRUE	terrestrial biome	Peter	ENVO:00000446	mge78490	ENVO:00009003	70096	NIH	1455036	3.382	2012-09-21T19:59:13	Harvard University	USA	mgs78489	100.639	CMPH240	ENVO:00002003	mgl78491	Turnbaugh	Peter	mgp1319	42.38	illumina	7	CMPH240	2012-12-06	CMPH240	human-gut	mimarks-survey	Xenobiotics shape the physiology and gene expression of the active human gut microbiome	mgm4502463.3	h_sapiens_asm	TRUE
1128	CMPH249: human-gut	Cambridge, MA	human-gut	89499	USA	Harvard University	Amplicon	-71.14	0.821	TRUE	7	human-associated habitat	USA	20.4652	Feces	Turnbaugh	TRUE	terrestrial biome	Peter	ENVO:00000446	mge78517	ENVO:00009003	70105	NIH	9013000	3.856	2012-09-21T19:59:14	Harvard University	USA	mgs78516	100.705	CMPH249	ENVO:00002003	mgl78518	Turnbaugh	Peter	mgp1319	42.38	illumina	7	CMPH249	2012-05-06	CMPH249	human-gut	mimarks-survey	Xenobiotics shape the physiology and gene expression of the active human gut microbiome	mgm4502472.3	h_sapiens_asm	TRUE
1129	CMPH253: human-gut	Cambridge, MA	human-gut	222667	USA	Harvard University	Amplicon	-71.14	0.832	TRUE	7	human-associated habitat	USA	23.4406	Feces	Turnbaugh	TRUE	terrestrial biome	Peter	ENVO:00000446	mge78529	ENVO:00009003	70109	NIH	22422269	4.473	2012-09-21T19:59:15	Harvard University	USA	mgs78528	100.699	CMPH253	ENVO:00002003	mgl78530	Turnbaugh	Peter	mgp1319	42.38	illumina	7	CMPH253	2012-05-06	CMPH253	human-gut	mimarks-survey	Xenobiotics shape the physiology and gene expression of the active human gut microbiome	mgm4502476.3	h_sapiens_asm	TRUE
1130	Mock2: human-gut	Cambridge, MA	human-gut	110587	USA	Harvard University	Amplicon	-71.14	0.893	TRUE	7	human-associated habitat	USA	59.5583	Feces	Turnbaugh	TRUE	terrestrial biome	Peter	ENVO:00000446	mge78580	ENVO:00009003	70126	NIH	11095617	3.219	2012-09-21T19:59:17	Harvard University	USA	mgs78579	100.334	Mock2	ENVO:00002003	mgl78581	Turnbaugh	Peter	mgp1319	42.38	illumina	7	Mock2	13-12-11	Mock2	human-gut	mimarks-survey	Xenobiotics shape the physiology and gene expression of the active human gut microbiome	mgm4502493.3	h_sapiens_asm	TRUE
1131	23d (E1): human-gut	Seattle	human-gut	1346408	USA	FHCRC	WGS	-122.333	1.311	TRUE	7	City	USA	59.2895	biological product	Hullar	TRUE	Udvardy biome	Alex	ENVO:00002986	mge87200	ENVO:00000856	74550	Internal	216113016	0	2012-11-05T19:04:10	FHCRC	USA	mgs87199	160.511	23d (E1)	ENVO:02000043	mgl87201	Pohzitkov	Meredith	mgp2613	47.6097	other	7	IonXpress_013_rawlib	2008-01-01	IonXpress_013_rawlib	human-gut	metagenome	Bactocarb	mgm4506917.3	h_sapiens_asm	FALSE
1132	26d (G1): human-gut	Seattle	human-gut	1240394	USA	FHCRC	WGS	-122.333	1.326	TRUE	7	City	USA	139.91	biological product	Hullar	TRUE	Udvardy biome	Alex	ENVO:00002986	mge87206	ENVO:00000856	74552	Internal	197980331	0	2012-11-05T19:04:10	FHCRC	USA	mgs87205	159.611	26d (G1)	ENVO:02000043	mgl87207	Pohzitkov	Meredith	mgp2613	47.6097	other	7	IonXpress_015_rawlib	2008-01-01	IonXpress_015_rawlib	human-gut	metagenome	Bactocarb	mgm4506919.3	h_sapiens_asm	FALSE
1133	C3.contigs: human-gut	Bologna	human-gut	227551	Italy		WGS	11.3426	1.124	TRUE	7	organic feature		185.486	feces	Rampelli	TRUE	terrestrial biome		ENVO:00000446	mge149744	ENVO:01000159	74649		163648718	0	2012-11-08T17:37:04	GutMicro LAB, FABIT, University of Bologna	Italy	mgs149743	719.174	C3.contigs	ENVO:00002003	mgl149745		Simone	mgp2558	44.4949	illumina	7	C3.contigs	2009-05-05	C3.contigs	human-gut	metagenome	Functional metagenomic profiling of intestinal microbiome in extreme ageing	mgm4507016.3	h_sapiens_asm	FALSE
1134	26r (B1): human-gut	Seattle	human-gut	1992333	USA	FHCRC	MT	-122.333	0.756	TRUE	7	City	USA	146.447	biological product	Hullar	TRUE	Udvardy biome	Alex	ENVO:00002986	mge87605	ENVO:00000856	74860	Internal	189654427	2.073	2012-11-08T21:38:32	FHCRC	USA	mgs87604	95.192	26r (B1)	ENVO:02000043	mgl87606	Pohzitkov	Meredith	mgp2613	47.6097	other	7	IonXpress_002_RNA	2008-01-01	IonXpress_002_RNA	human-gut	metagenome	Bactocarb	mgm4507227.3	h_sapiens_asm	FALSE
1135	C_K41.scaftig.more500.newformat.corrected.fastq: human-gut	Utrecht, UMC	human-gut	46782	Netherlands		WGS	5.1333	1.164	TRUE	7	human-associated habitat		146.468	feces	Buelow	TRUE	Bailey biome		ENVO:00002999	mge90684	ENVO:00009003	76579		152664838		2012-11-27T18:46:25	University Medical Center Utrecht	Netherlands	mgs90683	3263.32	C_K41.scaftig.more500.newformat.corrected.fastq	ENVO:00002003	mgl90685		Elena	mgp2851	52.0833	other	7	C_K41.scaftig.more500.newformat.corrected.fastq	2011-09-06	Day 16 ICU	human-gut	metagenome	UMC Utrecht, NL, ICU patient gut microbiome	mgm4508946.3	h_sapiens_asm	TRUE
1140	E31: human-gut	Stanford, California	human-gut	227167	USA		WGS	-122.165	1.171	TRUE	7	human-associated habitat		70.2101	feces	Dethlefsen	TRUE	urban biome		ENVO:01000249	mge107674	ENVO:00009003	87750	Doris Duke Charitable Foundation	115267359	0	2013-04-07T04:46:43	Stanford	USA	mgs107673	507.412	E31	ENVO:00002003	mgl107675		Les	mgp4149	37.4225	pyrosequencing	7	E31	2005-02-12	E31	human-gut	metagenome	Ciprofloxacin perturbation of gut microbiota - metagenomics pilot study	mgm4520117.3	h_sapiens_asm	FALSE
1141	D11: human-gut	Stanford, California	human-gut	104650	USA		WGS	-122.165	1.039	TRUE	7	human-associated habitat		114.128	feces	Dethlefsen	TRUE	urban biome		ENVO:01000249	mge107623	ENVO:00009003	87754	Doris Duke Charitable Foundation	53662425	0	2013-04-07T04:46:43	Stanford	USA	mgs107622	512.78	D11	ENVO:00002003	mgl107624		Les	mgp4149	37.4225	pyrosequencing	7	D11	2005-02-06	D11	human-gut	metagenome	Ciprofloxacin perturbation of gut microbiota - metagenomics pilot study	mgm4520121.3	h_sapiens_asm	FALSE
1142	D47: human-gut	Stanford, California	human-gut	120686	USA		WGS	-122.165	1.238	TRUE	7	human-associated habitat		28.7429	feces	Dethlefsen	TRUE	urban biome		ENVO:01000249	mge107647	ENVO:00009003	87760	Doris Duke Charitable Foundation	62204602	0	2013-04-07T04:46:44	Stanford	USA	mgs107646	515.425	D47	ENVO:00002003	mgl107648		Les	mgp4149	37.4225	pyrosequencing	7	D47	2005-09-12	D47	human-gut	metagenome	Ciprofloxacin perturbation of gut microbiota - metagenomics pilot study	mgm4520127.3	h_sapiens_asm	FALSE
1143	D24: human-gut	Stanford, California	human-gut	59014	USA		WGS	-122.165	0.975	TRUE	7	human-associated habitat		71.8725	feces	Dethlefsen	TRUE	urban biome		ENVO:01000249	mge107632	ENVO:00009003	87761	Doris Duke Charitable Foundation	28842828	0	2013-04-07T04:46:44	Stanford	USA	mgs107631	488.746	D24	ENVO:00002003	mgl107633		Les	mgp4149	37.4225	pyrosequencing	7	D24	21-06-05	D24	human-gut	metagenome	Ciprofloxacin perturbation of gut microbiota - metagenomics pilot study	mgm4520128.3	h_sapiens_asm	FALSE
1157	MALI_19: human-gut	Kalifabougou, Mali	human-gut	5650	USA	J. Craig Venter Institute	Amplicon	-8.17306	0.859	TRUE	7	human-associated habitat	USA	69.6167	feces	Kirkness	TRUE	subtropical desert biome	Derek	ENVO:01000184	mge115373	ENVO:00009003	92763	National Institute of Allergy and Infectious Diseases (NIAID)	1976810	1.724	2013-06-11T16:25:03	J. Craig Venter Institute	Mali	MALI_19	349.878	MALI_19	ENVO:00002003	mgl115374	Harkins	Ewen	mgp4793	12.9522	454	7	MALI_19	14-05-11	MALI_19	human-gut	metagenome	Molecular Hallmarks of Naturally Acquired Immunity to Malaria	mgm4525130.3	h_sapiens_asm	TRUE
1158	MALI_24: human-gut	Kalifabougou, Mali	human-gut	5588	USA	J. Craig Venter Institute	Amplicon	-8.17306	0.867	TRUE	7	human-associated habitat	USA	70.585	feces	Kirkness	TRUE	subtropical desert biome	Derek	ENVO:01000184	mge115388	ENVO:00009003	92773	National Institute of Allergy and Infectious Diseases (NIAID)	1941569	1.542	2013-06-11T16:25:07	J. Craig Venter Institute	Mali	MALI_24	347.453	MALI_24	ENVO:00002003	mgl115389	Harkins	Ewen	mgp4793	12.9522	454	7	MALI_24	14-05-11	MALI_24	human-gut	metagenome	Molecular Hallmarks of Naturally Acquired Immunity to Malaria	mgm4525140.3	h_sapiens_asm	TRUE
1159	MALI_265: human-gut	Kalifabougou, Mali	human-gut	5221	USA	J. Craig Venter Institute	Amplicon	-8.17306	0.867	TRUE	7	human-associated habitat	USA	13.962	feces	Kirkness	TRUE	subtropical desert biome	Derek	ENVO:01000184	mge115532	ENVO:00009003	92779	National Institute of Allergy and Infectious Diseases (NIAID)	1814240	1.08	2013-06-11T16:25:09	J. Craig Venter Institute	Mali	MALI_265	347.489	MALI_265	ENVO:00002003	mgl115533	Harkins	Ewen	mgp4793	12.9522	454	7	MALI_265	19-05-11	MALI_265	human-gut	metagenome	Molecular Hallmarks of Naturally Acquired Immunity to Malaria	mgm4525146.3	h_sapiens_asm	TRUE
1160	MALI_28: human-gut	Kalifabougou, Mali	human-gut	4415	USA	J. Craig Venter Institute	Amplicon	-8.17306	0.859	TRUE	7	human-associated habitat	USA	83.2013	feces	Kirkness	TRUE	subtropical desert biome	Derek	ENVO:01000184	mge115400	ENVO:00009003	92782	National Institute of Allergy and Infectious Diseases (NIAID)	1562442	1.307	2013-06-11T16:25:10	J. Craig Venter Institute	Mali	MALI_28	353.894	MALI_28	ENVO:00002003	mgl115401	Harkins	Ewen	mgp4793	12.9522	454	7	MALI_28	17-05-11	MALI_28	human-gut	metagenome	Molecular Hallmarks of Naturally Acquired Immunity to Malaria	mgm4525149.3	h_sapiens_asm	TRUE
1161	MALI_3: human-gut	Kalifabougou, Mali	human-gut	6838	USA	J. Craig Venter Institute	Amplicon	-8.17306	0.862	TRUE	7	human-associated habitat	USA	39.556	feces	Kirkness	TRUE	subtropical desert biome	Derek	ENVO:01000184	mge115331	ENVO:00009003	92785	National Institute of Allergy and Infectious Diseases (NIAID)	2363652	1.275	2013-06-11T16:25:11	J. Craig Venter Institute	Mali	MALI_3	345.664	MALI_3	ENVO:00002003	mgl115332	Harkins	Ewen	mgp4793	12.9522	454	7	MALI_3	13-05-11	MALI_3	human-gut	metagenome	Molecular Hallmarks of Naturally Acquired Immunity to Malaria	mgm4525152.3	h_sapiens_asm	TRUE
1162	MALI_313: human-gut	Kalifabougou, Mali	human-gut	5067	USA	J. Craig Venter Institute	Amplicon	-8.17306	0.817	TRUE	7	human-associated habitat	USA	37.9457	feces	Kirkness	TRUE	subtropical desert biome	Derek	ENVO:01000184	mge115547	ENVO:00009003	92790	National Institute of Allergy and Infectious Diseases (NIAID)	1876854	1.277	2013-06-11T16:25:13	J. Craig Venter Institute	Mali	MALI_313	370.407	MALI_313	ENVO:00002003	mgl115548	Harkins	Ewen	mgp4793	12.9522	454	7	MALI_313	20-05-11	MALI_313	human-gut	metagenome	Molecular Hallmarks of Naturally Acquired Immunity to Malaria	mgm4525157.3	h_sapiens_asm	TRUE
1163	MALI_34: human-gut	Kalifabougou, Mali	human-gut	5525	USA	J. Craig Venter Institute	Amplicon	-8.17306	0.872	TRUE	7	human-associated habitat	USA	41.6702	feces	Kirkness	TRUE	subtropical desert biome	Derek	ENVO:01000184	mge115418	ENVO:00009003	92794	National Institute of Allergy and Infectious Diseases (NIAID)	1898095	1.244	2013-06-11T16:25:15	J. Craig Venter Institute	Mali	MALI_34	343.547	MALI_34	ENVO:00002003	mgl115419	Harkins	Ewen	mgp4793	12.9522	454	7	MALI_34	2011-12-05	MALI_34	human-gut	metagenome	Molecular Hallmarks of Naturally Acquired Immunity to Malaria	mgm4525161.3	h_sapiens_asm	TRUE
1164	MALI_367: human-gut	Kalifabougou, Mali	human-gut	4809	USA	J. Craig Venter Institute	Amplicon	-8.17306	0.862	TRUE	7	human-associated habitat	USA	21.1596	feces	Kirkness	TRUE	subtropical desert biome	Derek	ENVO:01000184	mge115553	ENVO:00009003	92797	National Institute of Allergy and Infectious Diseases (NIAID)	1645888	1.262	2013-06-11T16:25:16	J. Craig Venter Institute	Mali	MALI_367	342.252	MALI_367	ENVO:00002003	mgl115554	Harkins	Ewen	mgp4793	12.9522	454	7	MALI_367	19-05-11	MALI_367	human-gut	metagenome	Molecular Hallmarks of Naturally Acquired Immunity to Malaria	mgm4525164.3	h_sapiens_asm	TRUE
1165	MALI_399: human-gut	Kalifabougou, Mali	human-gut	7510	USA	J. Craig Venter Institute	Amplicon	-8.17306	0.872	TRUE	7	human-associated habitat	USA	46.5775	feces	Kirkness	TRUE	subtropical desert biome	Derek	ENVO:01000184	mge115568	ENVO:00009003	92805	National Institute of Allergy and Infectious Diseases (NIAID)	2642159	1.141	2013-06-11T16:25:19	J. Craig Venter Institute	Mali	MALI_399	351.819	MALI_399	ENVO:00002003	mgl115569	Harkins	Ewen	mgp4793	12.9522	454	7	MALI_399	21-05-11	MALI_399	human-gut	metagenome	Molecular Hallmarks of Naturally Acquired Immunity to Malaria	mgm4525172.3	h_sapiens_asm	TRUE
1166	MALI_506: human-gut	Kalifabougou, Mali	human-gut	5601	USA	J. Craig Venter Institute	Amplicon	-8.17306	0.846	TRUE	7	human-associated habitat	USA	29.8476	feces	Kirkness	TRUE	subtropical desert biome	Derek	ENVO:01000184	mge115613	ENVO:00009003	92830	National Institute of Allergy and Infectious Diseases (NIAID)	1927761	1.388	2013-06-11T16:25:24	J. Craig Venter Institute	Mali	MALI_506	344.182	MALI_506	ENVO:00002003	mgl115614	Harkins	Ewen	mgp4793	12.9522	454	7	MALI_506	25-05-11	MALI_506	human-gut	metagenome	Molecular Hallmarks of Naturally Acquired Immunity to Malaria	mgm4525197.3	h_sapiens_asm	TRUE
1167	MALI_531: human-gut	Kalifabougou, Mali	human-gut	6541	USA	J. Craig Venter Institute	Amplicon	-8.17306	0.939	TRUE	7	human-associated habitat	USA	19.2099	feces	Kirkness	TRUE	subtropical desert biome	Derek	ENVO:01000184	mge115634	ENVO:00009003	92840	National Institute of Allergy and Infectious Diseases (NIAID)	2328444	1.441	2013-06-11T16:25:28	J. Craig Venter Institute	Mali	MALI_531	355.977	MALI_531	ENVO:00002003	mgl115635	Harkins	Ewen	mgp4793	12.9522	454	7	MALI_531	25-05-11	MALI_531	human-gut	metagenome	Molecular Hallmarks of Naturally Acquired Immunity to Malaria	mgm4525207.3	h_sapiens_asm	TRUE
1168	MALI_550: human-gut	Kalifabougou, Mali	human-gut	5071	USA	J. Craig Venter Institute	Amplicon	-8.17306	0.88	TRUE	7	human-associated habitat	USA	33.4154	feces	Kirkness	TRUE	subtropical desert biome	Derek	ENVO:01000184	mge115649	ENVO:00009003	92847	National Institute of Allergy and Infectious Diseases (NIAID)	1769697	1.675	2013-06-11T16:25:30	J. Craig Venter Institute	Mali	MALI_550	348.984	MALI_550	ENVO:00002003	mgl115650	Harkins	Ewen	mgp4793	12.9522	454	7	MALI_550	26-05-11	MALI_550	human-gut	metagenome	Molecular Hallmarks of Naturally Acquired Immunity to Malaria	mgm4525214.3	h_sapiens_asm	TRUE
1169	MALI_58: human-gut	Kalifabougou, Mali	human-gut	5435	USA	J. Craig Venter Institute	Amplicon	-8.17306	0.817	TRUE	7	human-associated habitat	USA	47.8184	feces	Kirkness	TRUE	subtropical desert biome	Derek	ENVO:01000184	mge115478	ENVO:00009003	92857	National Institute of Allergy and Infectious Diseases (NIAID)	1711469	1.469	2013-06-11T16:25:34	J. Craig Venter Institute	Mali	MALI_58	314.898	MALI_58	ENVO:00002003	mgl115479	Harkins	Ewen	mgp4793	12.9522	454	7	MALI_58	2011-12-05	MALI_58	human-gut	metagenome	Molecular Hallmarks of Naturally Acquired Immunity to Malaria	mgm4525224.3	h_sapiens_asm	TRUE
1170	MALI_600: human-gut	Kalifabougou, Mali	human-gut	6315	USA	J. Craig Venter Institute	Amplicon	-8.17306	0.918	TRUE	7	human-associated habitat	USA	28.6709	feces	Kirkness	TRUE	subtropical desert biome	Derek	ENVO:01000184	mge115745	ENVO:00009003	92871	National Institute of Allergy and Infectious Diseases (NIAID)	1876734	1.291	2013-06-11T16:25:37	J. Craig Venter Institute	Mali	MALI_600	297.187	MALI_600	ENVO:00002003	mgl115746	Harkins	Ewen	mgp4793	12.9522	454	7	MALI_600	27-05-11	MALI_600	human-gut	metagenome	Molecular Hallmarks of Naturally Acquired Immunity to Malaria	mgm4525238.3	h_sapiens_asm	TRUE
1171	MALI_649: human-gut	Kalifabougou, Mali	human-gut	10398	USA	J. Craig Venter Institute	Amplicon	-8.17306	0.729	TRUE	7	human-associated habitat	USA	3.29223	feces	Kirkness	TRUE	subtropical desert biome	Derek	ENVO:01000184	mge115796	ENVO:00009003	92899	National Institute of Allergy and Infectious Diseases (NIAID)	3667681	1.566	2013-06-11T16:25:42	J. Craig Venter Institute	Mali	MALI_649	352.729	MALI_649	ENVO:00002003	mgl115797	Harkins	Ewen	mgp4793	12.9522	454	7	MALI_649	23-05-11	MALI_649	human-gut	metagenome	Molecular Hallmarks of Naturally Acquired Immunity to Malaria	mgm4525266.3	h_sapiens_asm	TRUE
1172	MALI_660: human-gut	Kalifabougou, Mali	human-gut	9266	USA	J. Craig Venter Institute	Amplicon	-8.17306	0.871	TRUE	7	human-associated habitat	USA	6.05735	feces	Kirkness	TRUE	subtropical desert biome	Derek	ENVO:01000184	mge115805	ENVO:00009003	92904	National Institute of Allergy and Infectious Diseases (NIAID)	3047265	1.452	2013-06-11T16:25:43	J. Craig Venter Institute	Mali	MALI_660	328.865	MALI_660	ENVO:00002003	mgl115806	Harkins	Ewen	mgp4793	12.9522	454	7	MALI_660	23-05-11	MALI_660	human-gut	metagenome	Molecular Hallmarks of Naturally Acquired Immunity to Malaria	mgm4525271.3	h_sapiens_asm	TRUE
1173	MALI_679: human-gut	Kalifabougou, Mali	human-gut	8692	USA	J. Craig Venter Institute	Amplicon	-8.17306	0.699	TRUE	7	human-associated habitat	USA	4.26409	feces	Kirkness	TRUE	subtropical desert biome	Derek	ENVO:01000184	mge115853	ENVO:00009003	92921	National Institute of Allergy and Infectious Diseases (NIAID)	2934988	2.003	2013-06-11T16:25:45	J. Craig Venter Institute	Mali	MALI_679	337.665	MALI_679	ENVO:00002003	mgl115854	Harkins	Ewen	mgp4793	12.9522	454	7	MALI_679	14-05-11	MALI_679	human-gut	metagenome	Molecular Hallmarks of Naturally Acquired Immunity to Malaria	mgm4525288.3	h_sapiens_asm	TRUE
1174	MALI_697: human-gut	Kalifabougou, Mali	human-gut	6053	USA	J. Craig Venter Institute	Amplicon	-8.17306	0.881	TRUE	7	human-associated habitat	USA	4.87618	feces	Kirkness	TRUE	subtropical desert biome	Derek	ENVO:01000184	mge115898	ENVO:00009003	92936	National Institute of Allergy and Infectious Diseases (NIAID)	1932042	1.342	2013-06-11T16:25:48	J. Craig Venter Institute	Mali	MALI_697	319.188	MALI_697	ENVO:00002003	mgl115899	Harkins	Ewen	mgp4793	12.9522	454	7	MALI_697	31-05-11	MALI_697	human-gut	metagenome	Molecular Hallmarks of Naturally Acquired Immunity to Malaria	mgm4525303.3	h_sapiens_asm	TRUE
1175	F2-X: human-gut	Japan	human-gut	80858	Japan		WGS	139.684	1.015	TRUE	7	human-associated habitat		228.315	biological product	Taylor	TRUE	anthropogenic terrestrial biome		ENVO:01000219	mge115925	ENVO:00009003	92956		85558274	0	2013-06-12T05:52:22	RIKEN	Japan	mgs115924	1058.13	F2-X	ENVO:02000043	mgl115926		Todd	mgp4778	35.4901	sanger	7	HuFX	17-12-05	HuFX	human-gut	metagenome	Healthy human gut study	mgm4525323.3	h_sapiens_asm	TRUE
1176	In-B: human-gut	Japan	human-gut	80617	Japan		WGS	139.684	0.737	TRUE	7	human-associated habitat		8.11801	biological product	Taylor	TRUE	anthropogenic terrestrial biome		ENVO:01000219	mge115931	ENVO:00009003	92958		86418686	54.65	2013-06-12T06:16:23	RIKEN	Japan	mgs115930	1071.97	In-B	ENVO:02000043	mgl115932		Todd	mgp4778	35.4901	sanger	7	In-DA	18-10-06	In-DA	human-gut	metagenome	Healthy human gut study	mgm4525325.3	h_sapiens_asm	TRUE
1200	DD113: human-gut	cambridge, ma	human-gut	21384	USA	Duke University	Amplicon	-71.1097	0.941	TRUE	7	environmental feature	USA	32.7015	feces	Turnbaugh	TRUE	terrestrial biome	Lawrence	ENVO:00000446	mge136363	ENVO:00002297	105835	NIH - National Institutes of Health	4319568	3.984	2013-10-10T19:06:08	Harvard University	USA	mgs136362	202	DD113	ENVO:00002003	mgl136364	David	Peter	mgp6248	42.3736	illumina	7	DD113	19-10-11	DD113	human-gut	mimarks-survey	DietTimeSeries	mgm4538202.3	h_sapiens_asm	TRUE
1201	DD132: human-gut	cambridge, ma	human-gut	14798	USA	Duke University	Amplicon	-71.1097	0.948	TRUE	7	environmental feature	USA	25.98	feces	Turnbaugh	TRUE	terrestrial biome	Lawrence	ENVO:00000446	mge136411	ENVO:00002297	105853	NIH - National Institutes of Health	2989196	3.294	2013-10-10T19:06:14	Harvard University	USA	mgs136410	202	DD132	ENVO:00002003	mgl136412	David	Peter	mgp6248	42.3736	illumina	7	DD132	14-10-11	DD132	human-gut	mimarks-survey	DietTimeSeries	mgm4538220.3	h_sapiens_asm	TRUE
1202	DD147: human-gut	cambridge, ma	human-gut	30666	USA	Duke University	Amplicon	-71.1097	0.875	TRUE	7	environmental feature	USA	14.236	feces	Turnbaugh	TRUE	terrestrial biome	Lawrence	ENVO:00000446	mge136453	ENVO:00002297	105868	NIH - National Institutes of Health	6194532	3.336	2013-10-10T19:06:20	Harvard University	USA	mgs136452	202	DD147	ENVO:00002003	mgl136454	David	Peter	mgp6248	42.3736	illumina	7	DD147	17-10-11	DD147	human-gut	mimarks-survey	DietTimeSeries	mgm4538235.3	h_sapiens_asm	TRUE
1203	DD155: human-gut	cambridge, ma	human-gut	65950	USA	Duke University	Amplicon	-71.1097	0.981	TRUE	7	environmental feature	USA	15.9662	feces	Turnbaugh	TRUE	terrestrial biome	Lawrence	ENVO:00000446	mge136477	ENVO:00002297	105877	NIH - National Institutes of Health	13321900	3.718	2013-10-10T19:06:23	Harvard University	USA	mgs136476	202	DD155	ENVO:00002003	mgl136478	David	Peter	mgp6248	42.3736	illumina	7	DD155	25-10-11	DD155	human-gut	mimarks-survey	DietTimeSeries	mgm4538244.3	h_sapiens_asm	TRUE
1204	DD157: human-gut	cambridge, ma	human-gut	46903	USA	Duke University	Amplicon	-71.1097	0.954	TRUE	7	environmental feature	USA	24.5443	feces	Turnbaugh	TRUE	terrestrial biome	Lawrence	ENVO:00000446	mge136480	ENVO:00002297	105878	NIH - National Institutes of Health	9474406	3.946	2013-10-10T19:06:23	Harvard University	USA	mgs136479	202	DD157	ENVO:00002003	mgl136481	David	Peter	mgp6248	42.3736	illumina	7	DD157	27-10-11	DD157	human-gut	mimarks-survey	DietTimeSeries	mgm4538245.3	h_sapiens_asm	TRUE
1205	DD17: human-gut	cambridge, ma	human-gut	28665	USA	Duke University	Amplicon	-71.1097	0.954	TRUE	7	environmental feature	USA	26.5737	feces	Turnbaugh	TRUE	terrestrial biome	Lawrence	ENVO:00000446	mge136135	ENVO:00002297	105886	NIH - National Institutes of Health	5790330	4.041	2013-10-10T19:06:26	Harvard University	USA	mgs136134	202	DD17	ENVO:00002003	mgl136136	David	Peter	mgp6248	42.3736	illumina	7	DD17	16-10-11	DD17	human-gut	mimarks-survey	DietTimeSeries	mgm4538253.3	h_sapiens_asm	TRUE
1206	DD24: human-gut	cambridge, ma	human-gut	27823	USA	Duke University	Amplicon	-71.1097	0.853	TRUE	7	environmental feature	USA	24	feces	Turnbaugh	TRUE	terrestrial biome	Lawrence	ENVO:00000446	mge136153	ENVO:00002297	105893	NIH - National Institutes of Health	5620246	3.145	2013-10-10T19:06:30	Harvard University	USA	mgs136152	202	DD24	ENVO:00002003	mgl136154	David	Peter	mgp6248	42.3736	illumina	7	DD24	15-10-11	DD24	human-gut	mimarks-survey	DietTimeSeries	mgm4538260.3	h_sapiens_asm	TRUE
1207	DD31: human-gut	cambridge, ma	human-gut	21649	USA	Duke University	Amplicon	-71.1097	0.963	TRUE	7	environmental feature	USA	30.3914	feces	Turnbaugh	TRUE	terrestrial biome	Lawrence	ENVO:00000446	mge136174	ENVO:00002297	105901	NIH - National Institutes of Health	4373098	4.728	2013-10-10T19:06:36	Harvard University	USA	mgs136173	202	DD31	ENVO:00002003	mgl136175	David	Peter	mgp6248	42.3736	illumina	7	DD31	13-10-11	DD31	human-gut	mimarks-survey	DietTimeSeries	mgm4538268.3	h_sapiens_asm	TRUE
1208	DD44: human-gut	cambridge, ma	human-gut	13799	USA	Duke University	Amplicon	-71.1097	1.013	TRUE	7	environmental feature	USA	20.4191	feces	Turnbaugh	TRUE	terrestrial biome	Lawrence	ENVO:00000446	mge136207	ENVO:00002297	105913	NIH - National Institutes of Health	2787398	4.13	2013-10-10T19:06:41	Harvard University	USA	mgs136206	202	DD44	ENVO:00002003	mgl136208	David	Peter	mgp6248	42.3736	illumina	7	DD44	24-10-11	DD44	human-gut	mimarks-survey	DietTimeSeries	mgm4538280.3	h_sapiens_asm	TRUE
1209	DD61: human-gut	cambridge, ma	human-gut	11671	USA	Duke University	Amplicon	-71.1097	1.021	TRUE	7	environmental feature	USA	13.7598	feces	Turnbaugh	TRUE	terrestrial biome	Lawrence	ENVO:00000446	mge136237	ENVO:00002297	105925	NIH - National Institutes of Health	2357542	3.901	2013-10-10T19:06:47	Harvard University	USA	mgs136236	202	DD61	ENVO:00002003	mgl136238	David	Peter	mgp6248	42.3736	illumina	7	DD61	13-10-11	DD61	human-gut	mimarks-survey	DietTimeSeries	mgm4538292.3	h_sapiens_asm	TRUE
1210	DD63: human-gut	cambridge, ma	human-gut	14793	USA	Duke University	Amplicon	-71.1097	1.013	TRUE	7	environmental feature	USA	9.6081	feces	Turnbaugh	TRUE	terrestrial biome	Lawrence	ENVO:00000446	mge136240	ENVO:00002297	105926	NIH - National Institutes of Health	2988186	3.818	2013-10-10T19:06:47	Harvard University	USA	mgs136239	202	DD63	ENVO:00002003	mgl136241	David	Peter	mgp6248	42.3736	illumina	7	DD63	15-10-11	DD63	human-gut	mimarks-survey	DietTimeSeries	mgm4538293.3	h_sapiens_asm	TRUE
1211	DD65: human-gut	cambridge, ma	human-gut	25936	USA	Duke University	Amplicon	-71.1097	1.003	TRUE	7	environmental feature	USA	23.6656	feces	Turnbaugh	TRUE	terrestrial biome	Lawrence	ENVO:00000446	mge136246	ENVO:00002297	105928	NIH - National Institutes of Health	5239072	4.669	2013-10-10T19:06:48	Harvard University	USA	mgs136245	202	DD65	ENVO:00002003	mgl136247	David	Peter	mgp6248	42.3736	illumina	7	DD65	17-10-11	DD65	human-gut	mimarks-survey	DietTimeSeries	mgm4538295.3	h_sapiens_asm	TRUE
1212	DD79: human-gut	cambridge, ma	human-gut	11934	USA	Duke University	Amplicon	-71.1097	1.019	TRUE	7	environmental feature	USA	13.9235	feces	Turnbaugh	TRUE	terrestrial biome	Lawrence	ENVO:00000446	mge136276	ENVO:00002297	105939	NIH - National Institutes of Health	2410668	4.403	2013-10-10T19:06:52	Harvard University	USA	mgs136275	202	DD79	ENVO:00002003	mgl136277	David	Peter	mgp6248	42.3736	illumina	7	DD79	13-10-11	DD79	human-gut	mimarks-survey	DietTimeSeries	mgm4538306.3	h_sapiens_asm	TRUE
1213	DD80: human-gut	cambridge, ma	human-gut	7687	USA	Duke University	Amplicon	-71.1097	0.978	TRUE	7	environmental feature	USA	17.6662	feces	Turnbaugh	TRUE	terrestrial biome	Lawrence	ENVO:00000446	mge136279	ENVO:00002297	105941	NIH - National Institutes of Health	1552774	3.695	2013-10-10T19:06:55	Harvard University	USA	mgs136278	202	DD80	ENVO:00002003	mgl136280	David	Peter	mgp6248	42.3736	illumina	7	DD80	17-10-11	DD80	human-gut	mimarks-survey	DietTimeSeries	mgm4538308.3	h_sapiens_asm	TRUE
1214	ID117: human-gut	cambridge, ma	human-gut	51469	USA	Duke University	Amplicon	-71.1097	0.946	TRUE	7	environmental feature	USA	25.3076	feces	Turnbaugh	TRUE	terrestrial biome	Lawrence	ENVO:00000446	mge136747	ENVO:00002297	105973	NIH - National Institutes of Health	10396738	3.758	2013-10-10T19:07:06	Harvard University	USA	mgs136746	202	ID117	ENVO:00002003	mgl136748	David	Peter	mgp6248	42.3736	illumina	7	ID117	2011-10-12	ID117	human-gut	mimarks-survey	DietTimeSeries	mgm4538340.3	h_sapiens_asm	TRUE
1215	ID131: human-gut	cambridge, ma	human-gut	93139	USA	Duke University	Amplicon	-71.1097	0.958	TRUE	7	environmental feature	USA	15.0718	feces	Turnbaugh	TRUE	terrestrial biome	Lawrence	ENVO:00000446	mge136777	ENVO:00002297	105985	NIH - National Institutes of Health	18814078	4.308	2013-10-10T19:07:10	Harvard University	USA	mgs136776	202	ID131	ENVO:00002003	mgl136778	David	Peter	mgp6248	42.3736	illumina	7	ID131	14-12-11	ID131	human-gut	mimarks-survey	DietTimeSeries	mgm4538352.3	h_sapiens_asm	TRUE
1216	ID155: human-gut	cambridge, ma	human-gut	92154	USA	Duke University	Amplicon	-71.1097	0.953	TRUE	7	environmental feature	USA	11.9954	feces	Turnbaugh	TRUE	terrestrial biome	Lawrence	ENVO:00000446	mge136825	ENVO:00002297	106003	NIH - National Institutes of Health	18615108	3.61	2013-10-10T19:07:16	Harvard University	USA	mgs136824	202	ID155	ENVO:00002003	mgl136826	David	Peter	mgp6248	42.3736	illumina	7	ID155	2011-02-12	ID155	human-gut	mimarks-survey	DietTimeSeries	mgm4538370.3	h_sapiens_asm	TRUE
1217	ID254: human-gut	cambridge, ma	human-gut	82675	USA	Duke University	Amplicon	-71.1097	1.002	TRUE	7	environmental feature	USA	18.0154	feces	Turnbaugh	TRUE	terrestrial biome	Lawrence	ENVO:00000446	mge137038	ENVO:00002297	106082	NIH - National Institutes of Health	16700350	3.66	2013-10-10T19:07:47	Harvard University	USA	mgs137037	202	ID254	ENVO:00002003	mgl137039	David	Peter	mgp6248	42.3736	illumina	7	ID254	2011-09-12	ID254	human-gut	mimarks-survey	DietTimeSeries	mgm4538449.3	h_sapiens_asm	TRUE
1218	ID261: human-gut	cambridge, ma	human-gut	37833	USA	Duke University	Amplicon	-71.1097	0.955	TRUE	7	environmental feature	USA	24.8638	feces	Turnbaugh	TRUE	terrestrial biome	Lawrence	ENVO:00000446	mge137059	ENVO:00002297	106089	NIH - National Institutes of Health	7642266	3.556	2013-10-10T19:07:50	Harvard University	USA	mgs137058	202	ID261	ENVO:00002003	mgl137060	David	Peter	mgp6248	42.3736	illumina	7	ID261	2011-03-12	ID261	human-gut	mimarks-survey	DietTimeSeries	mgm4538456.3	h_sapiens_asm	TRUE
1219	ID265: human-gut	cambridge, ma	human-gut	89529	USA	Duke University	Amplicon	-71.1097	0.912	TRUE	7	environmental feature	USA	33.1891	feces	Turnbaugh	TRUE	terrestrial biome	Lawrence	ENVO:00000446	mge137071	ENVO:00002297	106093	NIH - National Institutes of Health	18084858	3.585	2013-10-10T19:07:53	Harvard University	USA	mgs137070	202	ID265	ENVO:00002003	mgl137072	David	Peter	mgp6248	42.3736	illumina	7	ID265	2011-03-12	ID265	human-gut	mimarks-survey	DietTimeSeries	mgm4538460.3	h_sapiens_asm	TRUE
1220	ID31: human-gut	cambridge, ma	human-gut	81802	USA	Duke University	Amplicon	-71.1097	0.981	TRUE	7	environmental feature	USA	21.6289	feces	Turnbaugh	TRUE	terrestrial biome	Lawrence	ENVO:00000446	mge136579	ENVO:00002297	106100	NIH - National Institutes of Health	16524004	4.275	2013-10-10T19:07:56	Harvard University	USA	mgs136578	202	ID31	ENVO:00002003	mgl136580	David	Peter	mgp6248	42.3736	illumina	7	ID31	13-12-11	ID31	human-gut	mimarks-survey	DietTimeSeries	mgm4538467.3	h_sapiens_asm	TRUE
1221	ID35: human-gut	cambridge, ma	human-gut	83557	USA	Duke University	Amplicon	-71.1097	0.987	TRUE	7	environmental feature	USA	20.9574	feces	Turnbaugh	TRUE	terrestrial biome	Lawrence	ENVO:00000446	mge136591	ENVO:00002297	106104	NIH - National Institutes of Health	16878514	3.983	2013-10-10T19:07:58	Harvard University	USA	mgs136590	202	ID35	ENVO:00002003	mgl136592	David	Peter	mgp6248	42.3736	illumina	7	ID35	2011-11-12	ID35	human-gut	mimarks-survey	DietTimeSeries	mgm4538471.3	h_sapiens_asm	TRUE
1222	ID37: human-gut	cambridge, ma	human-gut	48063	USA	Duke University	Amplicon	-71.1097	0.984	TRUE	7	environmental feature	USA	27.741	feces	Turnbaugh	TRUE	terrestrial biome	Lawrence	ENVO:00000446	mge136597	ENVO:00002297	106106	NIH - National Institutes of Health	9708726	4.024	2013-10-10T19:08:01	Harvard University	USA	mgs136596	202	ID37	ENVO:00002003	mgl136598	David	Peter	mgp6248	42.3736	illumina	7	ID37	2011-11-12	ID37	human-gut	mimarks-survey	DietTimeSeries	mgm4538473.3	h_sapiens_asm	TRUE
1223	2347.0: human-gut	MN	human-gut	33267	USA		Amplicon	-93.1641	1.035	TRUE	7	human-associated habitat		21.781	human-associated habitat	Warden	TRUE	human-associated habitat			mge140636	ENVO:00009003	108907		5023240	3.756	2013-10-31T21:20:00	City of Hope	USA	mgs140635	150.998	2347		mgl140637		Charles	mgp6547	45.0123	illumina	7	2347	2013-04-05	2347	human-gut	mimarks-survey	AG Migrane Stool	mgm4541274.3	h_sapiens_asm	FALSE
1224	2865.0: human-gut	OR	human-gut	31292	USA		Amplicon	-122.646	0.866	TRUE	7	human-associated habitat		6.38298	human-associated habitat	Warden	TRUE	human-associated habitat			mge140663	ENVO:00009003	108916		4715882	2.972	2013-10-31T21:20:02	City of Hope	USA	mgs140662	150.706	2865		mgl140664		Charles	mgp6547	45.5296	illumina	7	2865	2013-10-04	2865	human-gut	mimarks-survey	AG Migrane Stool	mgm4541283.3	h_sapiens_asm	FALSE
1225	3193.0: human-gut	MN	human-gut	29715	USA		Amplicon	-93.1629	0.998	TRUE	7	human-associated habitat		19.8131	human-associated habitat	Warden	TRUE	human-associated habitat			mge140672	ENVO:00009003	108919		4486882	2.761	2013-10-31T21:20:02	City of Hope	USA	mgs140671	150.997	3193		mgl140673		Charles	mgp6547	44.9517	illumina	7	3193	13-05-13	3193	human-gut	mimarks-survey	AG Migrane Stool	mgm4541286.3	h_sapiens_asm	FALSE
1226	4603.0: human-gut	CO	human-gut	42857	USA		Amplicon	-104.921	1.01	TRUE	7	human-associated habitat		39.0516	human-associated habitat	Warden	TRUE	human-associated habitat			mge140708	ENVO:00009003	108931		6471407	4.181	2013-10-31T21:20:05	City of Hope	USA	mgs140707	151	4603		mgl140709		Charles	mgp6547	39.7317	illumina	7	4603	27-03-13	4603	human-gut	mimarks-survey	AG Migrane Stool	mgm4541298.3	h_sapiens_asm	FALSE
1227	5638.0: human-gut	GA	human-gut	31406	USA		Amplicon	-84.2963	0.948	TRUE	7	human-associated habitat		11.2308	human-associated habitat	Warden	TRUE	human-associated habitat			mge140741	ENVO:00009003	108942		4742306	3.324	2013-10-31T21:20:07	City of Hope	USA	mgs140740	151	5638		mgl140742		Charles	mgp6547	33.7748	illumina	7	5638	2013-12-06	5638	human-gut	mimarks-survey	AG Migrane Stool	mgm4541309.3	h_sapiens_asm	FALSE
1228	4781.0: human-gut	MA	human-gut	47209	USA		Amplicon	-70.6021	0.944	TRUE	7	human-associated habitat		20.5042	human-associated habitat	Warden	TRUE	human-associated habitat			mge141526	ENVO:00009003	109330		7128421	4.635	2013-11-04T23:20:44	City of Hope	USA	mgs141525	150.997	4781		mgl141527		Charles	mgp6594	41.4549	illumina	7	ERR335623	2013-09-05	ERR335623	human-gut	mimarks-survey	AG Non-Migrane Control Stool	mgm4541697.3	h_sapiens_asm	FALSE
1229	5073.0: human-gut	CA	human-gut	55671	USA		Amplicon	-117.273	0.855	TRUE	7	human-associated habitat		6.68516	human-associated habitat	Warden	TRUE	human-associated habitat			mge141535	ENVO:00009003	109333		8406139	4.42	2013-11-04T23:20:45	City of Hope	USA	mgs141534	150.997	5073		mgl141536		Charles	mgp6594	32.8472	illumina	7	ERR335645	23-05-13	ERR335645	human-gut	mimarks-survey	AG Non-Migrane Control Stool	mgm4541700.3	h_sapiens_asm	FALSE
1230	1142.0: human-gut	PA	human-gut	20402	USA		Amplicon	-75.1516	1.005	TRUE	7	human-associated habitat		41.4934	human-associated habitat	Warden	TRUE	human-associated habitat			mge141640	ENVO:00009003	109368		3074518	3.33	2013-11-04T23:20:51	City of Hope	Japan	mgs141639	150.697	1142		mgl141641		Charles	mgp6594	39.9351	illumina	7	ERR336240	2013-08-04	ERR336240	human-gut	mimarks-survey	AG Non-Migrane Control Stool	mgm4541735.3	h_sapiens_asm	FALSE
1231	1100.0: human-gut	NY	human-gut	16686	USA		Amplicon	-73.6772	0.961	TRUE	7	human-associated habitat		14.9915	human-associated habitat	Warden	TRUE	human-associated habitat			mge141673	ENVO:00009003	109379		2513939	4.479	2013-11-04T23:20:53	City of Hope	USA	mgs141672	150.662	1100		mgl141674		Charles	mgp6594	42.0968	illumina	7	ERR336443	19-04-13	ERR336443	human-gut	mimarks-survey	AG Non-Migrane Control Stool	mgm4541746.3	h_sapiens_asm	FALSE
1232	1649.0: human-gut	CA	human-gut	17522	USA		Amplicon	-117.132	0.976	TRUE	7	human-associated habitat		23.5171	human-associated habitat	Warden	TRUE	human-associated habitat			mge141733	ENVO:00009003	109399		2639164	4.397	2013-11-04T23:20:56	City of Hope	USA	mgs141732	150.62	1649		mgl141734		Charles	mgp6594	32.8103	illumina	7	ERR336615	2013-07-04	ERR336615	human-gut	mimarks-survey	AG Non-Migrane Control Stool	mgm4541766.3	h_sapiens_asm	FALSE
1233	DD12: human-gut	cambridge, ma	human-gut	971	USA	Duke University	Amplicon	-71.1097	1.214	TRUE	7	human-associated habitat	USA	10.9889	feces	Turnbaugh	TRUE	terrestrial biome	Lawrence	ENVO:00000446	mge141862	ENVO:00009003	109745	NIH - National Institutes of Health	131816	0.49	2013-11-05T12:53:51	Harvard University	USA	mgs141861	135.753	DD12	ENVO:00002003	mgl141864	David	Peter	mgp6248	42.3736	illumina	7	ITS3.DD12	19-10-11	ITS3.DD12	human-gut	mimarks-survey	DietTimeSeries	mgm4542112.3	h_sapiens_asm	TRUE
1234	DD17: human-gut	cambridge, ma	human-gut	3288	USA	Duke University	Amplicon	-71.1097	1.144	TRUE	7	human-associated habitat	USA	17.5216	feces	Turnbaugh	TRUE	terrestrial biome	Lawrence	ENVO:00000446	mge142020	ENVO:00009003	109773	NIH - National Institutes of Health	446651	0.634	2013-11-05T12:53:56	Harvard University	USA	mgs142019	135.843	DD17	ENVO:00002003	mgl142022	David	Peter	mgp6248	42.3736	illumina	7	ITS3.DD17	16-10-11	ITS3.DD17	human-gut	mimarks-survey	DietTimeSeries	mgm4542140.3	h_sapiens_asm	TRUE
1235	DD27: human-gut	cambridge, ma	human-gut	3733	USA	Duke University	Amplicon	-71.1097	1.114	TRUE	7	human-associated habitat	USA	64.6736	feces	Turnbaugh	TRUE	terrestrial biome	Lawrence	ENVO:00000446	mge142055	ENVO:00009003	109781	NIH - National Institutes of Health	460329	2.501	2013-11-05T12:53:58	Harvard University	USA	mgs142054	123.313	DD27	ENVO:00002003	mgl142057	David	Peter	mgp6248	42.3736	illumina	7	ITS3.DD27	16-10-11	ITS3.DD27	human-gut	mimarks-survey	DietTimeSeries	mgm4542148.3	h_sapiens_asm	TRUE
1236	DD48: human-gut	cambridge, ma	human-gut	30121	USA	Duke University	Amplicon	-71.1097	1.848	TRUE	7	human-associated habitat	USA	5.55566	feces	Turnbaugh	TRUE	terrestrial biome	Lawrence	ENVO:00000446	mge142132	ENVO:00009003	109801	NIH - National Institutes of Health	4355443	2.655	2013-11-05T12:54:02	Harvard University	USA	mgs142131	144.598	DD48	ENVO:00002003	mgl142134	David	Peter	mgp6248	42.3736	illumina	7	ITS3.DD48	25-10-11	ITS3.DD48	human-gut	mimarks-survey	DietTimeSeries	mgm4542168.3	h_sapiens_asm	TRUE
1237	DD79: human-gut	cambridge, ma	human-gut	4915	USA	Duke University	Amplicon	-71.1097	1.253	TRUE	7	human-associated habitat	USA	4.87882	feces	Turnbaugh	TRUE	terrestrial biome	Lawrence	ENVO:00000446	mge142207	ENVO:00009003	109819	NIH - National Institutes of Health	710681	1.329	2013-11-05T12:54:05	Harvard University	USA	mgs142206	144.594	DD79	ENVO:00002003	mgl142209	David	Peter	mgp6248	42.3736	illumina	7	ITS3.DD79	13-10-11	ITS3.DD79	human-gut	mimarks-survey	DietTimeSeries	mgm4542186.3	h_sapiens_asm	TRUE
1238	DD80: human-gut	cambridge, ma	human-gut	5724	USA	Duke University	Amplicon	-71.1097	1.294	TRUE	7	human-associated habitat	USA	40.2151	feces	Turnbaugh	TRUE	terrestrial biome	Lawrence	ENVO:00000446	mge142214	ENVO:00009003	109820	NIH - National Institutes of Health	838258	5.661	2013-11-05T12:54:05	Harvard University	USA	mgs142213	146.446	DD80	ENVO:00002003	mgl142216	David	Peter	mgp6248	42.3736	illumina	7	ITS3.DD80	17-10-11	ITS3.DD80	human-gut	mimarks-survey	DietTimeSeries	mgm4542187.3	h_sapiens_asm	TRUE
1239	ID201: human-gut	cambridge, ma	human-gut	333	USA	Duke University	Amplicon	-71.1097	1.107	TRUE	7	human-associated habitat	USA	43.4694	feces	Turnbaugh	TRUE	terrestrial biome	Lawrence	ENVO:00000446	mge142602	ENVO:00009003	109879	NIH - National Institutes of Health	46923	3.995	2013-11-05T12:54:16	Harvard University	USA	mgs142601	140.91	ID201	ENVO:00002003	mgl142603	David	Peter	mgp6248	42.3736	illumina	7	ITS3.ID201	2011-09-12	ITS3.ID201	human-gut	mimarks-survey	DietTimeSeries	mgm4542246.3	h_sapiens_asm	TRUE
1240	ID214: human-gut	cambridge, ma	human-gut	28102	USA	Duke University	Amplicon	-71.1097	0.74	TRUE	7	human-associated habitat	USA	2.62181	feces	Turnbaugh	TRUE	terrestrial biome	Lawrence	ENVO:00000446	mge142624	ENVO:00009003	109882	NIH - National Institutes of Health	3992886	3.192	2013-11-05T12:54:17	Harvard University	USA	mgs142623	142.085	ID214	ENVO:00002003	mgl142626	David	Peter	mgp6248	42.3736	illumina	7	ITS3.ID214	2011-10-12	ITS3.ID214	human-gut	mimarks-survey	DietTimeSeries	mgm4542249.3	h_sapiens_asm	TRUE
1241	ID43: human-gut	cambridge, ma	human-gut	13900	USA	Duke University	MT	-71.1097	1.189	TRUE	7	human-associated habitat	USA	34.2576	feces	Turnbaugh	TRUE	terrestrial biome	Lawrence	ENVO:00000446	mge142771	ENVO:00009003	109890	NIH - National Institutes of Health	2000547	3.99	2013-11-05T12:54:19	Harvard University	USA	mgs142770	143.924	ID43	ENVO:00002003	mgl142773	David	Peter	mgp6248	42.3736	illumina	7	ITS3.ID43	15-12-11	ITS3.ID43	human-gut	mimarks-survey	DietTimeSeries	mgm4542257.3	h_sapiens_asm	TRUE
1242	ID89: human-gut	cambridge, ma	human-gut	11678	USA	Duke University	MT	-71.1097	1.232	TRUE	7	human-associated habitat	USA	29.93	feces	Turnbaugh	TRUE	terrestrial biome	Lawrence	ENVO:00000446	mge142864	ENVO:00009003	109899	NIH - National Institutes of Health	1709155	4.023	2013-11-05T12:54:20	Harvard University	USA	mgs142863	146.357	ID89	ENVO:00002003	mgl142866	David	Peter	mgp6248	42.3736	illumina	7	ITS3.ID89	2011-05-12	ITS3.ID89	human-gut	mimarks-survey	DietTimeSeries	mgm4542266.3	h_sapiens_asm	TRUE
1243	ID98: human-gut	cambridge, ma	human-gut	12198	USA	Duke University	Amplicon	-71.1097	1.903	TRUE	7	human-associated habitat	USA	37.054	feces	Turnbaugh	TRUE	terrestrial biome	Lawrence	ENVO:00000446	mge142890	ENVO:00009003	109904	NIH - National Institutes of Health	1792760	3.628	2013-11-05T12:54:21	Harvard University	USA	mgs142889	146.972	ID98	ENVO:00002003	mgl142892	David	Peter	mgp6248	42.3736	illumina	7	ITS3.ID98	2011-09-12	ITS3.ID98	human-gut	mimarks-survey	DietTimeSeries	mgm4542271.3	h_sapiens_asm	TRUE
1245	H21: human-gut	Lake Eyasi, Tanzania	human-gut	5426	Germany	GutMicro Lab - FABIT - University of Bologna	Amplicon	35.0829	0.938	TRUE	7	organic feature	Italy	41.1249	feces	Schnorr	TRUE	terrestrial biome	Simone	ENVO:00000446	mge149103	ENVO:01000159	113468		1273824	1.068	2013-12-09T15:23:08	Research Group on Plant Foods in Hominin Dietary Ecology Max Planck Institute for Evolutionary Anthropology	Tanzania	mgs149102	234.763	H21	ENVO:00002003	mgl149104	Rampelli	Stephanie	mgp7058	-3.63476	454	7	H21	14-01-13	H21	human-gut	mimarks-survey	Characterizing the Hadza gut microbiome	mgm4545835.3	h_sapiens_asm	FALSE
1246	H4: human-gut	Lake Eyasi, Tanzania	human-gut	5908	Germany	GutMicro Lab - FABIT - University of Bologna	Amplicon	35.0829	0.883	TRUE	7	organic feature	Italy	41.8004	feces	Schnorr	TRUE	terrestrial biome	Simone	ENVO:00000446	mge149052	ENVO:01000159	113476		1387135	0.998	2013-12-09T15:23:09	Research Group on Plant Foods in Hominin Dietary Ecology Max Planck Institute for Evolutionary Anthropology	Tanzania	mgs149051	234.789	H4	ENVO:00002003	mgl149053	Rampelli	Stephanie	mgp7058	-3.63476	454	7	H4	14-01-13	H4	human-gut	mimarks-survey	Characterizing the Hadza gut microbiome	mgm4545843.3	h_sapiens_asm	FALSE
1247	MK10: human-gut	Assam, Golaghat	human-gut	508829	India	Institute of Advanced Study in Science and Technology (IASST)	Amplicon	93.96	0.89	TRUE	7	microbial feature	India	23.8006	feces	Khan	TRUE	terrestrial biome	Mojibur R.	ENVO:00000446	mge458512	ENVO:01000007	120925	Department of Biotechnology (DBT), Govt. of India	229762517	4.082	2014-02-26T10:38:24	Institute of Advanced Study in Science and Technology (IASST)	India	mgs458511	451.552	MK10	ENVO:00002003	mgl458513	Khan	Mojibur R.	mgp8033	26.52	illumina	7	MK10	18-09-12	MK10	human-gut	mimarks-survey	MK10	mgm4553292.3	h_sapiens_asm	FALSE
1248	MK21: human-gut	Assam, Tinisukia	human-gut	608836	India	Institute of Advanced Study in Science and Technology (IASST)	Amplicon	95.67	0.921	TRUE	7	microbial feature	India	34.4163	feces	Khan	TRUE	terrestrial biome	Mojibur R.	ENVO:00000446	mge458689	ENVO:01000007	121207	Department of Biotechnology (DBT), Govt. of India	269985126	4.986	2014-02-28T05:19:14	Institute of Advanced Study in Science and Technology (IASST)	India	mgs458688	443.445	MK21	ENVO:00002003	mgl458690	Khan	Mojibur R.	mgp8079	27.29	illumina	7	MK21	28-08-12	MK21	human-gut	mimarks-survey	MK21	mgm4553574.3	h_sapiens_asm	FALSE
1249	MK24: human-gut	Assam, Tinisukia	human-gut	584071	India	Institute of Advanced Study in Science and Technology (IASST)	Amplicon	95.67	0.876	TRUE	7	microbial feature	India	16.5684	feces	Khan	TRUE	terrestrial biome	Mojibur R.	ENVO:00000446	mge458698	ENVO:01000007	121209	Department of Biotechnology (DBT), Govt. of India	264037718	3.46	2014-02-28T05:20:51	Institute of Advanced Study in Science and Technology (IASST)	India	mgs458697	452.064	MK24	ENVO:00002003	mgl458699	Khan	Mojibur R.	mgp8081	27.29	illumina	7	MK24	28-08-12	MK24	human-gut	mimarks-survey	MK24	mgm4553576.3	h_sapiens_asm	FALSE
1250	MK27: human-gut	Telangana, Adilabad	human-gut	414468	India	Institute of Advanced Study in Science and Technology (IASST)	Amplicon	78.98	0.894	TRUE	7	microbial feature	India	12.1638	feces	Khan	TRUE	terrestrial biome	Mojibur R.	ENVO:00000446	mge458707	ENVO:01000007	122368	Department of Biotechnology (DBT), Govt. of India	187895595	3.343	2014-03-07T03:27:51	Institute of Advanced Study in Science and Technology (IASST)	India	mgs458706	453.342	MK27	ENVO:00002003	mgl458708	Khan	Mojibur R.	mgp8194	18.85	illumina	7	MK27	24-04-13	MK27	human-gut	mimarks-survey	MK27	mgm4554735.3	h_sapiens_asm	FALSE
1251	MK28: human-gut	Telangana, Adilabad	human-gut	386842	India	Institute of Advanced Study in Science and Technology (IASST)	Amplicon	78.98	0.888	TRUE	7	microbial feature	India	44.3318	feces	Khan	TRUE	terrestrial biome	Mojibur R.	ENVO:00000446	mge458710	ENVO:01000007	122793	Department of Biotechnology (DBT), Govt. of India	173492897	4.535	2014-03-11T09:07:03	Institute of Advanced Study in Science and Technology (IASST)	India	mgs458709	448.485	MK28	ENVO:00002003	mgl458711	Khan	Mojibur R.	mgp8254	18.85	illumina	7	MK28	24-04-13	MK28	human-gut	mimarks-survey	MK28	mgm4555160.3	h_sapiens_asm	FALSE
1252	2MG107: human-gut	TUW aimag	human-gut	8369	China		Amplicon	106.4	0.889	TRUE	7	human-associated habitat		34.4317	feces	Guo	TRUE	terrestrial biome		ENVO:00000446	mge167878	ENVO:00009003	124228	This research was supported by National Natural Science Foundation of China (Grant No. 31025019), Hi-Tech Research and Development Program of China (863 Planning, Grant No.2011AA100902), Synergetic Innovation Center of Food Safety and Nutrition, the China Agriculture Research System (Grant No.CARS-37), the Innovation Team Development of the Ministry of Education of China (Grant No. IRT0967), the …	3509919	2.446	2014-03-25T00:56:16	Key Laboratory of Dairy Biotechnology and Engineering, Education Ministry of P. R. China, Department of Food Science and Engineering, Inner Mongolia Agricultural University	Mongolia	mgs167877	419.395	2MG107	ENVO:00002003	mgl167879		Zhuang	mgp8437	47.39	454	7	2MG107	20-01-12	2MG107	human-gut	mimarks-survey	Mongolians core gut microbiota and its correlation with seasonal dietary changes	mgm4556595.3	h_sapiens_asm	TRUE
1253	2MG33: human-gut	khentii aimag	human-gut	18689	China		Amplicon	109.98	0.95	TRUE	7	human-associated habitat		8.74251	feces	Guo	TRUE	terrestrial biome		ENVO:00000446	mge167914	ENVO:00009003	124240	This research was supported by National Natural Science Foundation of China (Grant No. 31025019), Hi-Tech Research and Development Program of China (863 Planning, Grant No.2011AA100902), Synergetic Innovation Center of Food Safety and Nutrition, the China Agriculture Research System (Grant No.CARS-37), the Innovation Team Development of the Ministry of Education of China (Grant No. IRT0967), the …	8266855	1.738	2014-03-25T00:56:18	Key Laboratory of Dairy Biotechnology and Engineering, Education Ministry of P. R. China, Department of Food Science and Engineering, Inner Mongolia Agricultural University	Mongolia	mgs167913	442.338	2MG33	ENVO:00002003	mgl167915		Zhuang	mgp8437	47.78	454	7	2MG33	20-01-12	2MG33	human-gut	mimarks-survey	Mongolians core gut microbiota and its correlation with seasonal dietary changes	mgm4556607.3	h_sapiens_asm	TRUE
1254	2MG50: human-gut	khentii aimag	human-gut	13785	China		Amplicon	109.98	0.899	TRUE	7	human-associated habitat		21.618	feces	Guo	TRUE	terrestrial biome		ENVO:00000446	mge167923	ENVO:00009003	124243	This research was supported by National Natural Science Foundation of China (Grant No. 31025019), Hi-Tech Research and Development Program of China (863 Planning, Grant No.2011AA100902), Synergetic Innovation Center of Food Safety and Nutrition, the China Agriculture Research System (Grant No.CARS-37), the Innovation Team Development of the Ministry of Education of China (Grant No. IRT0967), the …	6116448	1.922	2014-03-25T00:56:19	Key Laboratory of Dairy Biotechnology and Engineering, Education Ministry of P. R. China, Department of Food Science and Engineering, Inner Mongolia Agricultural University	Mongolia	mgs167922	443.703	2MG50	ENVO:00002003	mgl167924		Zhuang	mgp8437	47.78	454	7	2MG50	20-01-12	2MG50	human-gut	mimarks-survey	Mongolians core gut microbiota and its correlation with seasonal dietary changes	mgm4556610.3	h_sapiens_asm	TRUE
1255	2MG55: human-gut	Ulan Bator	human-gut	22226	China		Amplicon	106.9	0.925	TRUE	7	human-associated habitat		20.0806	feces	Guo	TRUE	terrestrial biome		ENVO:00000446	mge167935	ENVO:00009003	124247	This research was supported by National Natural Science Foundation of China (Grant No. 31025019), Hi-Tech Research and Development Program of China (863 Planning, Grant No.2011AA100902), Synergetic Innovation Center of Food Safety and Nutrition, the China Agriculture Research System (Grant No.CARS-37), the Innovation Team Development of the Ministry of Education of China (Grant No. IRT0967), the …	9921843	1.843	2014-03-25T00:56:20	Key Laboratory of Dairy Biotechnology and Engineering, Education Ministry of P. R. China, Department of Food Science and Engineering, Inner Mongolia Agricultural University	Mongolia	mgs167934	446.407	2MG55	ENVO:00002003	mgl167936		Zhuang	mgp8437	47.93	454	7	2MG55	20-01-12	2MG55	human-gut	mimarks-survey	Mongolians core gut microbiota and its correlation with seasonal dietary changes	mgm4556614.3	h_sapiens_asm	TRUE
1256	2MG71: human-gut	Ulan Bator	human-gut	15418	China		Amplicon	106.9	0.933	TRUE	7	human-associated habitat		14.8398	feces	Guo	TRUE	terrestrial biome		ENVO:00000446	mge167971	ENVO:00009003	124259	This research was supported by National Natural Science Foundation of China (Grant No. 31025019), Hi-Tech Research and Development Program of China (863 Planning, Grant No.2011AA100902), Synergetic Innovation Center of Food Safety and Nutrition, the China Agriculture Research System (Grant No.CARS-37), the Innovation Team Development of the Ministry of Education of China (Grant No. IRT0967), the …	6779206	2.293	2014-03-25T00:56:22	Key Laboratory of Dairy Biotechnology and Engineering, Education Ministry of P. R. China, Department of Food Science and Engineering, Inner Mongolia Agricultural University	Mongolia	mgs167970	439.694	2MG71	ENVO:00002003	mgl167972		Zhuang	mgp8437	47.93	454	7	2MG71	20-01-12	2MG71	human-gut	mimarks-survey	Mongolians core gut microbiota and its correlation with seasonal dietary changes	mgm4556626.3	h_sapiens_asm	TRUE
1257	2MG73: human-gut	Ulan Bator	human-gut	19667	China		Amplicon	106.9	0.915	TRUE	7	human-associated habitat		13.5064	feces	Guo	TRUE	terrestrial biome		ENVO:00000446	mge167977	ENVO:00009003	124261	This research was supported by National Natural Science Foundation of China (Grant No. 31025019), Hi-Tech Research and Development Program of China (863 Planning, Grant No.2011AA100902), Synergetic Innovation Center of Food Safety and Nutrition, the China Agriculture Research System (Grant No.CARS-37), the Innovation Team Development of the Ministry of Education of China (Grant No. IRT0967), the …	8901354	1.794	2014-03-25T00:56:23	Key Laboratory of Dairy Biotechnology and Engineering, Education Ministry of P. R. China, Department of Food Science and Engineering, Inner Mongolia Agricultural University	Mongolia	mgs167976	452.604	2MG73	ENVO:00002003	mgl167978		Zhuang	mgp8437	47.93	454	7	2MG73	20-01-12	2MG73	human-gut	mimarks-survey	Mongolians core gut microbiota and its correlation with seasonal dietary changes	mgm4556628.3	h_sapiens_asm	TRUE
1258	2MG77: human-gut	Ulan Bator	human-gut	8512	China		Amplicon	106.9	0.881	TRUE	7	human-associated habitat		37.4332	feces	Guo	TRUE	terrestrial biome		ENVO:00000446	mge167986	ENVO:00009003	124264	This research was supported by National Natural Science Foundation of China (Grant No. 31025019), Hi-Tech Research and Development Program of China (863 Planning, Grant No.2011AA100902), Synergetic Innovation Center of Food Safety and Nutrition, the China Agriculture Research System (Grant No.CARS-37), the Innovation Team Development of the Ministry of Education of China (Grant No. IRT0967), the …	3619261	2.058	2014-03-25T00:56:23	Key Laboratory of Dairy Biotechnology and Engineering, Education Ministry of P. R. China, Department of Food Science and Engineering, Inner Mongolia Agricultural University	Mongolia	mgs167985	425.195	2MG77	ENVO:00002003	mgl167987		Zhuang	mgp8437	47.93	454	7	2MG77	20-01-12	2MG77	human-gut	mimarks-survey	Mongolians core gut microbiota and its correlation with seasonal dietary changes	mgm4556631.3	h_sapiens_asm	TRUE
1259	2MG95: human-gut	TUW aimag	human-gut	10099	China		Amplicon	106.4	0.938	TRUE	7	human-associated habitat		21.0868	feces	Guo	TRUE	terrestrial biome		ENVO:00000446	mge168040	ENVO:00009003	124282	This research was supported by National Natural Science Foundation of China (Grant No. 31025019), Hi-Tech Research and Development Program of China (863 Planning, Grant No.2011AA100902), Synergetic Innovation Center of Food Safety and Nutrition, the China Agriculture Research System (Grant No.CARS-37), the Innovation Team Development of the Ministry of Education of China (Grant No. IRT0967), the …	4440817	0.787	2014-03-25T00:56:27	Key Laboratory of Dairy Biotechnology and Engineering, Education Ministry of P. R. China, Department of Food Science and Engineering, Inner Mongolia Agricultural University	Mongolia	mgs168039	439.728	2MG95	ENVO:00002003	mgl168041		Zhuang	mgp8437	47.39	454	7	2MG95	20-01-12	2MG95	human-gut	mimarks-survey	Mongolians core gut microbiota and its correlation with seasonal dietary changes	mgm4556649.3	h_sapiens_asm	TRUE
[truncated: 3,440 more rows]
[truncated: 32 more columns]
