# Supplementary material for: Multifaceted human gut microbiome data associated with health and nutrition
Source: Front Microbiol. 2026 Feb 16;17:1722500. doi: 10.3389/fmicb.2026.1722500 (PMC12950768; doi:10.3389/fmicb.2026.1722500)
Supplement: Supplementary file 3 [file Table_3.xlsx]

## Sheet: JGI-HumanAssMicrobiomes
Study.GOLD Study ID	Study.Study Name	Study.Other Names	Study.Legacy ER Study ID	Study.Legacy GOLD ID	Study.Add Date	Study.Last Modified Date	Study.PI.Name	Study.Description	Study.Metagenomic Study	Study.Is Public	Study.Is GEBA	Study.Is HMP	Study.Number of Seq Projects	Study.Number of Analysis Projects	Study.Number of DAPs	Study.Number of Biosamples	Study.Ecosystem	Study.Ecosystem Category	Study.Ecosystem Type	Study.Ecosystem Subtype	Study.Specific Ecosystem	Study.Ecosystem Path ID
Gs0161786	Human fecal microbial communities from subject with and without live biotherapeutic treatment in Orange County, California, USA				2023-05-24				Yes	Yes			12	23	0	12	Host-associated	Mammals: Human	Digestive system	Large intestine	Fecal	3920
Gs0161783	Human fecal microbial communities pooled from subject on omnivore and vegan diet pooled from the BioCollective, Denver, USA				2023-05-24				Yes	Yes			4	4	0	4	Host-associated	Mammals: Human	Digestive system	Large intestine	Fecal	3920
Gs0161782	Human fecal microbial communities from a healthy donor in Paris, France				2023-05-24				Yes	Yes			1	1	0	1	Host-associated	Mammals: Human	Digestive system	Large intestine	Fecal	3920
Gs0161781	Human fecal microbial communities from a healthy omnivore volunteer in Seoul, Korea				2023-05-24				Yes	Yes			1	1	0	1	Host-associated	Mammals: Human	Digestive system	Large intestine	Fecal	3920
Gs0161779	Human fecal microbial communities from Beijing, China				2023-05-24				Yes	Yes			24	24	0	24	Host-associated	Mammals: Human	Digestive system	Large intestine	Fecal	3920
Gs0159168	Nasopharynx and plasma viral communities from children with fever at St. Louis Children's Hospital, St. Louis, MO, USA				2022-07-14			Nasopharynx and plasma viral communities from children with fever at St. Louis Children's Hospital, St. Louis, MO, USA	Yes	Yes			17	2	0	17	Host-associated	Mammals: Human	Respiratory system	Pharynx/Throat	Nasopharynx	6103
Gs0159167	Blood plasma viral communities from HIV-infected patients, BSRI, San Francisco, CA, USA				2022-07-14			The goal of this study is to test whether increased anellovirus viremia levels are associated with higher levels of persistent T cell activation in ARV suppressed patients.	Yes	Yes			1	1	0	1	Host-associated	Mammals: Human	Circulatory system	Blood	Plasma	4416
Gs0159161	Lymph node viral communities from patient with Kimura disease at Marseille University Hospital, France				2022-07-14			Lymph node viral communities from patient with Kimura disease at Marseille University Hospital, France	Yes	Yes			1	1	0	1	Host-associated	Mammals: Human	Lymphatic system	Lymph nodes	Unclassified	4128
Gs0159158	Human feces and serum viral communities from Nigeria and USA				2022-07-14			The goal of this study is to discover a novel, highly divergent DNA virus provisionally named parvovirus-like hybrid virus (PHV)	Yes	Yes			3	2	0	3	Host-associated	Mammals: Human	Circulatory system	Blood	Serum	4430
Gs0159140	Human feces microbial communities from FMT donor and recipient with GvHD at the Prince of Wales Hospital, Shatin, Hong Kong				2022-07-14			The goal of this study is to investigate longitudinal dynamics of gut bacterial, fungal and viral microbiota in a teenager with gut GvHD treated with multiple fecal microbiota transplantation	Yes	Yes			55	20	0	55	Host-associated	Mammals: Human	Digestive system	Large intestine	Fecal	3920
Gs0159139	Bronchoalveolar lavage and blud viral communities from a lung transplant patients in Medical University of Vienna, Austria				2022-07-14			The goal of this study is to characterize the temporal and body-compartment-specific adaptation of eukaryotic viruses after lung transplantation in human patients	Yes	Yes			183	180	0	183	Host-associated	Mammals: Human	Respiratory system	Lung	Unclassified	5004
Gs0159137	Human saliva viral communities from subjects in University of Alicante, Spain				2022-07-14			Human saliva viral communities from subjects in University of Alicante, Spain	Yes	Yes			3	3	0	3	Host-associated	Mammals: Human	Digestive system	Oral cavity	Saliva	3907
Gs0159134	Human feces viral communities from healthy subjects at Laboratory for Microbiome Sciences, RIKEN, Yokohama City, Japan				2022-07-14			Human feces viral communities from healthy subjects at Laboratory for Microbiome Sciences, RIKEN, Yokohama City, Japan	Yes	Yes			15	15	0	15	Host-associated	Mammals: Human	Digestive system	Large intestine	Fecal	3920
Gs0159132	Feces, blood, and oral swab viral communities from newborns at the Affiliated Hospital of Jiangsu University, Zhenjiang, China				2022-07-14			Feces, blood, and oral swab viral communities from newborns at the Affiliated Hospital of Jiangsu University, Zhenjiang, China	Yes	Yes			2	2	0	2	Host-associated	Mammals: Human	Digestive system	Large intestine	Fecal	3920
Gs0159131	Human feces viral communities from obese subject in Wageningen, Netherlands				2022-07-14			The goal of this study is to investigate changes in the gut bacteriophage community in MetS subjects that undergo FMT treatment	Yes	Yes			46	46	0	46	Host-associated	Mammals: Human	Digestive system	Large intestine	Fecal	3920
Gs0159130	Human feces viral communities from various locations in China				2022-07-14			Human feces viral communities from various locations in China	Yes	Yes			930	339	0	930	Host-associated	Mammals: Human	Digestive system	Large intestine	Fecal	3920
Gs0156793	Various sources microbial communities from San Diego, California USA				2022-04-28			The goal of this study is to compare new extraction methods to address outstanding issues	Yes	Yes			864	802	0	864	Host-associated	Mammals: Human	Digestive system	Unclassified	Unclassified	3919
Gs0154243	Fecal microbial communities from an individuals in Gimbichu, Ethiopia				2021-07-24	2021-07-30		Fecal microbial communities from an individuals in Gimbichu, Ethiopia	Yes	Yes			50	50	0	50	Host-associated	Mammals: Human	Digestive system	Large intestine	Fecal	3920
Gs0154235	Human milk microbial communities from Baylor College of Medicine, Houston, Texas, USA				2021-07-24	2021-10-19		The goal of this study is to determine the impact of maternal diet on the human milk microbiome	Yes	Yes			28	3	0	28	Host-associated	Mammals: Human	Integumentary system	Mammary gland	Milk	6120
Gs0154192	Human oral microbial communities from National Institute of Infectious Diseases, Japan				2021-07-15	2021-07-15	Alessandro Favognano	Metagenome sequencing of saliva sample from healthy volunteer at National Institute of Infectious Diseases, Japan	No	Yes			1	1	0	1	Host-associated	Mammals: Human	Digestive system	Oral cavity	Saliva	3907
Gs0154051	Fecal microbial communities from healthy preterm infants in London, United Kingdom				2021-05-06			The antibiotic resistance potential of the preterm infant gut microbiome measured using shotgun metagenomics.	Yes	Yes			15	15	0	15	Host-associated	Mammals: Human	Digestive system	Large intestine	Fecal	3920
Gs0153970	Human various body sites microbial communities from Washington University School of Medicine, St. Louis, MO, USA				2021-04-12	2021-10-19		The goal of this study is to test the production Sanger sequencing protocol, to quantify the variation among replicates processed by various centers, and to gain a preliminary understanding of the diversity of microbial community structures among samples extracted from distinct body sites	Yes	Yes			6	6	0	6	Host-associated	Mammals: Human	Respiratory system	Pharynx/Throat	Nasopharynx	6103
Gs0153960	Fecal microbial communities from individuals in Nur-Sultan, Kazakhstan				2021-04-12			Fecal microbial communities from individuals in Nur-Sultan, Kazakhstan	Yes	Yes			283	282	0	283	Host-associated	Mammals: Human	Digestive system	Large intestine	Fecal	3920
Gs0153959	Fecal viral communities from IBD patients in Addenbrooke’s Hospital, Cambridge, United Kingdom				2021-04-12			The goal of this study is to prove that changes in the virome may contribute to intestinal inflammation and bacterial dysbiosis	Yes	Yes			170	153	0	170	Host-associated	Mammals: Human	Digestive system	Large intestine	Fecal	3920
Gs0153902	Fecal microbial communities from human and mice from various locations				2021-03-18	2021-03-19		The goal of this study is to understand how different diets, the consumers’ gut microbiota, and the enteric nervous system (ENS) interact to regulate gut motility.	Yes	Yes			48	26	0	48	Host-associated	Mammals: Human	Digestive system	Large intestine	Fecal	3920
Gs0153895	Nasal viral communities from indigenous children from various locations in Colombia				2021-03-18	2021-10-19		Nasal viral communities from indigenous children from various locations in Colombia	Yes	Yes			34	16	0	34	Host-associated	Mammals: Human	Respiratory system	Pharynx/Throat	Nasopharynx	6103
Gs0153892	Fecal microbial communities from a patient in Denmark				2021-03-18			Fecal microbial communities from a patient antibiotic treatment in Denmark	Yes	Yes			2	1	0	1	Host-associated	Mammals: Human	Digestive system	Large intestine	Fecal	3920
Gs0153878	Rectal mucosa viral communities from ulcerative colitis patients and healthy controls in China				2021-03-18			Rectal mucosa viral communities from ulcerative colitis patients and healthy controls in China	Yes	Yes			167	7	0	167	Host-associated	Mammals: Human	Digestive system	Large intestine	Rectum	5030
Gs0153876	Saliva microbial communities from colorectal cancer patients and healthy individuals from Germany and France				2021-03-18			Saliva microbial communities from colorectal cancer patients and healthy individuals from Germany and France	Yes	Yes			56	56	0	56	Host-associated	Mammals: Human	Digestive system	Oral cavity	Saliva	3907
Gs0153875	Rectal microbial communities from individuals in Johns Hopkins University, Baltimore, MD, USA				2021-03-18			The goal of this study is to develop a new method for detection of gastrointestinal colonization of multidrug-resistant organisms (MDRO) are limited to specific organisms or resistance mechanisms	Yes	Yes			6	6	0	6	Host-associated	Mammals: Human	Digestive system	Large intestine	Rectum	5030
Gs0153868	Fecal microbial communities from patients with C. difficile infection, Broad Institute, Cambridge, MA, USA				2021-03-18			Fecal microbial communities from patients with C. difficile infection treated with Fecal Microbiota Transplants (FMT)	Yes	Yes			123	123	0	123	Host-associated	Mammals: Human	Digestive system	Large intestine	Fecal	3920
Gs0153858	Fecal microbial communities from pediatric stem cell transplantation patients in Cincinnati, Ohio, USA				2021-03-17			The goal of this study is to conduct comparative analysis of the gut microbiomes of pediatric stem cell transplantation patients who do or do not develop intestinal graft-versus-host-disease (GVHD)	Yes	Yes			16	16	0	16	Host-associated	Mammals: Human	Digestive system	Large intestine	Fecal	3920
Gs0153847	Fecal microbial communities from Vogt-Koyanagi-Harada disease patients from various locations in China				2021-03-17			Fecal microbial communities from Vogt-Koyanagi-Harada disease patients from various locations in China	Yes	Yes			150	150	0	150	Host-associated	Mammals: Human	Digestive system	Large intestine	Fecal	3920
Gs0153833	Fecal microbial communities from rheumatoid arthritis (RA) patients and healthy individuals in Hangzhou, China				2021-03-17			The goal of this study is to find the associations between rheumatoid arthritis and gut microbiome	Yes	Yes			168	168	0	168	Host-associated	Mammals: Human	Digestive system	Large intestine	Fecal	3920
Gs0153830	Fecal microbial communities from ankylosing spondylitis (AS) patients in Hangzhou, Zhejiang, China				2021-03-17			The goal of this study is to reveal the relationship between the gut microbiome and ankylosing spondylitis	Yes	Yes			97	97	0	97	Host-associated	Mammals: Human	Digestive system	Large intestine	Fecal	3920
Gs0153826	Fecal viral communities from individuals in Montana, USA				2021-03-17			Fecal viral communities from individuals in Montana, USA	Yes	Yes			4	4	0	4	Host-associated	Mammals: Human	Digestive system	Large intestine	Fecal	3920
Gs0153819	Fecal viral communities from healthy individuals in Cork, Ireland				2021-03-17			Longitudinal focused metagenomic study of facal viral populations in ten healthy adults over one year period with monthly sampling.	Yes	Yes			130	130	0	130	Host-associated	Mammals: Human	Digestive system	Large intestine	Fecal	3920
Gs0153807	Fecal viral communities from infants with risk of T1D and healthy controls from Finland and Estonia				2021-03-17			The goal of this study is to determine if the enteric virome is altered in children who develop diabetes.	Yes	Yes			87	76	0	87	Host-associated	Mammals: Human	Digestive system	Large intestine	Fecal	3920
Gs0153805	Oral cavity microbial communities from Fanconi anemia patients and healthy controls in University of Minnesota, Minneapolis, MN, USA				2021-03-17			Oral cavity microbial communities from Fanconi anemia patients and healthy controls in University of Minnesota, Minneapolis, MN, USA	Yes	Yes			4	4	0	4	Host-associated	Mammals: Human	Digestive system	Oral cavity	Unclassified	3912
Gs0153804	Human fecal viral communities from Philadelphia, Pennsylvania, USA				2021-03-17	2021-03-19		The goal of this study is longitudinal characterization of intestinal viral particles from WGS sequenc	Yes	Yes			27	3	0	27	Host-associated	Mammals: Human	Digestive system	Large intestine	Fecal	3920
Gs0153797	Fecal microbial communities from healthy individual in Kasaragod and Bhopal, India				2021-03-17			The goal of this study is to examine composition and functional detail of gut microbiota in various world populations and the links between gut microbiota and environmental conditions, diet, and ethnicity	Yes	Yes			110	110	0	110	Host-associated	Mammals: Human	Digestive system	Large intestine	Fecal	3920
Gs0153795	Fecal viral communities from IBD patients, University College Cork, Ireland				2021-03-17			Fecal viral communities from IBD patients, University College Cork, Ireland	Yes	Yes			115	114	0	115	Host-associated	Mammals: Human	Digestive system	Large intestine	Fecal	3920
Gs0153780	Fecal microbial communities from healthy athletes, JAX Genomic Medicine, Farmington, CT, USA				2021-03-17			The goal of this study is to identify and measure the abundances of microorganisms present in stool samples from athletes	Yes	Yes			120	89	0	120	Host-associated	Mammals: Human	Digestive system	Large intestine	Fecal	3920
Gs0153777	Fecal microbial communities from FMT recipient with Crohn’s Disease, Broad Institute, Cambridge, MA, USA				2021-03-17			Fecal microbial communities from FMT recipient with Crohn’s Disease, Broad Institute, Cambridge, MA, USA	Yes	Yes			53	53	0	53	Host-associated	Mammals: Human	Digestive system	Large intestine	Fecal	3920
Gs0153776	Fecal microbial communities from NAFLD patients in San Diego, California, USA				2021-03-17			The aim of this study was to examine the diagnostic accuracy of a gut-microbiota derived metagenomic signature for detecting the presence of advanced fibrosis in nonalcoholic fatty liver disease (NAFLD)	Yes	Yes			86	86	0	86	Host-associated	Mammals: Human	Digestive system	Large intestine	Fecal	3920
Gs0153773	Human feces microbial communities from Beijin Genome Institute, Shenzhen, China				2021-03-17			The goal of this study is to compare microbial communities of the patients with Crohn’s disease (CD) with or without exclusive enteral nutrition (EEN) therapy and healthy individuals	Yes	Yes			122	122	0	122	Host-associated	Mammals: Human	Digestive system	Large intestine	Fecal	3920
Gs0153772	Fecal microbial communities from healthy adults in Hvidovre, Denmark				2021-03-17			The goal of this study is to analyze the partial eradication and subsequent regrowth of gut microbiota in 12 healthy young men over a 6 month period following a 4-day intervention with three broad-spectrum antibiotics	Yes	Yes			57	57	0	57	Host-associated	Mammals: Human	Digestive system	Large intestine	Fecal	3920
Gs0153770	Fecal viral communities from gastroenteritis patients in Kumba and Lysoka, Cameroon				2021-03-17			The goal of this study is to identify viral gastroenteritis aetiological agents in Cameroonian patients arising as a result of interspecies transmission from bats	Yes	Yes			61	61	0	61	Host-associated	Mammals: Human	Digestive system	Large intestine	Fecal	3920
Gs0153766	Fecal viral communities from cystic fibrosis patients and healthy control, APC Microbiome Ireland, UCC, Ireland				2021-03-17			The goal of this study is to detect alterations of gut virome in cystic fibrosis patients	Yes	Yes			62	59	0	62	Host-associated	Mammals: Human	Digestive system	Large intestine	Fecal	3920
Gs0153763	Fecal viral communities from individuals in Pasteur Institute, Paris, France				2021-03-17			The goal of this study is to analyse different techniques of isolating phages from human feces	Yes	Yes			33	30	0	33	Host-associated	Mammals: Human	Digestive system	Large intestine	Fecal	3920
Gs0153760	Fecal viral communities from ulcerative colitis patients in San Francisco, CA, USA				2021-03-17			Fecal viral communities from ulcerative colitis patients in San Francisco, CA, USA	Yes	Yes			9	1	0	9	Host-associated	Mammals: Human	Digestive system	Large intestine	Fecal	3920
Gs0153753	Fecal microbial communities from CRC patients and healthy controls in Washington, DC, United States				2021-03-17			The goal of this study is to examine the gut microbiota may affect colorectal cancer development	Yes	Yes			110	110	0	110	Host-associated	Mammals: Human	Digestive system	Large intestine	Fecal	3920
Gs0153750	Fecal microbial communities from infants in Pittsburgh, Pennsylvania, USA				2021-03-17			Fecal microbial communities from 11 infants hospitalized in the same intensive care unit in Pittsburgh, Pennsylvania, USA to study microbial dynamics in hospitals and provides an important step towards directing health-promoting colonization in hospitalized individuals	Yes	Yes			11	11	0	11	Host-associated	Mammals: Human	Digestive system	Large intestine	Fecal	3920
Gs0153743	Various bodysides microbial communities from mother-infant pairs in Trento, Italy				2021-03-17			The goal of this study is to investigate the potential transmission of the human microbiome members from mothers to infants	Yes	Yes			214	187	0	214	Host-associated	Mammals: Human	Digestive system	Unclassified	Unclassified	3919
Gs0153740	Fecal viral communities from infants in Elmer, New Jersey, United States				2021-03-17			The goal of this study is to analyze the dynamic of human gut virome during very early life of the infants	Yes	Yes			219	198	0	219	Host-associated	Mammals: Human	Digestive system	Large intestine	Fecal	3920
Gs0153738	Oral cavity microbial communities from patients with dental implant in Trento, Italy				2021-03-17			Oral cavity microbial communities from patients with dental implant in Trento, Italy	Yes	Yes			113	73	0	113	Host-associated	Mammals: Human	Digestive system	Oral cavity	Unclassified	3912
Gs0153736	Oral cavity microbial communities from healthy young individuals in Valencia, Spain				2021-03-17			Oral cavity microbial communities from healthy young individuals in Valencia, Spain	Yes	Yes			58	15	0	58	Host-associated	Mammals: Human	Digestive system	Oral cavity	Unclassified	3912
Gs0153731	Fecal viral communities from healthy adults in Trois-Saut, French Guiana				2021-03-17			Fecal viral communities from healthy adults in Trois-Saut, French Guiana	Yes	Yes			9	6	0	9	Host-associated	Mammals: Human	Digestive system	Large intestine	Fecal	3920
Gs0153726	Fecal microbial communities from infants at risk for T1D, Broad Institute, Cambridge, MA, USA				2021-03-17			The goal of this study is to create a prospective, longitudinal collection of stool samples from infants at risk for type 1 diabetes (T1D). Infants from Finland and Estonia were recruited at birth based on HLA risk genotyping.	Yes	Yes			124	113	0	124	Host-associated	Mammals: Human	Digestive system	Large intestine	Fecal	3920
Gs0153723	Skin microbial communities from individuals in Bethesda, Maryland, USA				2021-03-16	2021-10-19		The Human Microbiome Project (HMP) is an NIH Roadmap project that was initiated to generate resources to enable comprehensive characterization of the human microbiota and analysis of its role in human health and disease	Yes	Yes			483	453	0	483	Host-associated	Mammals: Human	Integumentary system	Skin	Unclassified	6116
Gs0153722	Tongue dorsum and dental plaque microbial communities from healthy individuals in Marine Biological Laboratory, Falmouth, MA, USA				2021-03-16			Tongue dorsum and dental plaque microbial communities from healthy individuals in Marine Biological Laboratory, Falmouth, MA, USA	Yes	Yes			4	3	0	4	Host-associated	Mammals: Human	Digestive system	Oral cavity	Unclassified	3912
Gs0153721	Fecal and blood microbial communities from patients in Standford University Hospital, California, USA				2021-03-16			The goal of this study is to identify enteric strains matching patient bloodstream isolates	Yes	Yes			80	80	0	80	Host-associated	Mammals: Human	Digestive system	Large intestine	Fecal	3920
Gs0153719	Fecal microbial communities from children in Venezuela				2021-03-16			The goal of this study is to analyzed the fecal virome of children in two small uncontacted populations and compare them to those of age-matched children from a more connected Venezuelan village and the city of Caracas	Yes	Yes			47	13	0	47	Host-associated	Mammals: Human	Digestive system	Large intestine	Fecal	3920
Gs0153715	Oral cavity microbial communities from an individual in Washington, DC, USA				2021-03-16			Oral cavity microbial communities from an individual in Washington, DC, USA	Yes	Yes			1	1	0	1	Host-associated	Mammals: Human	Digestive system	Oral cavity	Unclassified	3912
Gs0153714	Fecal microbial communities from CRC patients and healthy control in Prince of Wales Hospital, the Chinese University of Hong Kong				2021-03-16			Fecal microbial communities from CRC patients and healthy control in Prince of Wales Hospital, the Chinese University of Hong Kong	Yes	Yes			128	128	0	128	Host-associated	Mammals: Human	Digestive system	Large intestine	Fecal	3920
Gs0153707	Fecal microbial communities from healthcare students in Umea, Sweden				2021-03-16			The goal of this study is to exemine the influence of travel on antibiotic resistance	Yes	Yes			70	70	0	70	Host-associated	Mammals: Human	Digestive system	Large intestine	Fecal	3920
Gs0153705	Cervical viral communities from HIV/HPV co-infected women in Rio de Janeiro, Brazil				2021-03-16	2021-10-19		The goal of this study is to characterize the cervical circular DNA virome and identify the HPV variants in HIV/HPV co-infected women by large-scale sequencing	Yes	Yes			55	55	0	55	Host-associated	Mammals: Human	Reproductive system	Uterus	Cervix	6126
Gs0153702	Fecal microbial communities from individuals in rural villages in north-eastern Madagascar				2021-03-16			Fecal microbial communities from individuals in rural villages in north-eastern Madagascar	Yes	Yes			112	111	0	112	Host-associated	Mammals: Human	Digestive system	Large intestine	Fecal	3920
Gs0153700	Serum and acellular BAL viral communities from LTR patients and organ donord from various locations in United States				2021-03-16			The goal of this study is to understand the interaction between lung transplant patient's and organ donor's viral communities	Yes	Yes			89	58	0	89	Host-associated	Mammals: Human	Respiratory system	Lung	Unclassified	5004
Gs0153698	Face skin microbial communities from subjects in Hershey, Pennsylvania, USA				2021-03-16	2021-10-19		The goal of this study is to compare collection methods (pore strip, glue strip, swab) to develop recommendations for collecting microbiome information for studies of acne vulgaris	Yes	Yes			16	16	0	16	Host-associated	Mammals: Human	Integumentary system	Skin	Unclassified	6116
Gs0153697	Palm skin surface microbial communities from MTR trains passengers in Hong Kong				2021-03-16	2021-10-19		Palm skin surface microbial communities from MTR trains passengers in Hong Kong	Yes	Yes			48	48	0	48	Host-associated	Mammals: Human	Integumentary system	Skin	Unclassified	6116
Gs0153695	Fecal microbial communities from children in University of Glasgow, United Kingdom				2021-03-16			The goal of this study is to explore association between the gut microbiota and colonic inflammation and assessing sequential changes during exclusive enteral nutrition (EEN) for children with Crohn's disease and comparing them to healthy cohorts as well as their relatives	Yes	Yes			94	53	0	94	Host-associated	Mammals: Human	Digestive system	Large intestine	Fecal	3920
Gs0153667	Fecal microbial communities from individuals in Tver, Russia				2021-03-16			Fecal microbial communities from individuals in Tver, Russia	Yes	Yes			4	4	0	4	Host-associated	Mammals: Human	Digestive system	Large intestine	Fecal	3920
Gs0153666	Fecal microbial communities from FMT donors and recipients, Chicago, Illinois, USA				2021-03-16			Fecal microbial communities from FMT donors and recipients, Chicago, Illinois, USA	Yes	Yes			10	10	0	10	Host-associated	Mammals: Human	Digestive system	Large intestine	Fecal	3920
Gs0153661	Human-associated microbial communities from children with Crohn’s Disease in Broad Institute, Cambridge, MA, USA				2021-03-16			Human-associated microbial communities from children with Crohn’s Disease in Broad Institute, Cambridge, MA, USA	Yes	Yes			50	43	0	50	Host-associated	Mammals: Human	Unclassified	Unclassified	Unclassified	4138
Gs0153660	Fecal microbial communities from ankylosing spondylitis (AS) patients in Hangzhou, China				2021-03-16			The goal of this study is to reveal the relationship between the gut microbiome and ankylosing spondylitis	Yes	Yes			97	97	0	97	Host-associated	Mammals: Human	Digestive system	Large intestine	Fecal	3920
Gs0153656	Nasopharyngeal microbial communities from infants in Maela refugee camp, Thailand				2021-03-16	2021-10-19		The goal of this study is to determine: 1) Interactions between nasopharyngeal colonising bacteria in children over the first two years of life, in the pre-Hib/PCV13 immunisation era; 2) Qualitative and quantitative changes in the nasopharyngeal microbiome leading up to pneumonia; 3) Impact of influenza and respiratory syncytial virus infection and antimicrobial treatment on the nasopharyngeal mi…	Yes	Yes			120	120	0	120	Host-associated	Mammals: Human	Respiratory system	Pharynx/Throat	Nasopharynx	6103
Gs0150733	Fecal microbial communities from individuals in Copenhagen, Denmark				2020-12-02			The goal of this study is to examine the difference in gut microbiomes of non-obese and obese individuals	Yes	Yes			292	192	0	292	Host-associated	Mammals: Human	Digestive system	Large intestine	Fecal	3920
Gs0150705	Broncho-alveolar lavage microbial communities from a patient in Geneva University Hospitals, Switzerland				2020-12-02			Broncho-alveolar lavage microbial communities from a patient in Geneva University Hospitals, Switzerland	Yes	Yes			2	1	0	2	Host-associated	Mammals: Human	Respiratory system	Unclassified	Unclassified	4137
Gs0150618	Skin microbial communities from human scalp in Bengaluru, India				2020-12-02	2021-10-19		The goal of this study is to explore the scalp microbiome in Indian individuals with dandruff and non-dandruff scalp, and the effect of coconut oil on it	Yes	Yes			168	168	0	168	Host-associated	Mammals: Human	Integumentary system	Skin	Unclassified	6116
Gs0150578	Human blood microbial communities from patients with vector-born deseases in Mayo Clinic, Rochester, MN, USA				2020-12-01			Human blood microbial communities from patients with vector-born deseases in Mayo Clinic, Rochester, MN, USA	Yes	Yes			13	13	0	13	Host-associated	Mammals: Human	Circulatory system	Blood	Unclassified	3932
Gs0150544	Human feces microbial communities from healthy adult from various locations in Cameroon				2020-12-01			The goal of this study is to describe taxonomical and functional diversity, as well as to unveil the interactions between the eukaryotic and prokaryotic componenet of the gut microbiome of healthy adults on various traditional diets	Yes	Yes			57	57	0	57	Host-associated	Mammals: Human	Digestive system	Large intestine	Fecal	3920
Gs0150542	Human feces viral communities from APC Microbiome Institute, Cork, Ireland				2020-12-01			Human feces viral communities from APC Microbiome Institute, Cork, Ireland	Yes	Yes			84	4	0	84	Host-associated	Mammals: Human	Digestive system	Large intestine	Fecal	3920
Gs0150493	Cervicovaginal microbial communities from Afro-Caribbean women in Bonwell, Barbados				2020-12-01			Cervicovaginal microbial communities from Afro-Caribbean women in Bonwell, Barbados	Yes	Yes			15	15	0	15	Host-associated	Mammals: Human	Reproductive system	Vagina	Unclassified	4140
Gs0150492	Human gut microbial communities from mother-neonate pairs in Grand Duchess Charlotte Maternity Hospital, Luxembourg				2020-12-01			The goal of this study is to examine how the differences in microbial colonization of the gut triggered by earliest exposure have been linked to adverse health effects later in life	Yes	Yes			11	3	0	11	Host-associated	Mammals: Human	Digestive system	Large intestine	Fecal	3920
Gs0150463	Skin microbial communities from DFU patients, Pennsylvania, USA				2020-12-01	2021-10-19		The goal of this study is to identify the role of microbes in tissue repair, regeneration, and healing	Yes	Yes			99	55	0	99	Host-associated	Mammals: Human	Integumentary system	Skin	Unclassified	6116
Gs0150422	Fecal microbial communities from patients with colorectal cancer in Heidelberg, Germany				2020-12-01			The goal of this study is to detect disease specificity of microbial communities for colorectal cancer (CRC)	Yes	Yes			82	82	0	82	Host-associated	Mammals: Human	Digestive system	Large intestine	Fecal	3920
Gs0150380	Fecal microbial communities from patients in Benschop, Netherlands				2020-12-01			The goal of this study is to analyze coexistence of donor and recipient strains after fecal microbiota transplantation	Yes	Yes			55	55	0	55	Host-associated	Mammals: Human	Digestive system	Large intestine	Fecal	3920
Gs0150364	Human feces viral communities from monozygotic twins in Tubingen, Germany				2020-12-01			The goal of this study is to examine the relationship between microbiome diversity and virome diversity in 21 adult monozygotic twin pairs selected for high or low microbiome concordance.	Yes	Yes			84	29	0	84	Host-associated	Mammals: Human	Digestive system	Large intestine	Fecal	3920
Gs0150354	Human vagina microbial communities Woman's Hospital patients, Zhejiang, Hangzhou, China				2020-12-01			The goal of this study is to examine the relationship between high-risk HPV16 infection and vaginal microbiome	Yes	Yes			35	35	0	35	Host-associated	Mammals: Human	Reproductive system	Vagina	Unclassified	4140
Gs0150312	Human skin microbial communities from healthy subjects and patients with Netherton syndrome in INSERM, Paris, France				2020-11-30	2021-10-19		The goal of this study is to examine skin microbiome dynamics in response to pathogenesis of Netherton syndrome	Yes	Yes			17	16	0	17	Host-associated	Mammals: Human	Integumentary system	Skin	Unclassified	6116
Gs0150275	Human tissue viral communities from cancer patients in University of Copenhagen, Denmark				2020-11-30			Human tissue viral communities from cancer patients in University of Copenhagen, Denmark	Yes	Yes			127	43	0	127	Host-associated	Mammals: Human	Unclassified	Unclassified	Unclassified	4138
Gs0150266	Human stool microbial community from New York, USA				2020-11-30			Human stool microbial community from New York, USA	Yes	Yes			34	34	0	17	Host-associated	Mammals: Human	Digestive system	Large intestine	Fecal	3920
Gs0150253	Human gut microbial community from Hangzhou, China				2020-11-25	2021-10-05		Human gut microbial community from Hangzhou, China	Yes	Yes			52	52	0	26	Host-associated	Mammals: Human	Digestive system	Large intestine	Fecal	3920
Gs0150227	Fecal microbial communities from Norwich, United Kingdom				2020-11-25			Fecal microbial communities from Norwich, United Kingdom	Yes	Yes			12	12	0	12	Host-associated	Mammals: Human	Digestive system	Large intestine	Fecal	3920
Gs0150219	Human saliva viral communities from Alicante, Spain				2020-11-25			Human saliva viral communities from Alicante, Spain	Yes	Yes			16	1	0	16	Host-associated	Mammals: Human	Digestive system	Oral cavity	Saliva	3907
Gs0150011	Human fecal microbial communities from University of Tokyo, Japan				2020-10-12			Human fecal microbial communities from University of Tokyo, Japan	Yes	Yes			7	8	0	7	Host-associated	Mammals: Human	Digestive system	Large intestine	Fecal	3920
Gs0150009	Human guts microbial communities from Laksam, Bangladesh				2020-10-12			Human guts microbial communities from Laksam, Bangladesh	Yes	Yes			5	10	5	5	Host-associated	Mammals: Human	Digestive system	Large intestine	Fecal	3920
Gs0145276	Human stool microbial community from New York, USA				2020-01-24			Human stool microbial community from New York, USA	Yes	Yes			140	138	0	140	Host-associated	Mammals: Human	Digestive system	Large intestine	Fecal	3920
Gs0145274	Human burial microbial community from Troy, Turkey				2020-01-24	2020-05-27		Human burial microbial community from Troy, Turkey	Yes	Yes			7	6	0	7	Host-associated	Mammals: Human	Skeletal system	Bone	Unclassified	5250
Gs0145264	Fecal microbial and viral communities from individuals in Brisbane, Australia				2020-01-24			The goal of this study is to find links between bacteria and their bacteriophages	Yes	Yes			371	506	0	371	Host-associated	Mammals: Human	Digestive system	Large intestine	Fecal	3920
Gs0145263	Skin viral communities from DOCK8-deficient patients in NHGRI, Bethesda, Maryland, USA				2020-01-24	2021-10-19		The goal of this study is to investigate the skin microbiome of DOCK8-deficient patients, focusing on the skin virome	Yes	Yes			320	266	0	320	Host-associated	Mammals: Human	Integumentary system	Skin	Unclassified	6116
Gs0145259	Fecal microbial communities from hematological patients in University of Bologna, Italy				2020-01-24			The goal of this study is to explore the dynamics of the gut resistome – i.e. the pattern of antibiotic resistance genes provided by the gut microbiome – in eight pediatric patients undergoing allo-hematopoietic stem cell transplantation (HSCT), half of whom developed acute Graft-versus-Host Disease (aGvHD)	Yes	Yes			32	30	0	32	Host-associated	Mammals: Human	Digestive system	Large intestine	Fecal	3920
Gs0145254	Human feces microbial community from Mali				2020-01-24			Human feces microbial community from Mali	Yes	Yes			10	10	0	10	Host-associated	Mammals: Human	Digestive system	Large intestine	Fecal	3920
Gs0145243	Human stool microbial community from New York, USA				2020-01-24			Human stool microbial community from New York, USA	Yes	Yes			177	168	0	177	Host-associated	Mammals: Human	Digestive system	Large intestine	Fecal	3920
Gs0145236	Blood plasma microbial communities from healthy individuals, Karius, Inc., CA, United States				2020-01-24			The goal of this study is to investigate the potential to non-invasively identify a wide range of infections throughout the body	Yes	Yes			558	125	0	558	Host-associated	Mammals: Human	Circulatory system	Blood	Plasma	4416
Gs0145234	Human stool microbial community from Port-au-Prince, Haiti				2020-01-24			Human stool microbial community from Port-au-Prince, Haiti	Yes	Yes			92	92	0	92	Host-associated	Mammals: Human	Digestive system	Large intestine	Fecal	3920
Gs0145232	Human faeces microbial community from China				2020-01-24			Human faeces microbial community from China	Yes	Yes			102	102	0	102	Host-associated	Mammals: Human	Digestive system	Large intestine	Fecal	3920
Gs0145230	Human feces microbial community from Boston, USA				2020-01-24			Human feces microbial community from Boston, USA	Yes	Yes			1644	1639	0	563	Host-associated	Mammals: Human	Digestive system	Large intestine	Fecal	3920
Gs0145228	Sputum microbial communities from cystic fibrosis patients in Seattle Children’s Hospital, WA, USA				2020-01-24	2020-01-29		The goal of this study is to identify and characterize organisms and their functional characteristics in complex, polymicrobial infections, such as airway infections in people with cystic fibrosis	Yes	Yes			75	43	0	75	Host-associated	Mammals: Human	Respiratory system	Sputum/Phlegm	Unclassified	5009
Gs0145225	Human stool microbial community from Seattle Children's Hospital, USA				2020-01-24			Human stool microbial community from Seattle Children's Hospital, USA	Yes	Yes			102	102	0	102	Host-associated	Mammals: Human	Digestive system	Large intestine	Fecal	3920
Gs0145223	Fecal microbial communities from patients with colorectal canser in Rochester, Minnesota, USA				2020-01-24			The goal of this study is to analyze their taxonomic and functional profiles, as well as reconstruct bacterial and archaeal genomes of interest, related to the microbial metabolic toxicity that may be driving colorectal cancer progression.	Yes	Yes			22	22	0	22	Host-associated	Mammals: Human	Digestive system	Large intestine	Fecal	3920
Gs0145222	Human stool microbial community from Italy				2020-01-24			Human stool microbial community from Italy	Yes	Yes			15	15	0	15	Host-associated	Mammals: Human	Digestive system	Large intestine	Fecal	3920
Gs0145221	Human stool microbial community from Quebec City, Canada				2020-01-24			Human stool microbial community from Quebec City, Canada	Yes	Yes			72	72	0	72	Host-associated	Mammals: Human	Digestive system	Large intestine	Fecal	3920
Gs0145220	Fecal microbial communities from patients with ulcerative colitis, Tel-Aviv, Israel				2020-01-24			The goal of this study is to investigate the microbial factors that underlie the response to antibiotic treatment for pouchitis and why patients tend to develop antibiotic dependence	Yes	Yes			234	234	0	234	Host-associated	Mammals: Human	Digestive system	Large intestine	Fecal	3920
Gs0145215	Human fecal microbial community from Venezuela				2020-01-24			Human fecal microbial community from Venezuela	Yes	Yes			22	9	0	22	Host-associated	Mammals: Human	Digestive system	Large intestine	Fecal	3920
Gs0145213	Human microbial community from USA and Italy				2020-01-24			Human microbial community from USA and Italy	Yes	Yes			134	234	119	125	Host-associated	Mammals: Human	Unclassified	Unclassified	Unclassified	4138
Gs0145207	Human feces viral community from Finland				2020-01-23			Human feces viral community from Finland	Yes	Yes			134	121	0	134	Host-associated	Mammals: Human	Digestive system	Large intestine	Fecal	3920
Gs0145205	Fecal microbial communities from infants in Magee-Womens Hospital of UPMC, Pittsburgh, PA, USA				2020-01-23			Fecal microbial communities from premature infants in Magee-Womens Hospital of UPMC, Pittsburgh, PA, USA	Yes	Yes			269	260	0	269	Host-associated	Mammals: Human	Digestive system	Large intestine	Fecal	3920
Gs0145192	Human infant stool microbial community from China				2020-01-23			Human infant stool microbial community from China	Yes	Yes			20	19	0	20	Host-associated	Mammals: Human	Digestive system	Large intestine	Fecal	3920
Gs0145188	Human feces microbial community from Germany				2020-01-23			Human feces microbial community from Germany	Yes	Yes			17	17	0	17	Host-associated	Mammals: Human	Digestive system	Large intestine	Fecal	3920
Gs0145178	Human infant stool microbial community from Finland, Russia and Estonia				2020-01-23			Human infant stool microbial community from Finland, Russia and Estonia	Yes	Yes			1154	1154	0	1154	Host-associated	Mammals: Human	Digestive system	Large intestine	Fecal	3920
Gs0145137	Fecal microbial communities from healthy and diabetic individuals in Luxembourg Centre for Systems Biomedicine, Luxembourg				2020-01-08			The goal of this study is to examine suggested links between microbial dysbiosis in the gastrointestinal tract and a number of complex chronic diseases including diabetes mellitus	Yes	Yes			218	218	0	182	Host-associated	Mammals: Human	Digestive system	Large intestine	Fecal	3920
Gs0145084	Human feces microbial community from Singapore				2020-01-02			Human feces microbial community from Singapore	Yes	Yes			2	2	0	1	Host-associated	Mammals: Human	Digestive system	Large intestine	Fecal	3920
Gs0144989	Saliva microbial communities from Copenhagen University School of Dentistry, Denmark				2019-12-11			The purpose of this study is to characterize and compare salivary microbiota in oral health and disease using metagenomic and metatranscriptomic approaches	Yes	Yes			60	60	0	60	Host-associated	Mammals: Human	Digestive system	Oral cavity	Saliva	3907
Gs0144940	Human tracheal microbial communities from San Francisco, USA				2019-12-11	2021-05-21		Metagenomic next-generation sequencing (mNGS) on tracheal aspirates from adults with acute respiratory failure to simultaneously assess pathogens, the lung microbiome and the host transcriptome	Yes	Yes			172	10	0	86	Host-associated	Mammals: Human	Respiratory system	Trachea	Unclassified	5021
Gs0144773	Human bronchial alveolar lavage microbial community from Michigan, USA				2019-11-08	2020-03-03		Human bronchial alveolar lavage microbial community from Michigan, USA	Yes	Yes			2	2	0	1	Host-associated	Mammals: Human	Respiratory system	Lung	Unclassified	5004
Gs0144623	Human gut microbial community from Hangzhou, China				2019-10-17			Human gut microbial community from Hangzhou, China	Yes	Yes			3	3	0	2	Host-associated	Mammals: Human	Digestive system	Unclassified	Unclassified	3919
Gs0144600	Human oral microbial community from from various countries				2019-10-17			Human oral microbial community from from various countries	Yes	Yes			122	122	0	122	Host-associated	Mammals: Human	Digestive system	Oral cavity	Unclassified	3912
Gs0142417	Uncovering the global human gut virome				2019-06-06			Complete and partial viral genomes mined from >18,000 human gut metagenomes	No	Yes	No	No	1	1	0	1	Host-associated	Mammals: Human	Digestive system	Large intestine	Fecal	3920
Gs0142304	Saliva microbial communities from healthy individual, University of Tokyo, Kashiwa, Japan				2019-05-15			The goal of this study is to analyze human saliva microbiome in healthy individuals	Yes	Yes			36	16	0	36	Host-associated	Mammals: Human	Digestive system	Oral cavity	Saliva	3907
Gs0142295	Digestive system microbial communities fromaAcute cholecystitis patients, NIID, Tokyo, Japan				2019-05-15	2019-09-06		The goal of this study is to evaluate the nicrobiomic characteristics of AC patients and their usefulness for rapid diagnostics	Yes	Yes			16	2	0	16	Host-associated	Mammals: Human	Digestive system	Unclassified	Unclassified	3919
Gs0142289	Fecal microbial communities from individuals in rural and urban areas of Hunan province, China				2019-05-15			The goal of this study is to explore the role of Westernization of diet and lifestyle on human microbiome	Yes	Yes			40	40	0	40	Host-associated	Mammals: Human	Digestive system	Large intestine	Fecal	3920
Gs0142281	Blood, fecal and aasopharyngeal microbial communities from patients with Kawasaki disease in Osaka, Japan				2019-05-15	2019-09-06		The goal of this study is to understand the etiology of Kawasaki disease using metagenomic approach	Yes	Yes			53	53	0	53	Host-associated	Mammals: Human	Circulatory system	Blood	Unclassified	3932
Gs0142278	Human fecal microbial communities from TEDDY Project across various locations				2019-05-15			The Environmental Determinants of Diabetes in the Young (TEDDY) Study investigates genetic and genetic-environmental interactions, including gestational events, childhood infections, dietary exposures, and other environmental factors after birth, in relation to the development of islet autoimmunity and type 1 diabetes (T1D). A consortium of six clinical centers assembled to participate in the dev…	Yes	Yes			12266	12263	0	12266	Host-associated	Mammals: Human	Digestive system	Large intestine	Fecal	3920
Gs0141816	Human fecal microbial communities from Ikoma, Japan				2019-01-30		Masahira Hattori	Gut metagenomes collected from 13 healthy individuals	Yes	Yes			6	1	0	6	Host-associated	Mammals: Human	Digestive system	Large intestine	Fecal	3920
Gs0141813	Infant fecal microbial communities from premature female in Chicago, USA				2019-01-30		Jill Banfield	Metagenome analysis of fecal sample from premature female infant	Yes	Yes			1	1	0	1	Host-associated	Mammals: Human	Digestive system	Large intestine	Fecal	3920
Gs0141809	Human infant and maternal microbial communities from Texas, USA				2019-01-30		Kjersti M Aagaard	Maturation of the Infant Microbiome Community Structure and Function Across Multiple Body Sites	Yes	Yes			281	157	0	281	Host-associated	Mammals: Human	Digestive system	Large intestine	Fecal	3920
Gs0136083	Human host-associated microbial communities from HMP-Phase III project, Maryland, USA				2018-12-04	2019-09-06		Metagenomic sequencing of microbial communities from specimens collected as a part of the third phase (Phase III) of NIH-supported Human Microbiome Project	Yes	Yes			289	285	0	289	Host-associated	Mammals: Human	Digestive system	Unclassified	Unclassified	3919
Gs0136075	Human fecal microbial communities from St. Louis, USA				2018-12-04			Metagenome analysis of gut microbiome development in healthy twins 0-8 months of age in St Louis, Missouri.	Yes	Yes			402	396	0	402	Host-associated	Mammals: Human	Digestive system	Large intestine	Fecal	3920
Gs0136070	Human fecal microbial communities from Helsinki Childern's Hospital, Finland				2018-12-04			Strain-level identification of mother-to-child bacterial transmission during the first few months of life	Yes	Yes			286	262	0	286	Host-associated	Mammals: Human	Digestive system	Large intestine	Fecal	3920
Gs0136062	Human blood serum microbial communities from Karolinska Institute, Sweden				2018-12-04	2019-01-31		Human blood serum microbial communities from Karolinska Institute, Sweden	Yes	Yes			342	236	0	342	Host-associated	Mammals: Human	Circulatory system	Blood	Serum	4430
Gs0135251	Complete genome sequences of Helicobacter pylori				2018-07-11	2019-09-06		comparative analysis of whole genomes of Helicobacter pylori	No	Yes	No	No	1	1	0	0	Host-associated	Mammals: Human	Digestive system	Unclassified	Unclassified	3919
Gs0135110	Fungal and other eukaryotic communities from different tissues of patients with invasive mycosis or amebiasis in Germany				2018-06-08	2019-09-06		Fungal and other eukaryotic communities from different tissues of patients with invasive mycosis or amebiasis to detect pathogens directly in sample material from patients with infectious diseases	Yes	Yes			23	23	0	23	Host-associated	Mammals: Human	Unclassified	Unclassified	Unclassified	4138
Gs0135109	Feces microbial communities from healthy individuals during dietary intervention in Weizmann Institute of Science, Rehovot, Israel				2018-06-08			The goal of this study is to compare two dietary interventions: white bread made from refined and sourdough leavened bread made with traditional methods from whole-grain wheat, and their effect on human gut microbiota.	Yes	Yes			79	79	0	79	Host-associated	Mammals: Human	Digestive system	Large intestine	Fecal	3920
Gs0135104	Human fecal microbial communities from patients during Salmonella outbreaks in Alabama and Colorado, United States				2018-06-08			Feces microbial communities collected from patients during Salmonella outbreaks in Alabama and Colorado, United States	Yes	Yes			10	10	0	10	Host-associated	Mammals: Human	Digestive system	Large intestine	Fecal	3920
Gs0135103	Feces microbial communities from patients in Children's Medical Center, Dallas, Texas, United States				2018-06-08			Feces microbial communities from patients in Children's Medical Center, Dallas, Texas, United States	Yes	Yes			11	11	0	11	Host-associated	Mammals: Human	Digestive system	Large intestine	Fecal	3920
Gs0135101	Bronchioli viral communities from lung transplant recipients in Hospital of the University of Pennsylvania, Philadelphia, PA, United States				2018-06-08	2020-03-03		The goal of this study is to define the DNA virome within the respiratory tract following lung transplantation.	Yes	Yes			22	6	0	22	Host-associated	Mammals: Human	Respiratory system	Lung	Unclassified	5004
Gs0135099	Feces microbial communities from FMT donors and recepients in University of Alabama, Birmingham, United States				2018-06-08			Feces microbial communities from FMT donors and recepients in University of Alabama, Birmingham, United States	Yes	Yes			15	15	0	15	Host-associated	Mammals: Human	Digestive system	Large intestine	Fecal	3920
Gs0135097	Feces microbial communities from the thoracic aortic dissection patient in Anzhen Hospital, Beijing, China				2018-06-08			Feces microbial communities from the thoracic aortic dissection patient in Anzhen Hospital, Beijing, China	Yes	Yes			22	22	0	22	Host-associated	Mammals: Human	Digestive system	Large intestine	Fecal	3920
Gs0135095	Human bronchi microbial communities from steroid treated asthma patients in University of Chicago, Illinois, USA				2018-06-08	2021-10-19		The goal of the study is to examined whether the composition and structure of the lower airway microbiome correlated with clinical characteristics of chronic persistent asthma, including airflow obstruction, use of corticosteroid medications, and presence of airway eosinophilia.	Yes	Yes			130	1	0	130	Host-associated	Mammals: Human	Respiratory system	Bronchi	Unclassified	6186
Gs0135094	Feces viral communities from HIV patient at Mbarara Regional Referral Hospital, Uganda				2018-06-08			The goal of the study is to investugate the effect of HIV on the enteric DNA virome.	Yes	Yes			66	64	0	66	Host-associated	Mammals: Human	Digestive system	Large intestine	Fecal	3920
Gs0135087	Feces microbial communities from elderly patients in Parma University Hospital, Parma, Italy				2018-06-08			Fecal microbiota of hospitalised elderlies with and without Peptoclostridium difficile infection	Yes	Yes			15	9	0	15	Host-associated	Mammals: Human	Digestive system	Large intestine	Fecal	3920
Gs0135078	Feces microbial communities from infants before and after administration of rotavirus vaccine, Spain				2018-06-08			The goal of this study is to examine the potential impact of orally administered vaccines on infant microbiota	Yes	Yes			15	15	0	15	Host-associated	Mammals: Human	Digestive system	Large intestine	Fecal	3920
Gs0135077	Oral cavity microbial communities from healthy individuals and patients diagnosed with oral cavity squamous cell carcinoma in New York, United States				2018-06-08	2019-09-06		Oral cavity microbial communities from healthy individuals and patients diagnosed with oral cavity squamous cell carcinoma in New York, United States	Yes	Yes			12	9	0	12	Host-associated	Mammals: Human	Digestive system	Oral cavity	Unclassified	3912
Gs0135076	Digestive tract microbial communities from Tyrolean Iceman (Otzi) mummy in Otztal Alps, Italy				2018-06-08	2019-09-06		The goal of this study is to recover a genome of the stomach bacterium Helicobacter pylori from a 5,300-year-old European Copper Age glacier mummy.	Yes	Yes			35	31	0	35	Host-associated	Mammals: Human	Digestive system	Unclassified	Unclassified	3919
Gs0135072	Feces viral communities from patients with Clostridium difficile infection in Hong Kong				2018-06-08			Feces viral communities from patients with Clostridium difficile infection in Hong Kong	Yes	Yes			83	1	0	83	Host-associated	Mammals: Human	Digestive system	Large intestine	Fecal	3920
Gs0135071	Feces microbial communities from bariatric surgery patients in Sweden				2018-06-08			The goal of this study is to examine the effect of bariatric surgery on gut microbiota.	Yes	Yes			21	21	0	21	Host-associated	Mammals: Human	Digestive system	Large intestine	Fecal	3920
Gs0135064	Feces microbial communities from patient with hypercholanemia in 3rd Affiliated Hospital of Sun Yat-sen University, Guangzhou, China				2018-06-08			Feces microbial communities from patient with hypercholanemia in 3rd Affiliated Hospital of Sun Yat-sen University, Guangzhou, China	Yes	Yes			8	8	0	8	Host-associated	Mammals: Human	Digestive system	Large intestine	Fecal	3920
Gs0133482	Child gut microbiome				2018-01-30		Gilberto Flores	Exploring links between diet and gut microbiome function in children ages 2-9.	No	Yes	No	No	35	35	0	35	Host-associated	Mammals: Human	Digestive system	Large intestine	Fecal	3920
Gs0133435	Human fecal microbial communities from Inner Mongolia and China				2018-01-12			Unique Features of Ethnic Mongolian Gut Microbiome revealed by metagenomic analysis	Yes	Yes			110	110	0	110	Host-associated	Mammals: Human	Digestive system	Large intestine	Fecal	3920
Gs0133434	Human fecal microbial communities from Peking University Shenzhen Hospital, China				2018-01-12			Human fecal microbial communities from Peking University Shenzhen Hospital, China to study type 2 diabetes	Yes	Yes			370	8	0	370	Host-associated	Mammals: Human	Digestive system	Large intestine	Fecal	3920
Gs0133346	Human milk and feces microbial communities from Treno, Italy				2017-12-21	2019-09-06		The aim of this pilot study is to assess the feasibility of strain-level tracking of microbiome members shared by mothers and their children.	Yes	Yes			28	17	0	28	Host-associated	Mammals: Human	Unclassified	Unclassified	Unclassified	4138
Gs0133345	Human fecal microbial communities from hospital patients in Montreal, Canada				2017-12-21			Intestinal microbiota dynamics in hospitalized patients	Yes	Yes			229	229	0	229	Host-associated	Mammals: Human	Digestive system	Large intestine	Fecal	3920
Gs0133331	Human fecal microbial communities from the International Human Microbiome Standards (IHMS) project, Genoscope, France				2017-12-21			A detailed understanding of human-microbe symbiosis requires a precise characterization of human-associated microorganisms, the human microbiome. To progress towards this ambitious goal it is of utmost importance that the data generated in each of many large projects involved in human metagenome research be optimally comparable. The International Human Microbiome Standards (IHMS) project coordina…	Yes	Yes			323	323	0	323	Host-associated	Mammals: Human	Digestive system	Large intestine	Fecal	3920
Gs0133305	Human fecal viral communities from Malawian twins with severe acute undernutrition				2017-12-21			The gut DNA viromes of Malawian twins discordant for severe acute undernutrition	Yes	Yes			173	169	0	173	Host-associated	Mammals: Human	Digestive system	Large intestine	Fecal	3920
Gs0133277	Skin, mouth and gut microbial communities from premature infants in Magee-Womens Hospital of UPMC, Pittsburgh, PA, USA				2017-12-21	2019-09-06		Skin, mouth and gut microbial communities from premature infants during the first month of life in Magee-Womens Hospital of UPMC, Pittsburgh, PA, USA	Yes	Yes			45	45	0	45	Host-associated	Mammals: Human	Unclassified	Unclassified	Unclassified	4138
Gs0133139	Human fecal microbial communities from twins in the TwinsUK registry in London, United Kingdom				2017-12-21			Shotgun Metagenomics of 250 Adult Twins Reveals Genetic and Environmental Impacts on the Gut Microbiome	Yes	Yes			250	250	0	250	Host-associated	Mammals: Human	Digestive system	Large intestine	Fecal	3920
Gs0133133	Human fecal microbial communities from Shanghai, China				2017-12-21			Human fecal microbial communities from Shanghai, China to understand if intestinal flora could be related to differential responds to antidiabetic therapies	Yes	Yes			188	188	0	188	Host-associated	Mammals: Human	Digestive system	Large intestine	Fecal	3920
Gs0133130	Human fecal microbial communities from Shanghai Jiao Tong University, China				2017-12-20			Human fecal microbial communities from Shanghai Jiao Tong University, China to study gut microbial dysbiosis in young adults with obesity	Yes	Yes			257	257	0	257	Host-associated	Mammals: Human	Digestive system	Large intestine	Fecal	3920
Gs0133121	Human feces viral communities from Copenhagen, Denmark				2017-12-20			The goal of this study is to optimize protocols for extraction of bacteriophages prior to metagenomic analyses of phage communities in the human gut	Yes	Yes			6	6	0	6	Host-associated	Mammals: Human	Digestive system	Large intestine	Fecal	3920
Gs0133117	Human feces microbial communities from cholera patients in hospital, Baltimore, Maryland, USA				2017-12-20			The goal of this study is to understand the dynamic interactions between the host,pathogen (Vibrio cholera) and microbiota and how these interactions play a role in determining the pathogen population in the host, the development of an immune response, and the diversity and ecology of the microbiota.	Yes	Yes			371	316	0	371	Host-associated	Mammals: Human	Digestive system	Large intestine	Fecal	3920
Gs0133116	Human fecal microbial communities from colorectal cancer patients in France and Germany				2017-12-20			Metagenome sequencing of fecal microbiota for early stage detection of colorectal cancer	Yes	Yes			199	199	0	199	Host-associated	Mammals: Human	Digestive system	Large intestine	Fecal	3920
Gs0133113	Nasopharyngeal microbial communities from infants in Muntinlupa City, Philippines and Johannesburg, South Africa				2017-12-20	2021-10-19		Streptococcus multilocus sequence typing (MLST) typing using metagenomic samples	Yes	Yes			54	37	0	54	Host-associated	Mammals: Human	Respiratory system	Pharynx/Throat	Nasopharynx	6103
Gs0133112	Human fecal microbial communities from healthy and liver cirrhosis patients in Hangzhou, China				2017-12-20			Liver cirrhosis occurs as a consequence of many chronic liver diseases that are prevalent worldwide. Previous studies have shown an association between the gut microbiota and liver complications such as cirrhosis and other liver injuries. We therefore undertook a whole gut microbiome wide association study of stool samples from 98 liver cirrhosis patients and 83 healthy controls to characterise t…	Yes	Yes			312	42	0	312	Host-associated	Mammals: Human	Digestive system	Large intestine	Fecal	3920
Gs0133100	Human feces microbial communities from Kazan, Russia				2017-12-20			The goal of the study is to estimate variability in the gut microbiota resistome of the Russian citizens aimed at identification of pathways for transmission and spread of antibiotic resistance.	Yes	Yes			10	10	0	10	Host-associated	Mammals: Human	Digestive system	Large intestine	Fecal	3920
Gs0133098	Human fecal microbial communities from Beijing Chaoyang Hospital, China				2017-12-20			Human fecal microbial communities from Beijing Chaoyang Hospital, China to study how dysbiosis of gut microbiota contributes to the pathogenesis of hypertension	Yes	Yes			196	196	0	196	Host-associated	Mammals: Human	Digestive system	Large intestine	Fecal	3920
Gs0133095	Human feces microbial communities from a patient in hospital, Baltimore, Maryland, USA				2017-12-20			The goal of this study is to understand the dynamic interactions between the host, pathogen and microbiota and how these interactions play a role in determining the pathogen population in the host, the development of an immune response, and the diversity and ecology of the microbiota.	Yes	Yes			216	216	0	111	Host-associated	Mammals: Human	Digestive system	Large intestine	Fecal	3920
Gs0133087	Human saliva microbial communities from oral cavities of IgA immunodeficiency people from Alicante,Spain				2017-12-19			Our research focused on the uncultured human microbial community present in saliva of IgA immunodeficiency people	No	Yes	No	No	10	10	0	10	Host-associated	Mammals: Human	Digestive system	Oral cavity	Saliva	3907
Gs0133085	Human saliva microbial communities from oral cavities of healthy adults from Alicante, Spain				2017-12-18	2017-12-21		Our research focused on the uncultured human microbial community present in saliva	No	Yes	No	No	14	14	0	14	Host-associated	Mammals: Human	Digestive system	Oral cavity	Saliva	3907
Gs0133073	Metagen_FISABIO_Pilar	Infant-Mothers			2017-12-11	2017-12-11		Exploration of viruses and bacteria from infants and mothers	Yes	Yes	No	No	165	3	0	165	Host-associated	Mammals: Human	Digestive system	Large intestine	Fecal	3920
Gs0133049	Human fecal microbial communities from the Health Professionals Follow-Up Study (HPFS) participants, USA				2017-12-09			Sequencing of the human gut microbiome among 308 participants enrolled in a subcohort of men nested within the Health Professionals Follow-up Study.	Yes	Yes			1307	1283	0	1307	Host-associated	Mammals: Human	Digestive system	Large intestine	Fecal	3920
Gs0133047	Infant human fecal microbial communities from Cincinnati, Ohio, USA				2017-12-09		Ardythe Morrow	Microbial composition of samples from infant gut	Yes	Yes			660	652	0	660	Host-associated	Mammals: Human	Digestive system	Large intestine	Fecal	3920
Gs0132983	Periprosthetic joint microbial communities from patients in Rochester, Minnesota, USA				2017-12-08	2021-10-19		Periprosthetic joint microbial communities from patients in Rochester, Minnesota, USA	Yes	Yes			442	10	0	442	Host-associated	Mammals: Human	Skeletal system	Periprosthetic joint	Sonicate fluid	6258
Gs0132981	Human feces microbial communities from patients being treated for PSC/IBD in Minneapolis, Minnesota, USA				2017-12-08			Human feces microbial communities from patients being treated for PSC/IBD in Minneapolis, Minnesota, USA	Yes	Yes			25	25	0	25	Host-associated	Mammals: Human	Digestive system	Large intestine	Fecal	3920
Gs0132977	Preterm infant fecal microbial communities from Saint Louis, USA				2017-12-08		Dantas, G.	Metagenomic sequencing of preterm infant gut microbiota raw sequence reads	Yes	Yes			401	392	0	401	Host-associated	Mammals: Human	Digestive system	Large intestine	Fecal	3920
Gs0132974	Blood plasma viral communities from febrile patients in Nairobi, Kenya				2017-12-08			Blood plasma viral communities from febrile patients in Nairobi, Kenya	Yes	Yes			51	1	0	51	Host-associated	Mammals: Human	Circulatory system	Blood	Plasma	4416
Gs0132968	Human feces bacterial and viral communities from healthy and sick individuals from various locations in USA and Canada				2017-12-08			The goal of the study is to compare the colorectal cancer virome to the bacterial community.	Yes	Yes			181	152	0	181	Host-associated	Mammals: Human	Digestive system	Large intestine	Fecal	3920
Gs0132965	Human feces microbial communities from Sydney, Australia				2017-12-08			Human feces microbial communities from Sydney, Australia	Yes	Yes			23	23	0	23	Host-associated	Mammals: Human	Digestive system	Large intestine	Fecal	3920
Gs0132956	Colon cleanout human gut V4 16S survey & shotgun metagenomic sequencing				2017-12-08			Eight healthy human adults provided about 40 stool samples each (range 37-128 samples/subject) at daily or weekly intervals over about 22 weeks (range 20-55 weeks) surrounding a 1-day induced iso-osmotic diarrhea (colon cleanout) perturbation. The cleanout was identical to a common bowel preparation procedure prior to colonoscopy, involving the consumption of up to 4L of a polyethylene glycol-ele…	Yes	Yes			386	375	0	386	Host-associated	Mammals: Human	Digestive system	Large intestine	Fecal	3920
Gs0132950	Human feces microbial communities from Tubingen, Germany				2017-12-08			In this study, we provide a non-parametric statistical "triangulation test" for the detection of inhomogeneity in metagenomic samples.	Yes	Yes			9	9	0	9	Host-associated	Mammals: Human	Digestive system	Large intestine	Fecal	3920
Gs0132937	Lymph nodes microbial communities from tularemia patients in Hacettepe University Medical Faculty, Ankara, Turkey				2017-12-08	2019-09-06		Lymph nodes microbial communities from tularemia patients in Hacettepe University Medical Faculty, Ankara, Turkey	Yes	Yes			7	7	0	7	Host-associated	Mammals: Human	Lymphatic system			3590
Gs0132934	Healthy human fecal microbial communities from Israel				2017-12-08		Eran Segal	Healthy human fecal microbial communities from Israel to design personalized nutrition by prediction of glycemic responses	Yes	Yes			969	969	0	969	Host-associated	Mammals: Human	Digestive system	Large intestine	Fecal	3920
Gs0132932	Fecal microbial communities from patients recovering from acute secretory diarrhea in Dhaka, Bangladesh				2017-12-08			The goal of this study is to examine how gut microbial communities respond to diarrheal disease and its treatment	Yes	Yes			49	42	1	49	Host-associated	Mammals: Human	Digestive system	Large intestine	Fecal	3920
Gs0132924	Human-associated viral communities from lung transplant donor-recipient pairs in New York, Wisconsin and Pennsylvania, United States				2017-12-08	2019-09-06		The goal of this study is to understand the pathogenic mechanisms of primary graft dysfunction (PGD), which is a principal cause of early morbidity and mortality after lung transplantation. For this purpose, full viral communities in acellular bronchoalveolar lavage from donor organs and post-reperfusion allografts in PGD and non-PGD lung transplant recipient pairs will be characterized.	Yes	Yes			117	76	0	117	Host-associated	Mammals: Human	Unclassified	Unclassified	Unclassified	4138
Gs0132923	Ancient human DNA from various body parts in various locations				2017-12-08	2019-09-06		The goal of this study is to yield new insights into the genetic ancestry of the Tyrolean Iceman and the genetic structure of Europe	Yes	Yes			12	12	0	12	Host-associated	Mammals: Human	Unclassified	Unclassified	Unclassified	4138
Gs0132915	Sputum microbial communities from patients of cystic fibrosis (CF) clinic at Rigshospitalet, Copenhagen, Denmark				2017-12-08	2020-01-29		The goal of this study is to answer a question: Is genotyping of single isolates sufficient for population structure analysis of Pseudomonas aeruginosa in cystic fibrosis airways?	Yes	Yes			5	5	0	5	Host-associated	Mammals: Human	Respiratory system	Sputum/Phlegm	Unclassified	5009
Gs0132881	Human fecal microbial communities from Salzburg, Austria				2017-11-22			Gut microbiome development along the colorectal adenoma-carcinoma sequence	Yes	Yes			156	156	0	156	Host-associated	Mammals: Human	Digestive system	Large intestine	Fecal	3920
Gs0132880	Human fecal microbial communities from Gothenburg, Sweden to study Type 2 diabetes				2017-11-22		Jens Nielsen	Gut metagenome in European women with normal, impaired and diabetic glucose control	Yes	Yes			145	24	0	145	Host-associated	Mammals: Human	Digestive system	Large intestine	Fecal	3920
Gs0132878	Human fecal microbial communities from healthy subject in London, United Kingdom				2017-11-22		Ruth Ley	Human fecal microbial communities from healthy subject in London, United Kingdom	Yes	Yes			4	4	0	3	Host-associated	Mammals: Human	Digestive system	Large intestine	Fecal	3920
Gs0132877	Human fecal and environmental microbial communities from Peru and El Salvador				2017-11-22		Dantas, G.	Microbiome and resistome of human fecal and environmental microbiota from rural El Salvador and peri-urban Lima, Peru	Yes	Yes			285	285	0	285	Host-associated	Mammals: Human	Digestive system	Large intestine	Fecal	3920
Gs0132876	Human fecal microbial communities from various locations in three continents				2017-11-22			An integrated catalog of reference genes in the human gut microbiome	Yes	Yes			260	260	0	260	Host-associated	Mammals: Human	Digestive system	Large intestine	Fecal	3920
Gs0132875	Human fecal microbial communities from Nijmegen, Netherlands as part of the 500 Functional Genomics (500FG) project				2017-11-22		Mihai G. Netea	Gut microbial interactions with the inflammatory cytokine production capacity	Yes	Yes			471	471	0	471	Host-associated	Mammals: Human	Digestive system	Large intestine	Fecal	3920
Gs0132874	Human infant gut microbial communities from Finland, Estonia, and Russian Karelia				2017-11-22		Tommi Vatanen	A longitudinal analysis of the developing gut microbiome in infants from Finland, Estonia, and Russian Karelia	Yes	Yes			785	785	0	785	Host-associated	Mammals: Human	Digestive system	Large intestine	Fecal	3920
Gs0132873	Human fecal microbial communities from HMP Core Microbiome Sampling Protocol A, USA				2017-11-22		Curtis Huttenhower	Human Microbiome Project (HMP) Metagenomics	Yes	Yes			195	190	0	195	Host-associated	Mammals: Human	Digestive system	Large intestine	Fecal	3920
Gs0132871	Human fecal microbial communities from Hadza Hunter-Gatherers of Tanzania				2017-11-22			Seasonal Cycling in the Gut Microbiome of the Hadza Hunter-Gatherers of Tanzania	Yes	Yes			40	40	0	40	Host-associated	Mammals: Human	Digestive system	Large intestine	Fecal	3920
Gs0131923	Human fecal microbial communities from Minnesota, USA				2017-10-12	2017-10-12	Patricio Jeraldo	The aim of the study is to to reconstruct genomes from metagenomic sequences based on multiple sequencing strategies, for characterization of organisms present in the human gut environment	No	Yes	No	No	1	2	1	1	Host-associated	Mammals: Human	Digestive system	Large intestine	Fecal	3920
Gs0129314	Human saliva viral communities from oral cavities of IgA immunodeficiency people from Alicante,Spain				2017-07-06			Our research focused on the uncultured human viral community present in saliva of IgA immunodeficiency people	No	Yes	No	No	10	30	0	10	Host-associated	Mammals: Human	Digestive system	Oral cavity	Saliva	3907
Gs0128785	Human fecal microbial communities from infant diaper, Dhaka, Bangladesh	Human Microbiome from Bangladeshi Infant fecal samples			2017-03-06	2017-03-09	David Mills	Whole metagenomic sequencing of stool samples from Bangladeshi infants at weeks 6, 11, and 15 enrolled in a clinical trial of the influence of vitamin supplementation on vaccination response	Yes	Yes	No	No	19	19	0	19	Host-associated	Mammals: Human	Digestive system	Large intestine	Fecal	3920
Gs0128777	Human feces microbial community from healthy child, Los Angeles California, USA	CDI_Flores_Lab_2016			2017-03-03	2017-03-07	Gilberto Flores	gut microbiome	Yes	Yes	No	No	1	1	0	1	Host-associated	Mammals: Human	Digestive system	Large intestine	Fecal	3920
Gs0127517	Human feces microbial communities from adults with Necrotising enterocolitis, Hershey, PA, USA				2017-01-19	2017-02-13		A study of a Necrotising Enterocolitis community using metagenomic sequencing approaches.	Yes	Yes	No	No	1	1	0	1	Host-associated	Mammals: Human	Digestive system	Large intestine	Fecal	3920
Gs0127429	Human host-associated microbial communities from fecal samples of mother and infant in Denmark				2016-12-21	2020-07-07	Fredrik Backhed	Dynamics and Stabilization of the Human Gut Microbiome during the First Year of Life	Yes	Yes			400	400	0	400	Host-associated	Mammals: Human	Digestive system	Large intestine	Fecal	3920
Gs0127425	Host-associated microbial communities from gut and oral samples of Rheumatoid Arthritis patients in China				2016-12-21	2019-09-06		A systematic analysis of the probiotic and pathogenic microbiome from fecal, dental and salivary samples of Rheumatoid Arthritis patients in China	Yes	Yes			530	530	0	530	Host-associated	Mammals: Human	Digestive system	Unclassified	Unclassified	3919
Gs0127404	Human fecal microbial communities from Denmark and Spain - Beijing Genomics Institute				2016-12-21			Sequencing human fecal samples to identify metagenomic species and variable genetic elements by exhaustive co-abundance binning	Yes	Yes			396	396	0	396	Host-associated	Mammals: Human	Digestive system	Large intestine	Fecal	3920
Gs0121556	Human host-associated viral community from sputum samples in Cork, Ireland				2016-09-17	2020-01-29	Kamila Knapik	Metagenomic analysis of viruses and bacteriophages from CF patient's sputum	Yes	Yes	No	No	1	1	0	1	Host-associated	Mammals: Human	Respiratory system	Sputum/Phlegm	Unclassified	5009
Gs0121351	Human host and surrounding environment bacterial communities from FIji				2016-07-09	2019-09-06		The study characterizes the role of human-associated bacteria in health and disease from a sample set collected in Fiji	Yes	Yes			523	516	0	523	Host-associated	Mammals: Human	Digestive system	Unclassified	Unclassified	3919
Gs0121347	Human stomach microbial communities from New York City, USA - Weill Cornell Medical College				2016-07-09	2019-09-06		Human gastric microbiome	Yes	Yes			27	27	0	27	Host-associated	Mammals: Human	Digestive system	Unclassified	Unclassified	3919
Gs0121344	Human fecal microbial communities from Human Longevity Inc., USA				2016-07-09	2016-08-09		Human fecal microbial communities from Human Longevity Inc., USA to study the effect of library preparation and sequencing protocol in microbiome research	Yes	Yes			5	5	0	5	Host-associated	Mammals: Human	Digestive system	Large intestine	Fecal	3920
Gs0121343	Human fecal and colon tissue microbial communities from Howard University Cancer Center, USA				2016-07-09	2019-09-06		A metagenomic analysis of the gut flora in a human colonic biopsy microenvironment.	Yes	Yes			40	40	0	40	Host-associated	Mammals: Human	Digestive system	Unclassified	Unclassified	3919
Gs0121341	Human sputum microbial communities from cystic fibrosis patients in Italy				2016-07-09	2019-09-06		Comparative metagenomic approach to explore lung bacterial communities of cystic fibrosis patients with different clinical conditions.	Yes	Yes			12	12	0	12	Host-associated	Mammals: Human	Respiratory system	Unclassified	Unclassified	4137
Gs0121339	Ancient human oral microbial communities from various locations				2016-07-09	2019-09-06		Metagenome sequencing for the characterization of ancient human oral microbiomes	Yes	Yes			116	11	0	116	Host-associated	Mammals: Human	Digestive system	Oral cavity	Unclassified	3912
Gs0121328	Human adult elbow skin microbial communities from Trento, Italy				2016-07-09	2021-10-19		Skin shotgun metagenome from the elbow of adult volunteers	Yes	Yes			4	4	0	4	Host-associated	Mammals: Human	Integumentary system	Skin	Unclassified	6116
Gs0121325	Human fecal bacterial and viral communities from infant twins in Saint Louis, USA				2016-07-09	2016-08-09		Bacterial and viral communities from infant twins in St. Louis, Missouri, USA	Yes	Yes			48	48	0	48	Host-associated	Mammals: Human	Digestive system	Large intestine	Fecal	3920
Gs0121322	Human oral microbial communities from University of Maryland, USA				2016-07-09	2016-08-09		Human oral microbial communities from University of Maryland, USA to study periodontal disease	Yes	Yes			4	4	0	4	Host-associated	Mammals: Human	Digestive system	Oral cavity	Subgingival plaque	3913
Gs0121319	Human feces microbial communities from University of Parma, Italy				2016-07-09	2016-08-09		Human feces microbial communities from University of Parma, Italy to study vertical transmission between mother-infant	Yes	Yes			2	2	0	2	Host-associated	Mammals: Human	Digestive system	Large intestine	Fecal	3920
Gs0121316	Human lung microbial communities from intubated patients in Washington, D.C., USA				2016-07-09	2019-09-06		The purpose of this study was to use whole metagenomic shotgun sequencing to characterize the pulmonary bacteria in intubated patients with possible ventilator associated pneumonia (VAP).	Yes	Yes			8	1	0	8	Host-associated	Mammals: Human	Respiratory system	Unclassified	Unclassified	4137
Gs0121313	Human skin microbial communities from psoriasis patients in Trento, Italy				2016-07-09	2021-10-19		Skin shotgun metagenomes from psoriasis patients	Yes	Yes			73	73	0	73	Host-associated	Mammals: Human	Integumentary system	Skin	Unclassified	6116
Gs0121310	Human skin microbial communities from Singapore - Genome Institute of Singapore				2016-07-09	2021-10-19		Study of human skin microbiome from Genome Institute of Singapore	Yes	Yes			106	94	0	106	Host-associated	Mammals: Human	Integumentary system	Skin	Unclassified	6116
Gs0121309	Human fecal microbial communities from Cheyenne & Arapaho tribes in Oklahoma, USA				2016-07-09	2016-08-09		Gut microbiome diversity among the Cheyenne and Arapaho tribes of Oklahoma	Yes	Yes			37	37	0	37	Host-associated	Mammals: Human	Digestive system	Large intestine	Fecal	3920
Gs0121306	Human fecal microbial community of Hadza hunter-gatherer and regular subjects from Tanzania and Italy				2016-07-09	2016-08-09		Metagenome sequencing of the Hadza hunter-gatherer gut microbiota	Yes	Yes			38	38	0	38	Host-associated	Mammals: Human	Digestive system	Large intestine	Fecal	3920
Gs0121301	Human fecal microbial communities from elderly subjects during probiotic consumption in Boston, USA				2016-07-09	2016-08-09		Functional dynamics of the elderly gut microbiome during probiotic consumption	Yes	Yes			9	9	0	9	Host-associated	Mammals: Human	Digestive system	Large intestine	Fecal	3920
Gs0121299	Human fecal microbial commmunities from Fecal Microbiota Transplantation (FMT) for ulcerative colitis - University of Washington				2016-07-09	2016-08-09		Clinical study of Fecal microbiota transplantation (FMT) therapy for ulcerative colitis	Yes	Yes			41	41	0	41	Host-associated	Mammals: Human	Digestive system	Large intestine	Fecal	3920
Gs0121297	Human fecal microbial communities from obese patients in Germany				2016-07-09	2016-08-09		Characterization of the distal gut microbiota in obese patients following a weight-loss intervention using whole metagenome shotgun sequencing	Yes	Yes			92	92	0	92	Host-associated	Mammals: Human	Digestive system	Large intestine	Fecal	3920
Gs0121296	Human oral microbial communities of schizophrenia patients from Maryland, USA				2016-07-09	2021-10-19		Metagenome sequencing to shed light into the microbial community of schizophrenia patients.	Yes	Yes			32	32	0	32	Host-associated	Mammals: Human	Digestive system	Pharynx/Throat	Oropharynx	6100
Gs0121295	Human bile duct microbial communities from gallstone patients in Hangzhou, China				2016-07-09	2021-10-19		Bile samples were collected from common bile duct of Chinese gallstone patients. The aim is to study the structure and function of biliary microbiota	Yes	Yes			15	15	0	15	Host-associated	Mammals: Human	Digestive system	Biliary tract	Bile ducts: Bile	6181
Gs0121289	Human skin microbial communities from University of Pennsylvania, USA				2016-07-09	2021-10-19		Microbial community characterization of human skin microbiome	Yes	Yes			150	1	0	150	Host-associated	Mammals: Human	Integumentary system	Skin	Unclassified	6116
Gs0120337	Human saliva viral communities from oral cavities of healthy adults from Alicante,Spain				2016-05-23	2016-05-25		Our research focused on the uncultured human viral community present in saliva	Yes	Yes	No	No	14	42	0	14	Host-associated	Mammals: Human	Digestive system	Oral cavity	Saliva	3907
Gs0118645	Postmortem human lung microbial community from chest tissue of mummy in Hungary				2016-04-08	2020-03-03		Postmortem investigation of pulmonary tuberculosis in an 18th-century Hungarian mummy by metagenomics	Yes	Yes			1	1	0	1	Host-associated	Mammals: Human	Respiratory system	Lung	Unclassified	5004
Gs0118640	Infant fecal microbial communities from Pittsburgh, USA				2016-04-08	2021-02-22		Metagenomes from human infant fecal samples with and without necrotizing enterocolitis	Yes	Yes			58	58	0	58	Host-associated	Mammals: Human	Digestive system	Large intestine	Fecal	3920
Gs0118016	Human subgingival plaque microbial communities from San Diego, USA	Candidatus Bacteroides periocalifornicus			2015-12-28	2024-06-11	Jeffrey S McLean	PRJNA289925	Yes	Yes	No	No	1	3	1	1	Host-associated	Mammals: Human	Digestive system	Oral cavity	Subgingival plaque	3913
Gs0116847	Metagenomic sequencing of altered microbiota from human gut samples with microscopic colitis	SRA ID: ERP009306			2015-10-08	2016-06-03	Intawat Nookaew	Metagenomic sequencing of human fecal samples with microscopic colitis revealed the presenece of an altered microbiota	Yes	Yes	No	No	17	17	0	17	Host-associated	Mammals: Human	Digestive system	Large intestine	Fecal	3920
Gs0116053	Human lung microbial communities from healthy (non-smokers and smokers) and HIV infected subjects	Subanalysis of the Pyruvate Ferritin Oxidoreductase Study			2015-07-09	2021-09-24	Leopoldo N Segal	PFOR - PFOR doesn't make any sense. Describe in detail without acronyms.	Yes	Yes	No	No	16	16	0	16	Host-associated	Mammals: Human	Respiratory system	Lung	Unclassified	5004
Gs0114279	Human oral biofilm microbial communities from Columbus, Ohio, USA, following smoke exposure	Metatranscriptomic analysis of smoke-conditioned oral biofilms			2015-02-02	2015-10-19	Sukirth Ganesan	Exploring gene expression profiles of invitro dental biofilms following smoke-exposure	Yes	Yes	No	No	1	1	0	1	Host-associated	Mammals: Human	Digestive system	Oral cavity	Buccal mucosa	3915
Gs0114003	MetaHIT, a catalog of microbial genes of the intestinal tract	Metagenomics of the Human Intestinal Tract			2015-01-15	2015-04-10	Ehrlich,S.D.	It is known that the number of our microbial companions exceeds by at least ten-fold those of cells of our own body and it was predicted that the number of unique genes they encode were at least 100-fold greater than the number of genes in our own genome. It is also known that this complex and dynamic microbiota has a profound influence on human physiology, nutrition, and immunity and that disrup…	Yes	Yes	No	No	83	275	320	83	Host-associated	Mammals: Human	Digestive system	Large intestine	Fecal	3920
Gs0113963	Human oral microbial communities from Los Angeles, CA, USA				2015-01-07	2024-06-11	Nikos Kyrpides	Human oral microbial communities from Los Angeles, CA, USA	Yes	Yes	No	No	49	48	1	49	Host-associated	Mammals: Human	Digestive system	Oral cavity	Unclassified	3912
Gs0113865	Human infant gut microbial communities from Netherlands	Baby gut microbiome			2014-12-04	2014-12-04	Carlijn van de Water	RNAseq of baby gut microbiome	Yes	Yes	No	No	1	1	0	1	Host-associated	Mammals: Human	Digestive system	Large intestine	Fecal	3920
Gs0111487	Human nasopharyngeal viral communities from the Karolinska Institute, Sweden, from patients with lower respiratory tract infections	Naso-pharyngeal Viriome from patients with lower respiratory tract infections	75165	Gm0075165	2014-07-04	2021-10-19	Bjorn Andersson		Yes	Yes	No	No	1	1	0	1	Host-associated	Mammals: Human	Respiratory system	Pharynx/Throat	Nasopharynx	6103
Gs0111479	Premature infant stool microbial communities from Comer Children's Hospital, University of Chicago, Illinois, USA	Premature infant gut Metagenome	75366	Gm0075366	2014-07-09	2014-08-13	Jill Banfield	To study the stability and function of early microbial colonizers of the premature infant gut, nine stool samples were taken during the third week of life of a premature male infant delivered via Caesarean section. Metagenomic sequences were assembled and binned into near-complete and partial genomes, enabling strain-level genomic analysis of the microbial community	Yes	Yes	No	No	1	1	0	1	Host-associated	Mammals: Human	Digestive system	Large intestine	Fecal	3920
Gs0111467	Human gut microbial communities from lean and obese individuals in Granada, Spain	Lean Gut Metagenome	75367	Gm0075367	2014-07-09	2014-08-13	Manuel Ferrer	Study of the functionality of the microbiota in a lean adolescent distal gut.	Yes	Yes	No	No	2	2	0	2	Host-associated	Mammals: Human	Digestive system	Large intestine	Fecal	3920
Gs0111454	Human blood microbial communities from Yonsei University, South Korea, of septic patients	Microbiome study in Sepsis patients	75403	Gm0075403	2014-07-11		Roshan D'Souza		Yes	Yes	No	No	1	1	0	1	Host-associated	Mammals: Human	Circulatory system	Blood	Unclassified	3932
Gs0111431	Human fecal microbial communities from Spain		77528		2014-08-21	2014-08-29			Yes	Yes	No	No	1	1	0	1	Host-associated	Mammals: Human	Digestive system	Large intestine	Fecal	3920
Gs0110178	Oral microbial communities of human periodontal tissues causing gingivitis or periodontitis	Study of Periodontal disease with metagenomics approaches	71041		2014-02-24	2014-03-04			Yes	Yes	No	No	1	1	0	1	Host-associated	Mammals: Human	Digestive system	Oral cavity	Periodontal pockets	3908
Gs0110165	Human fecal microbial communities from Valencia, Spain, of mother-infant pairs	Gut Microbiota of Spanish Mother-Infant Pairs	69525	Gm0069525	2014-01-30	2014-03-03			Yes	Yes	No	No	87	87	0	87	Host-associated	Mammals: Human	Digestive system	Large intestine	Fecal	3920
Gs0110125	Human gut microbial communities from Canada, containing Sinorhizobium meliloti	Identification of hydroxyproline metabolism genes in Sinorhizobium meliloti	58522		2013-11-14		Turlough Finan		Yes	Yes	No	No	1	1	0	1	Host-associated	Mammals: Human	Digestive system	Large intestine	Fecal	3920
Gs0095263	Human fecal microbial communities from Yokohama, Japan, from an infant	Infant stool	50263		2013-06-18	2014-08-13			Yes	Yes	No	No	2	2	0	2	Host-associated	Mammals: Human	Digestive system	Large intestine	Fecal	3920
Gs0095257	Human axilla skin microbial communities from the University of Liverpool, UK	Liverpool_university_AX20	50257		2013-06-15	2021-10-19	Jennifer Kelly		Yes	Yes	No	No	19	19	0	19	Host-associated	Mammals: Human	Integumentary system	Skin	Axilla/Armpit	6117
Gs0094716	Human fecal microbial communities from Yokohama, Japan, from healthy Japanese individuals	E. coli AR1 human gut metagenomic study	49716		2013-06-04	2020-01-30	Ciaran O'Brien		Yes	Yes	No	No	1	1	0	1	Host-associated	Mammals: Human	Digestive system	Large intestine	Fecal	3920
Gs0083724	Human gut microbial communities from Waterloo, Canada	Charles Lab Human Gut Microbiome	38724		2012-11-14	2014-08-13	Kathy Lam	Human gut microbiome from Waterloo, Canada	Yes	Yes	No	No	3	3	0	3	Host-associated	Mammals: Human	Digestive system	Large intestine	Unclassified	3922
Gs0063646	Human microbial communities from the National Institute of Health, USA, HMP production phase	Human Microbiome Production Phase community	18646	Gm00341	2011-02-02	2021-02-25		The HMP metagenomes production phase represents the shotgun sequencing of metagenomic DNA extracted from samples taken from multiple body sites across hundreds of human subjects. Coupled with the other data generated during the HMP project, these results will provide insights into the genes and pathways present in the human microbiome. We are learning more and more about the ways that human healt…	Yes	Yes	No	No	795	2105	0	795	Host-associated	Mammals: Human	Digestive system	Unclassified	Unclassified	3919
Gs0063509	Human fecal microbial communities from the University of Zurich, Switzerland, analyzing pathogenic and commensal bacteria	Like will to like: Abundances of closely related species can predict susceptibility to intestinal colonization by pathogenic and commensal bacteria	18509	Gm0018509	2010-12-16	2014-07-09			Yes	Yes	No	No	1	1	0	1	Host-associated	Mammals: Human	Digestive system	Large intestine	Fecal	3920
Gs0061995	Human fecal microbial communities from Washington University at St. Louis, Missouri, USA, of twins		16995	Gm00233	2010-04-21	2014-05-22	Human Gut Community Users	Metagenomic sequences derived from gut microbiomes from two human twins.	Yes	Yes	No	No	2	2	0	2	Host-associated	Mammals: Human	Digestive system	Large intestine	Fecal	3920
Gs0056643	Human fecal viral communities from the Genome Institute of Singapore, of healthy adults	Uncultured Human Fecal Virus Metagenome	11643	Gm00055	2007-11-27	2013-12-18	Yijun Ruan	The human gut is known to be a reservoir of a wide variety of microbes, including viruses. Many RNA viruses are known to be associated with gastroenteritis; however, the enteric RNA viral community present in healthy humans has not been described. Here, we present a comparative metagenomic analysis of the RNA viruses found in three fecal samples from two healthy human individuals. For this study,…	Yes	Yes	No	No	3	2	0	3	Host-associated	Mammals: Human	Digestive system	Large intestine	Fecal	3920
Gs0056641	Human fecal microbial communities from the State University of New York at Buffalo, New York, USA, of three healthy adults	Human Distal Gut Biome project	11641	Gm00052	2007-11-27	2013-11-22	Steven R. Gill	The human intestinal microbiota is composed of 10(13) to 10(14) microorganisms whose collective genome ("microbiome") contains at least 100 times as many genes as our own genome. We analyzed approximately 78 million base pairs of unique DNA sequence and 2062 polymerase chain reaction-amplified 16S ribosomal DNA sequences obtained from the fecal DNAs of two healthy adults. Using metabolic function…	Yes	Yes	No	No	2	2	0	2	Host-associated	Mammals: Human	Digestive system	Large intestine	Fecal	3920
Gs0056604	Human oral microbial communities from J. Craig Venter Institute, USA		11604	Gm00029	2007-11-27	2017-03-31			Yes	Yes	No	No	1	1	0	1	Host-associated	Mammals: Human	Digestive system	Oral cavity	Unclassified	3912
Gs0055748	Human fecal microbial communities from the University of Tokyo, Japan, of healthy Japanese infants and adults		10748	Gm00100	2007-11-27	2014-04-22	Hattori M	Gut metagenomes collected from 13 healthy individuals	Yes	Yes	No	No	13	13	0	13	Host-associated	Mammals: Human	Digestive system	Large intestine	Fecal	3920
Gs0055745	Human fecal microbial communities from Valencia, Spain, of healthy infants and adults	Gut microbiota	10745	Gm00116	2007-11-27	2017-03-31	M. Pilar Francino	Metagenome from infant and adult human fecal samples	Yes	Yes	No	No	1	3	0	1	Host-associated	Mammals: Human	Digestive system	Large intestine	Fecal	3920
Gs0055743	Human periodontal pocket microbial communities from Stanford, California, USA	Single-cell genetic analysis of rare and uncultivated TM7 microbes	10743	Gm00119	2007-11-27	2015-06-04			Yes	Yes	No	No	3	3	0	3	Host-associated	Mammals: Human	Digestive system	Oral cavity	Unclassified	3912
Gs0055731	Human lung viral communities from San Diego State University, California, USA, from cystic fibrosis patients		10731	Gm00090	2007-11-27	2020-01-29	Furlan M	Viral communities from the human lung	Yes	Yes	No	No	2	2	0	2	Host-associated	Mammals: Human	Respiratory system	Sputum/Phlegm	Unclassified	5009
Gs0055711	Human fecal microbial communities from healthy adults and patients with Crohn's disease, INRA, France	Gut Metagenome from Healthy Patients and Patients with Crohn's Disease	10711	Gm00039	2007-11-27	2014-08-13	Samain S	Gut metagenomes from healthy individuals and patients with Crohn's disease	Yes	Yes	No	No	2	2	0	2	Host-associated	Mammals: Human	Digestive system	Large intestine	Unclassified	3922
Gs0055710	Human fecal microbial communities from INRA, France, of healthy adults	Human fecal microbiome from healthy adults, INRA	10710	Gm00022	2007-11-27	2014-05-20	Samain S		Yes	Yes	No	No	1	1	0	1	Host-associated	Mammals: Human	Digestive system	Large intestine	Fecal	3920
Gs0051051	Human oral microbial communities from Stanford University, California, USA (12)	TM7-9 pangenome	6051		2011-11-08	2014-08-13	Mircea Podar	Human oral microbiome single cell genomics and metagenomics. TM7 pangenome of 7 cells with identical 16S rRNA	Yes	Yes	No	No	1	1	0	1	Host-associated	Mammals: Human	Digestive system	Oral cavity	Unclassified	3912
Gs0047523	Premature human infant gut microbial communities from University of California, Berkeley, USA	Microbiome isolated from stool obtained from a premature infant	2523	Gm00354	2011-06-14	2014-05-15		This study used metagenomic methods (community genomic analysis and sequencing of amplified 16S rRNA genes) to document microbial colonization of the gut of a premature infant born at 28 weeks gestation. Analysis of 16S rRNA gene sequences collected approximately daily revealed three compositional phases during colonization. We reconstructed genomes of the dominant organisms and intensively curat…	Yes	Yes	No	No	6	6	0	6	Host-associated	Mammals: Human	Digestive system	Large intestine	Fecal	3920
Gs0047475	Microbial communities from the Atlantic Ocean and human feces from France, grouped together for a comparative study		2475	Gm0002475	2011-05-19	2014-04-29	Delmont	Comparison soil / ocean /human feces metagenomes	Yes	Yes	No	No	12	12	0	12	Host-associated	Mammals: Human	Digestive system	Large intestine	Fecal	3920
Gs0047181	Human fecal microbial communities from the University of Arizona, for HMP training	MetaHit and Human Microbiome Project Combined Dataset, Students HMP Integrated Traineeship	2181		2011-04-11	2014-04-29	Matthew Sullivan	Combined dataset of MetaHIT and HMP sequencing reads.	Yes	Yes	No	No	10	10	0	10	Host-associated	Mammals: Human	Digestive system	Large intestine	Fecal	3920
Gs0047118	Human respiratory microbial communities from Chinese National Human Genome Center, Beijing, of patients with ALRTI	Human respiratory metagenomics	2118		2011-03-14	2020-03-03	Jian Yang	Human respiratory metagenomics of patients with ALRTI	Yes	Yes	No	No	1	1	0	1	Host-associated	Mammals: Human	Respiratory system	Lung	Unclassified	5004
Gs0046826	Human palatine tonsil microbial communities from Los Alamos National Lab, USA	Palatine_Tonsils_contig300	1826		2011-01-12	2014-08-13	BCM	HMP sample	Yes	Yes	No	No	1	1	0	1	Host-associated	Mammals: Human	Digestive system	Oral cavity	Unclassified	3912
Gs0046825	Human tongue microbial communities from Los Alamos National Lab, USA	Tongue_dorsum_contig300	1825		2011-01-12	2014-08-13	BCM	HMP sample	Yes	Yes	No	No	1	1	0	1	Host-associated	Mammals: Human	Digestive system	Oral cavity	Unclassified	3912
Gs0046824	Throat swab microbial communities from Los Alamos National Laboratory, USA	Throat_contig300	1824		2011-01-12	2014-08-13	BCM	HMP sample	Yes	Yes	No	No	1	1	0	1	Host-associated	Mammals: Human	Digestive system	Oral cavity	Unclassified	3912
Gs0046823	Subgingival plaque microbial communities from Los Alamos National Laboratory, USA	Subgingival_plaque_contig300	1823		2011-01-12	2014-08-13	BCM	HMP sample	Yes	Yes	No	No	1	1	0	1	Host-associated	Mammals: Human	Digestive system	Oral cavity	Unclassified	3912
Gs0046822	Human saliva microbial communities from Los Alamos National Lab, USA	Saliva_contig300	1822		2011-01-12	2014-08-13	BCM	HMP sample	Yes	Yes	No	No	1	1	0	1	Host-associated	Mammals: Human	Digestive system	Oral cavity	Unclassified	3912
Gs0046820	Keratinized gingiva microbial communities from Saint Louis, Missouri, USA	Keratinized_gingiva_contig300	1820		2011-01-12	2014-08-25	BCM	Keratinized gingiva contig300	Yes	Yes	No	No	1	1	0	1	Host-associated	Mammals: Human	Digestive system	Oral cavity	Unclassified	3912
Gs0046037	Human fecal microbial communities from Baylor College of Medicine, Texas, USA, mock community		1037	Gm00297	2010-06-28	2014-05-15	Xiang Qin	Human Microbiome Mock Community	Yes	Yes	No	No	12	12	0	12	Host-associated	Mammals: Human	Digestive system	Large intestine	Fecal	3920
Gs0045762	Human fecal microbial communities from University College Cork, Ireland, of the elderly Irish population	ELDERMET	762		2010-03-31	2014-08-11	Marcus Claesson	Sequencing of fecal microbiomes of Irish elderly subjects	Yes	Yes	No	No	34	36	0	34	Host-associated	Mammals: Human	Digestive system	Large intestine	Fecal	3920
Gs0045401	Human fecal microbial communities from Orebro University Hospital, Sweden, of individuals with Crohns disease	Human fecal microbiome of individuals with Crohn Disease, IGS	401	Gm00183	2009-07-23	2014-05-13	Claire Fraser	Metagenomic Analysis of the Structure and Function of the Human Gut Microbiota in Crohn's Disease	Yes	Yes	No	No	13	11	0	13	Host-associated	Mammals: Human	Digestive system	Large intestine	Fecal	3920
